# Supplementary material for: MR-link-2: pleiotropy robust cis Mendelian randomization validated in three independent reference datasets of causality
Source: Nat Commun. 2025 Jul 3;16:6112. doi: 10.1038/s41467-025-60868-1 (PMC12229666; doi:10.1038/s41467-025-60868-1)
Supplement: Supplementary file 3 — Supplementary Data 1 [file 41467_2025_60868_MOESM3_ESM.xlsx]

## Sheet: Sheet1
simulated-alpha	simulated-h^2_X	simulated-h^2_Y	simulated-n_ref	simulated-m_causal	simulated-min(r_causal)	simulated-max(r_causal)	number_of_mr-link2_estimates	MR-link_2_alpha_detection_rate	MR-link_2_h^2_Y_detection_rate
0	0.001	1e-05	5000	3	0	1	1000	0.01	0.004
0	0.001	1e-05	0	5	0.01	0.95	1000	0.01	0.003
0	0.001	1e-05	0	100	0	1	1000	0.01	0.002
0	0.001	1e-05	0	5	0	1	1000	0.01	0.002
0	0.001	1e-05	5000	10	0	1	1000	0.011	0.002
0	0.001	1e-05	0	10	0.01	0.95	1000	0.011	0.001
0	0.001	1e-05	0	1	0.01	0.95	1000	0.012	0.002
0	0.001	1e-05	500	1	0.01	0.95	1000	0.013	0.004
0	0.001	1e-05	5000	1	0	1	1000	0.013	0.002
0	0.001	1e-05	500	1	0	1	1000	0.013	0.002
0	0.001	1e-05	0	3	0	1	1000	0.013	0
0	0.001	1e-05	5000	10	0.01	0.95	1000	0.013	0
0	0.001	1e-20	0	5	0	1	1000	0.014	0.001
0	0.001	1e-05	5000	100	0.1	0.95	1000	0.016	0.006
0	0.001	1e-05	5000	100	0.01	0.95	1000	0.016	0.004
0	0.001	1e-05	0	1	0	1	1000	0.016	0.003
0	0.001	1e-20	0	3	0.1	0.95	1000	0.016	0.001
0	0.001	1e-20	5000	3	0	1	1000	0.016	0.001
0	0.001	1e-05	5000	5	0	1	1000	0.017	0
0.05	0.001	1e-05	5000	100	0.1	0.95	1000	0.017	0.002
0	0.001	1e-05	5000	1	0.1	0.95	1000	0.018	0.002
0	0.001	1e-05	5000	3	0.01	0.95	1000	0.018	0.002
0	0.001	1e-05	500	10	0.01	0.95	1000	0.018	0.001
0	0.001	1e-20	5000	100	0.01	0.95	1000	0.018	0.001
0	0.001	1e-20	5000	1	0	1	1000	0.018	0
0	0.001	1e-20	5000	3	0.1	0.95	1000	0.018	0
0.05	0.001	1e-05	0	100	0	1	1000	0.018	0.006
0	0.001	1e-05	0	100	0.1	0.95	1000	0.019	0.003
0	0.001	1e-05	0	3	0.01	0.95	1000	0.019	0.003
0	0.001	1e-05	5000	1	0.01	0.95	1000	0.019	0.003
0	0.001	1e-05	5000	5	0.01	0.95	1000	0.019	0.001
0	0.001	1e-05	5000	5	0.1	0.95	1000	0.02	0.002
0	0.001	1e-20	500	1	0	1	1000	0.02	0.002
0	0.001	1e-20	0	5	0.01	0.95	1000	0.02	0.001
0	0.001	1e-05	0	10	0	1	1000	0.02	0
0.05	0.001	1e-05	5000	10	0	1	1000	0.02	0.005
0	0.01	1e-20	0	1	0.1	0.95	1000	0.021	0.008
0	0.001	1e-05	500	100	0	1	1000	0.021	0.001
0	0.001	1e-20	5000	10	0	1	1000	0.021	0.001
0	0.001	1e-20	5000	3	0.01	0.95	1000	0.021	0.001
0	0.001	1e-20	0	5	0.1	0.95	1000	0.021	0
0	0.001	1e-05	0	3	0.1	0.95	1000	0.022	0.005
0	0.001	1e-05	5000	10	0.1	0.95	1000	0.022	0.003
0	0.001	1e-20	500	5	0.01	0.95	1000	0.022	0.003
0	0.001	1e-05	0	100	0.01	0.95	1000	0.022	0.002
0	0.001	1e-20	0	1	0	1	1000	0.022	0.002
0	0.001	1e-05	500	5	0.1	0.95	1000	0.022	0.001
0	0.001	1e-20	5000	1	0.01	0.95	1000	0.022	0.001
0	0.001	1e-20	500	100	0.1	0.95	1000	0.022	0.001
0	0.001	1e-05	500	5	0	1	1000	0.022	0
0	0.001	1e-20	500	10	0.1	0.95	1000	0.022	0
0.05	0.001	1e-05	0	100	0.01	0.95	1000	0.022	0.004
0	0.001	1e-05	0	10	0.1	0.95	1000	0.023	0.003
0	0.001	1e-20	0	1	0.1	0.95	1000	0.023	0.002
0	0.001	1e-20	500	100	0.01	0.95	1000	0.023	0
0	0.001	1e-20	500	10	0	1	1000	0.023	0
0	0.001	1e-20	500	3	0	1	1000	0.023	0
0.05	0.001	1e-05	0	10	0.01	0.95	1000	0.023	0.004
0.05	0.001	1e-05	0	5	0	1	1000	0.023	0.004
0.05	0.001	1e-05	5000	5	0.01	0.95	1000	0.023	0.003
0	0.001	0.0001	0	1	0	1	1000	0.024	0.033
0	0.01	1e-20	0	3	0.01	0.95	1000	0.024	0.005
0	0.01	1e-20	5000	1	0	1	1000	0.024	0.005
0	0.001	1e-05	5000	3	0.1	0.95	1000	0.024	0.003
0	0.001	1e-05	500	10	0.1	0.95	1000	0.024	0.003
0	0.001	1e-20	0	100	0.1	0.95	1000	0.024	0.001
0	0.001	1e-20	0	10	0.01	0.95	1000	0.024	0.001
0	0.001	1e-20	0	3	0	1	1000	0.024	0
0	0.001	1e-20	5000	10	0.01	0.95	1000	0.024	0
0	0.001	1e-20	5000	5	0	1	1000	0.024	0
0.05	0.001	1e-05	5000	100	0.01	0.95	1000	0.024	0.005
0.05	0.001	1e-05	500	100	0.01	0.95	1000	0.024	0.002
0	0.001	1e-05	500	100	0.01	0.95	1000	0.025	0.001
0	0.001	1e-05	500	3	0	1	1000	0.025	0
0	0.001	1e-20	0	10	0	1	1000	0.025	0
0	0.001	1e-20	0	3	0.01	0.95	1000	0.025	0
0	0.001	1e-20	5000	100	0	1	1000	0.025	0
0	0.001	1e-20	500	1	0.01	0.95	1000	0.025	0
0	0.001	1e-20	500	1	0.1	0.95	1000	0.025	0
0	0.001	1e-20	500	5	0.1	0.95	1000	0.025	0
0.05	0.001	1e-05	5000	10	0.01	0.95	1000	0.025	0.001
0.05	0.001	1e-05	500	5	0.01	0.95	1000	0.025	0
0	0.001	0.0001	0	10	0	1	1000	0.026	0.045
0	0.001	1e-05	0	1	0.1	0.95	1000	0.026	0.002
0	0.001	1e-05	500	5	0.01	0.95	1000	0.026	0.001
0.05	0.001	1e-05	5000	5	0	1	1000	0.026	0.003
0	0.001	1e-20	0	100	0.01	0.95	1000	0.027	0.001
0	0.001	1e-20	5000	10	0.1	0.95	1000	0.027	0.001
0	0.001	1e-20	5000	1	0.1	0.95	1000	0.027	0
0.05	0.001	1e-05	5000	1	0	1	1000	0.027	0.005
0.05	0.001	1e-05	0	1	0	1	1000	0.027	0.004
0	0.01	1e-20	0	100	0.1	0.95	1000	0.028	0.01
0	0.001	1e-05	5000	100	0	1	1000	0.028	0.001
0	0.001	1e-20	5000	5	0.1	0.95	1000	0.028	0.001
0	0.001	1e-20	0	10	0.1	0.95	1000	0.028	0
0	0.001	1e-20	500	10	0.01	0.95	1000	0.028	0
0	0.001	1e-20	500	3	0.1	0.95	1000	0.028	0
0.05	0.001	1e-05	0	10	0	1	1000	0.028	0.006
0.05	0.001	1e-05	0	100	0.1	0.95	1000	0.028	0.003
0.05	0.001	1e-05	0	10	0.1	0.95	1000	0.028	0.003
0.05	0.001	1e-05	0	5	0.01	0.95	1000	0.028	0.001
0.05	0.001	1e-20	0	10	0.01	0.95	1000	0.028	0.001
0	0.001	0.0001	5000	10	0	1	1000	0.029	0.045
0	0.01	1e-05	0	1	0.01	0.95	1000	0.029	0.016
0	0.001	1e-05	500	100	0.1	0.95	1000	0.029	0.002
0	0.001	1e-05	500	10	0	1	1000	0.029	0.002
0	0.001	1e-20	5000	5	0.01	0.95	1000	0.029	0.001
0	0.001	1e-20	0	1	0.01	0.95	1000	0.029	0
0.05	0.001	1e-05	0	5	0.1	0.95	1000	0.029	0.003
0.05	0.001	1e-05	500	100	0	1	1000	0.029	0.002
0.05	0.001	1e-20	0	100	0.1	0.95	1000	0.029	0
0	0.1	0.03	0	1	0	1	1000	0.03	0.831
0	0.001	0.0001	0	3	0	1	1000	0.03	0.045
0.05	0.001	0.0001	0	3	0	1	1000	0.03	0.037
0.05	0.001	1e-05	5000	3	0.01	0.95	1000	0.03	0.008
0.05	0.001	1e-20	0	100	0	1	1000	0.03	0
0.1	0.001	1e-05	5000	100	0.01	0.95	1000	0.03	0.002
0	0.001	0.0001	5000	5	0	1	1000	0.031	0.032
0	0.01	1e-05	5000	1	0	1	1000	0.031	0.019
0	0.01	1e-20	0	1	0	1	1000	0.031	0.005
0	0.01	1e-20	5000	1	0.01	0.95	1000	0.031	0.004
0	0.001	1e-05	0	5	0.1	0.95	1000	0.031	0.002
0	0.001	1e-20	5000	100	0.1	0.95	1000	0.031	0
0	0.001	1e-20	500	100	0	1	1000	0.031	0
0.05	0.001	1e-05	0	3	0	1	1000	0.031	0.002
0.05	0.001	1e-20	5000	5	0.01	0.95	1000	0.031	0.001
0.05	0.001	1e-05	5000	10	0.1	0.95	1000	0.031	0
0.05	0.001	1e-20	5000	100	0.1	0.95	1000	0.031	0
0	0.01	0.03	0	1	0	1	1000	0.032	0.555
0	0.001	0.0001	5000	1	0	1	1000	0.032	0.032
0	0.01	1e-05	0	3	0	1	1000	0.032	0.019
0	0.001	1e-20	500	3	0.01	0.95	1000	0.032	0.001
0.05	0.001	1e-05	500	10	0.01	0.95	1000	0.032	0.005
0.05	0.001	1e-05	500	1	0	1	1000	0.032	0.004
0.05	0.001	1e-20	5000	100	0	1	1000	0.032	0.002
0.05	0.001	1e-05	500	1	0.01	0.95	1000	0.032	0.001
0.05	0.001	1e-20	500	100	0.01	0.95	1000	0.032	0
0.1	0.001	0.03	0	1	0	1	1000	0.032	0.148
0	0.001	0.03	0	3	0	1	1000	0.033	0.131
0	0.001	0.03	0	10	0	1	1000	0.033	0.129
0	0.01	1e-05	0	10	0	1	1000	0.033	0.031
0	0.001	1e-05	500	3	0.01	0.95	1000	0.033	0.002
0.05	0.001	1e-05	5000	100	0	1	1000	0.033	0.004
0.05	0.001	1e-05	0	1	0.01	0.95	1000	0.033	0.003
0.05	0.001	1e-20	5000	3	0.01	0.95	1000	0.033	0.001
0.05	0.001	1e-20	5000	3	0.1	0.95	1000	0.033	0.001
0.05	0.001	1e-20	500	10	0	1	1000	0.033	0.001
0.05	0.001	1e-20	500	5	0.1	0.95	1000	0.033	0.001
0	0.001	0.03	0	100	0	1	1000	0.034	0.137
0	0.1	1e-20	0	10	0.01	0.95	1000	0.034	0.013
0	0.01	1e-20	5000	100	0.1	0.95	1000	0.034	0.008
0	0.01	1e-20	0	1	0.01	0.95	1000	0.034	0.006
0	0.01	1e-20	0	3	0.1	0.95	1000	0.034	0.005
0	0.001	1e-05	500	3	0.1	0.95	1000	0.034	0.004
0.05	0.001	0.03	0	1	0	1	1000	0.034	0.158
0.05	0.001	0.0001	5000	100	0	1	1000	0.034	0.039
0.05	0.001	0.0001	0	5	0	1	1000	0.034	0.034
0.05	0.001	1e-05	5000	1	0.01	0.95	1000	0.034	0.003
0.05	0.001	1e-20	0	5	0	1	1000	0.034	0
0.05	0.001	1e-20	5000	100	0.01	0.95	1000	0.034	0
0.2	0.001	0.03	0	5	0	1	1000	0.034	0.171
0.2	0.001	0.03	0	10	0	1	1000	0.034	0.151
0	0.1	0.03	5000	1	0	1	1000	0.035	0.83
0	0.1	0.001	5000	1	0	1	1000	0.035	0.643
0	0.01	0.0001	0	10	0	1	1000	0.035	0.414
0	0.001	0.0001	5000	3	0	1	1000	0.035	0.054
0	0.01	1e-20	0	5	0.01	0.95	1000	0.035	0.007
0	0.001	1e-20	0	100	0	1	1000	0.035	0
0.05	0.001	0.001	0	1	0	1	1000	0.035	0.094
0.05	0.001	0.0001	5000	10	0	1	1000	0.035	0.038
0.05	0.001	1e-05	5000	3	0	1	1000	0.035	0.004
0.05	0.001	1e-20	5000	10	0	1	1000	0.035	0.002
0.05	0.001	1e-20	500	10	0.1	0.95	1000	0.035	0
0	0.001	0.01	0	10	0	1	1000	0.036	0.131
0	0.001	0.001	0	5	0	1	1000	0.036	0.105
0	0.01	1e-20	0	10	0	1	1000	0.036	0.006
0	0.01	1e-20	5000	3	0.01	0.95	1000	0.036	0.003
0.05	0.001	0.03	0	100	0.01	0.95	1000	0.036	0.119
0.05	0.001	1e-05	500	5	0	1	1000	0.036	0.002
0.05	0.001	1e-05	0	3	0.01	0.95	1000	0.036	0.001
0.05	0.001	1e-05	5000	3	0.1	0.95	1000	0.036	0.001
0.05	0.001	1e-20	5000	10	0.1	0.95	1000	0.036	0.001
0.05	0.001	1e-20	0	10	0	1	1000	0.036	0
0.05	0.001	1e-20	5000	10	0.01	0.95	1000	0.036	0
0.05	0.001	1e-20	5000	5	0	1	1000	0.036	0
0	0.001	0.01	0	1	0	1	1000	0.037	0.161
0	0.001	0.03	0	1	0	1	1000	0.037	0.142
0	0.001	0.03	0	100	0.01	0.95	1000	0.037	0.117
0	0.001	0.0001	5000	100	0.01	0.95	1000	0.037	0.036
0	0.001	0.0001	0	100	0	1	1000	0.037	0.03
0	0.001	0.0001	5000	100	0.1	0.95	1000	0.037	0.025
0	0.1	1e-20	0	100	0.1	0.95	1000	0.037	0.006
0.05	0.001	0.03	5000	1	0	1	1000	0.037	0.15
0.05	0.001	1e-05	0	3	0.1	0.95	1000	0.037	0.002
0.05	0.001	1e-20	500	10	0.01	0.95	1000	0.037	0.001
0.1	0.001	0.01	0	10	0	1	1000	0.037	0.118
0	0.001	0.01	0	5	0	1	1000	0.038	0.136
0	0.001	0.001	0	10	0	1	1000	0.038	0.107
0	0.001	0.001	5000	1	0	1	1000	0.038	0.1
0	0.001	0.0001	0	5	0	1	1000	0.038	0.057
0	0.001	0.0001	5000	1	0.01	0.95	1000	0.038	0.044
0	0.001	0.0001	0	1	0.01	0.95	1000	0.038	0.042
0	0.001	0.0001	500	1	0	1	1000	0.038	0.038
0	0.01	1e-05	5000	5	0	1	1000	0.038	0.032
0	0.01	1e-20	5000	100	0	1	1000	0.038	0.008
0	0.001	1e-20	500	5	0	1	1000	0.038	0.001
0.05	0.001	0.0001	0	1	0.01	0.95	1000	0.038	0.048
0.05	0.001	0.0001	0	100	0	1	1000	0.038	0.045
0.05	0.001	1e-05	500	10	0	1	1000	0.038	0.001
0.05	0.001	1e-20	0	1	0.1	0.95	1000	0.038	0
0	0.01	0.0001	0	1	0	1	1000	0.039	0.171
0	0.001	0.0001	0	100	0.01	0.95	1000	0.039	0.034
0	0.01	1e-05	0	100	0	1	1000	0.039	0.033
0	0.01	1e-05	5000	1	0.01	0.95	1000	0.039	0.021
0	0.01	1e-20	0	5	0	1	1000	0.039	0.008
0	0.1	1e-20	0	1	0.01	0.95	1000	0.039	0.008
0	0.1	1e-20	0	1	0.1	0.95	1000	0.039	0.008
0	0.001	1e-05	500	1	0.1	0.95	1000	0.039	0.002
0.05	0.001	0.001	5000	1	0	1	1000	0.039	0.127
0.05	0.001	1e-05	5000	5	0.1	0.95	1000	0.039	0.004
0.05	0.001	1e-05	500	100	0.1	0.95	1000	0.039	0.003
0.1	0.001	1e-05	5000	10	0	1	1000	0.039	0.001
0	0.001	0.001	5000	5	0	1	1000	0.04	0.14
0	0.001	0.01	5000	1	0	1	1000	0.04	0.124
0	0.1	1e-05	0	10	0	1	1000	0.04	0.045
0	0.1	1e-20	0	1	0	1	1000	0.04	0.011
0	0.01	1e-20	5000	3	0	1	1000	0.04	0.007
0	0.01	1e-20	0	10	0.1	0.95	1000	0.04	0.005
0.05	0.001	0.03	0	10	0	1	1000	0.04	0.147
0.05	0.001	0.03	0	5	0	1	1000	0.04	0.14
0.05	0.001	0.0001	0	10	0	1	1000	0.04	0.045
0.05	0.001	1e-20	0	100	0.01	0.95	1000	0.04	0.003
0.05	0.001	1e-20	0	1	0	1	1000	0.04	0.003
0.05	0.001	1e-20	0	5	0.01	0.95	1000	0.04	0.001
0.05	0.001	1e-20	0	5	0.1	0.95	1000	0.04	0.001
0.05	0.001	1e-20	500	5	0	1	1000	0.04	0
0.1	0.001	0.001	0	100	0	1	1000	0.04	0.115
0.1	0.001	1e-05	0	100	0.1	0.95	1000	0.04	0.002
0	0.1	0.01	0	1	0	1	1000	0.041	0.761
0	0.1	1e-20	0	3	0.1	0.95	1000	0.041	0.008
0	0.01	1e-20	0	10	0.01	0.95	1000	0.041	0.006
0	0.01	1e-20	5000	3	0.1	0.95	1000	0.041	0.006
0.05	0.001	0.001	5000	5	0	1	1000	0.041	0.126
0.05	0.001	0.001	0	5	0	1	1000	0.041	0.116
0.05	0.001	1e-05	500	10	0.1	0.95	1000	0.041	0.001
0.05	0.001	1e-20	0	3	0	1	1000	0.041	0.001
0.05	0.001	1e-20	500	3	0	1	1000	0.041	0.001
0.05	0.001	1e-20	500	1	0	1	1000	0.041	0
0.1	0.001	0.03	0	3	0	1	1000	0.041	0.158
0.1	0.001	0.01	0	1	0	1	1000	0.041	0.135
0	0.001	0.001	5000	3	0	1	1000	0.042	0.138
0	0.001	0.001	5000	100	0	1	1000	0.042	0.131
0	0.001	0.001	0	100	0.01	0.95	1000	0.042	0.102
0	0.01	1e-20	5000	5	0	1	1000	0.042	0.006
0.05	0.001	0.001	0	100	0.01	0.95	1000	0.042	0.107
0.05	0.001	0.0001	5000	1	0	1	1000	0.042	0.036
0.05	0.001	1e-20	0	10	0.1	0.95	1000	0.042	0
0.05	0.001	1e-20	5000	1	0	1	1000	0.042	0
0.05	0.001	1e-20	500	3	0.1	0.95	1000	0.042	0
0.1	0.001	1e-05	5000	100	0	1	1000	0.042	0.003
0.2	0.001	0.03	0	100	0	1	1000	0.042	0.129
0.2	0.001	0.03	0	100	0.01	0.95	1000	0.042	0.108
0	0.1	0.001	0	100	0	1	1000	0.043	1
0	0.01	0.001	0	1	0	1	1000	0.043	0.45
0	0.1	0.0001	0	3	0	1	1000	0.043	0.445
0	0.001	0.01	5000	3	0	1	1000	0.043	0.147
0	0.01	1e-05	0	100	0.01	0.95	1000	0.043	0.032
0	0.01	1e-05	0	3	0.01	0.95	1000	0.043	0.025
0	0.1	1e-20	0	3	0	1	1000	0.043	0.015
0	0.1	1e-20	5000	100	0	1	1000	0.043	0.009
0	0.01	1e-20	5000	5	0.1	0.95	1000	0.043	0.007
0	0.1	1e-20	5000	10	0.1	0.95	1000	0.043	0.006
0	0.01	1e-20	5000	100	0.01	0.95	1000	0.043	0.005
0.05	0.001	1e-20	500	5	0.01	0.95	1000	0.043	0.002
0.05	0.001	1e-20	0	3	0.1	0.95	1000	0.043	0.001
0.1	0.001	1e-05	0	100	0.01	0.95	1000	0.043	0.002
0	0.1	0.03	0	3	0	1	1000	0.044	0.992
0	0.1	0.01	5000	1	0	1	1000	0.044	0.794
0	0.01	0.01	5000	1	0	1	1000	0.044	0.553
0	0.1	0.0001	0	1	0	1	1000	0.044	0.293
0	0.01	0.0001	5000	1	0	1	1000	0.044	0.18
0	0.001	0.03	0	5	0	1	1000	0.044	0.153
0	0.001	0.03	5000	1	0	1	1000	0.044	0.147
0	0.001	0.03	5000	3	0	1	1000	0.044	0.144
0	0.001	0.001	0	1	0	1	1000	0.044	0.108
0	0.1	1e-05	0	1	0	1	1000	0.044	0.041
0	0.1	1e-05	5000	1	0	1	1000	0.044	0.033
0	0.1	1e-05	5000	5	0	1	1000	0.044	0.03
0.05	0.001	0.01	0	1	0	1	1000	0.044	0.138
0.05	0.001	0.0001	5000	100	0.01	0.95	1000	0.044	0.038
0.05	0.001	0.0001	500	1	0	1	1000	0.044	0.037
0.05	0.001	1e-05	500	3	0	1	1000	0.044	0.003
0.05	0.001	1e-05	0	1	0.1	0.95	1000	0.044	0.002
0.05	0.001	1e-20	0	1	0.01	0.95	1000	0.044	0.001
0.2	0.001	0.01	0	10	0	1	1000	0.044	0.116
0.2	0.001	0.01	0	100	0.01	0.95	1000	0.044	0.11
0	0.001	0.01	0	100	0	1	1000	0.045	0.121
0	0.001	0.0001	500	3	0	1	1000	0.045	0.043
0	0.001	0.0001	5000	5	0.01	0.95	1000	0.045	0.028
0	0.001	0.0001	0	100	0.1	0.95	1000	0.045	0.022
0	0.01	1e-05	5000	100	0	1	1000	0.045	0.019
0	0.01	1e-05	0	1	0	1	1000	0.045	0.017
0	0.01	1e-20	0	100	0.01	0.95	1000	0.045	0.007
0	0.01	1e-20	5000	10	0	1	1000	0.045	0.007
0	0.1	1e-20	0	10	0	1	1000	0.045	0.005
0	0.01	1e-20	0	3	0	1	1000	0.045	0.003
0.05	0.001	0.0001	0	100	0.01	0.95	1000	0.045	0.046
0.05	0.001	0.0001	0	1	0	1	1000	0.045	0.032
0.05	0.001	1e-05	5000	1	0.1	0.95	1000	0.045	0.003
0.1	0.001	0.03	0	5	0	1	1000	0.045	0.153
0.1	0.001	1e-05	0	5	0	1	1000	0.045	0.002
0.1	0.001	1e-05	5000	5	0	1	1000	0.045	0.002
0.1	0.001	1e-05	0	100	0	1	1000	0.045	0.001
0.2	0.001	0.01	0	3	0	1	1000	0.045	0.14
0	0.01	0.001	5000	10	0	1	1000	0.046	0.932
0	0.01	0.01	0	3	0	1	1000	0.046	0.813
0	0.1	0.001	0	1	0	1	1000	0.046	0.617
0	0.001	0.001	0	100	0	1	1000	0.046	0.107
0	0.001	0.0001	5000	10	0.01	0.95	1000	0.046	0.034
0	0.01	1e-05	0	5	0	1	1000	0.046	0.027
0	0.1	1e-20	5000	1	0.01	0.95	1000	0.046	0.008
0	0.01	1e-20	5000	10	0.01	0.95	1000	0.046	0.004
0.05	0.001	0.01	0	3	0	1	1000	0.046	0.142
0.05	0.001	0.01	5000	3	0	1	1000	0.046	0.137
0.05	0.001	0.0001	5000	10	0.01	0.95	1000	0.046	0.039
0.05	0.001	1e-20	500	100	0.1	0.95	1000	0.046	0.002
0.1	0.001	0.001	0	10	0	1	1000	0.046	0.117
0.1	0.001	0.001	5000	100	0.01	0.95	1000	0.046	0.098
0.2	0.001	0.01	0	100	0	1	1000	0.046	0.099
0	0.1	0.03	0	100	0	1	1000	0.047	1
0	0.001	0.01	0	3	0	1	1000	0.047	0.143
0	0.001	0.001	0	3	0	1	1000	0.047	0.138
0	0.001	0.001	5000	10	0	1	1000	0.047	0.117
0	0.1	1e-05	0	5	0	1	1000	0.047	0.038
0	0.01	1e-20	0	100	0	1	1000	0.047	0.008
0	0.1	1e-20	5000	1	0	1	1000	0.047	0.006
0.05	0.001	0.03	0	3	0	1	1000	0.047	0.155
0.05	0.001	0.01	5000	5	0	1	1000	0.047	0.134
0.05	0.001	0.001	0	10	0	1	1000	0.047	0.106
0.05	0.001	0.0001	5000	5	0	1	1000	0.047	0.034
0.05	0.001	1e-20	5000	5	0.1	0.95	1000	0.047	0.001
0.05	0.001	1e-20	5000	1	0.1	0.95	1000	0.047	0
0.1	0.001	0.03	0	10	0	1	1000	0.047	0.134
0.1	0.001	0.01	0	100	0	1	1000	0.047	0.126
0.1	0.001	1e-05	0	10	0.01	0.95	1000	0.047	0.002
0.2	0.001	0.01	5000	10	0	1	1000	0.047	0.12
0	0.1	0.01	0	100	0	1	1000	0.048	1
0	0.1	0.03	0	5	0	1	1000	0.048	1
0	0.01	0.03	0	100	0	1	1000	0.048	0.984
0	0.1	0.0001	0	10	0	1	1000	0.048	0.499
0	0.001	0.001	5000	100	0.01	0.95	1000	0.048	0.124
0	0.001	0.0001	5000	100	0	1	1000	0.048	0.037
0	0.01	1e-20	5000	1	0.1	0.95	1000	0.048	0.01
0	0.1	1e-20	5000	5	0	1	1000	0.048	0.007
0	0.01	1e-20	500	1	0	1	1000	0.048	0.003
0.05	0.001	0.03	0	100	0	1	1000	0.048	0.125
0.05	0.001	0.01	5000	100	0.01	0.95	1000	0.048	0.11
0.05	0.001	0.03	5000	100	0.01	0.95	1000	0.048	0.106
0.05	0.001	1e-20	0	3	0.01	0.95	1000	0.048	0.001
0.05	0.001	1e-20	500	100	0	1	1000	0.048	0.001
0.05	0.001	1e-05	500	1	0.1	0.95	1000	0.048	0
0.1	0.001	0.01	0	5	0	1	1000	0.048	0.131
0.1	0.001	0.001	5000	100	0	1	1000	0.048	0.124
0.1	0.001	0.03	0	100	0.01	0.95	1000	0.048	0.104
0.1	0.001	0.01	0	100	0.01	0.95	1000	0.048	0.093
0.1	0.001	0.0001	5000	100	0.01	0.95	1000	0.048	0.037
0	0.01	0.001	0	10	0	1	1000	0.049	0.928
0	0.01	0.03	5000	1	0	1	1000	0.049	0.569
0	0.1	0.0001	5000	3	0	1	1000	0.049	0.434
0	0.1	1e-05	5000	100	0	1	1000	0.049	0.038
0	0.1	1e-05	0	100	0	1	1000	0.049	0.035
0	0.01	1e-05	5000	100	0.01	0.95	1000	0.049	0.025
0	0.01	1e-05	5000	3	0	1	1000	0.049	0.019
0	0.1	1e-20	0	10	0.1	0.95	1000	0.049	0.008
0	0.1	1e-20	0	3	0.01	0.95	1000	0.049	0.007
0	0.01	1e-20	500	1	0.1	0.95	1000	0.049	0.006
0.05	0.001	0.03	5000	3	0	1	1000	0.049	0.144
0.05	0.001	0.01	5000	1	0	1	1000	0.049	0.133
0.05	0.001	0.001	5000	10	0	1	1000	0.049	0.095
0.1	0.001	0.03	5000	5	0	1	1000	0.049	0.158
0.1	0.001	0.001	0	100	0.01	0.95	1000	0.049	0.115
0.2	0.001	0.03	5000	3	0	1	1000	0.049	0.146
0	0.01	0.01	0	1	0	1	1000	0.05	0.545
0	0.001	0.01	5000	10	0	1	1000	0.05	0.147
0	0.1	1e-20	5000	5	0.01	0.95	1000	0.05	0.016
0	0.01	1e-20	5000	10	0.1	0.95	1000	0.05	0.007
0.05	0.001	0.01	0	10	0	1	1000	0.05	0.142
0.05	0.001	0.01	5000	10	0	1	1000	0.05	0.142
0.05	0.001	0.01	0	5	0	1	1000	0.05	0.133
0.05	0.001	0.0001	5000	3	0	1	1000	0.05	0.033
0.1	0.001	0.03	5000	100	0	1	1000	0.05	0.135
0.1	0.001	0.01	5000	100	0.01	0.95	1000	0.05	0.097
0.1	0.001	1e-05	500	100	0.01	0.95	1000	0.05	0.003
0.1	0.001	1e-05	5000	100	0.1	0.95	1000	0.05	0.002
0	0.01	0.01	0	100	0	1	1000	0.051	0.987
0	0.01	0.0001	5000	3	0	1	1000	0.051	0.308
0	0.1	1e-05	0	10	0.01	0.95	1000	0.051	0.044
0	0.01	1e-05	0	10	0.01	0.95	1000	0.051	0.036
0	0.1	1e-05	0	100	0.1	0.95	1000	0.051	0.033
0	0.01	1e-05	0	5	0.01	0.95	1000	0.051	0.014
0	0.1	1e-20	0	5	0.01	0.95	1000	0.051	0.014
0	0.1	1e-20	5000	3	0.01	0.95	1000	0.051	0.009
0	0.1	1e-20	0	5	0	1	1000	0.051	0.008
0	0.1	1e-20	5000	1	0.1	0.95	1000	0.051	0.005
0.05	0.01	0.03	0	5	0	1	1000	0.051	0.882
0.05	0.001	0.03	5000	100	0	1	1000	0.051	0.105
0.05	0.001	1e-05	500	3	0.01	0.95	1000	0.051	0.004
0.05	0.001	1e-05	500	5	0.1	0.95	1000	0.051	0.002
0.1	0.001	0.001	5000	3	0	1	1000	0.051	0.111
0.2	0.001	0.03	0	3	0	1	1000	0.051	0.142
0	0.1	0.001	0	5	0	1	1000	0.052	0.98
0	0.01	0.0001	0	100	0.01	0.95	1000	0.052	0.498
0	0.01	0.0001	0	5	0	1	1000	0.052	0.352
0	0.001	0.01	5000	100	0	1	1000	0.052	0.114
0	0.001	0.01	0	100	0.01	0.95	1000	0.052	0.108
0	0.001	0.0001	0	3	0.01	0.95	1000	0.052	0.04
0	0.001	0.0001	500	10	0	1	1000	0.052	0.03
0	0.01	1e-05	5000	10	0	1	1000	0.052	0.03
0	0.1	1e-20	5000	100	0.1	0.95	1000	0.052	0.011
0	0.01	1e-20	0	5	0.1	0.95	1000	0.052	0.008
0.05	0.001	0.01	0	100	0	1	1000	0.052	0.123
0.05	0.001	0.001	5000	100	0.01	0.95	1000	0.052	0.079
0.05	0.001	1e-05	500	3	0.1	0.95	1000	0.052	0.002
0.1	0.001	0.01	5000	3	0	1	1000	0.052	0.149
0.1	0.001	1e-20	0	100	0.01	0.95	1000	0.052	0.002
0.2	0.001	0.01	5000	100	0.01	0.95	1000	0.052	0.104
0	0.1	0.01	5000	3	0	1	1000	0.053	0.985
0	0.1	0.0001	5000	10	0	1	1000	0.053	0.51
0	0.01	0.001	5000	1	0	1	1000	0.053	0.422
0	0.001	0.0001	5000	3	0.01	0.95	1000	0.053	0.041
0	0.001	0.0001	500	100	0.01	0.95	1000	0.053	0.041
0	0.001	0.0001	500	100	0	1	1000	0.053	0.025
0	0.1	1e-20	5000	100	0.01	0.95	1000	0.053	0.013
0	0.01	1e-20	500	1	0.01	0.95	1000	0.053	0.008
0	0.1	1e-20	0	100	0.01	0.95	1000	0.053	0.008
0	0.1	1e-20	0	100	0	1	1000	0.053	0.008
0	0.01	1e-20	5000	5	0.01	0.95	1000	0.053	0.006
0.05	0.001	0.001	0	100	0	1	1000	0.053	0.134
0.05	0.001	0.001	0	3	0	1	1000	0.053	0.111
0.05	0.001	1e-20	5000	3	0	1	1000	0.053	0
0.1	0.001	0.001	0	1	0	1	1000	0.053	0.11
0.2	0.001	0.03	5000	100	0	1	1000	0.053	0.129
0	0.01	0.03	0	100	0.01	0.95	1000	0.054	0.988
0	0.1	0.001	0	3	0	1	1000	0.054	0.919
0	0.01	0.03	0	3	0	1	1000	0.054	0.802
0	0.01	0.0001	5000	5	0	1	1000	0.054	0.384
0	0.01	0.0001	0	3	0	1	1000	0.054	0.318
0	0.1	1e-05	5000	10	0	1	1000	0.054	0.032
0	0.1	1e-20	5000	10	0.01	0.95	1000	0.054	0.009
0	0.1	1e-20	5000	3	0	1	1000	0.054	0.008
0.05	0.001	0.001	5000	3	0	1	1000	0.054	0.137
0.05	0.001	0.01	5000	100	0	1	1000	0.054	0.118
0.05	0.001	0.0001	500	5	0	1	1000	0.054	0.039
0.05	0.001	0.0001	5000	5	0.01	0.95	1000	0.054	0.037
0.05	0.001	0.0001	5000	1	0.01	0.95	1000	0.054	0.036
0.1	0.001	0.03	5000	3	0	1	1000	0.054	0.163
0.1	0.001	0.03	0	100	0	1	1000	0.054	0.132
0.1	0.001	0.01	5000	10	0	1	1000	0.054	0.12
0.1	0.001	1e-05	0	10	0	1	1000	0.054	0
0.2	0.001	0.01	0	5	0	1	1000	0.054	0.138
0	0.1	0.01	0	3	0	1	1000	0.055	0.984
0	0.01	0.01	0	5	0	1	1000	0.055	0.869
0	0.001	0.01	5000	100	0.01	0.95	1000	0.055	0.112
0	0.01	1e-05	5000	10	0.01	0.95	1000	0.055	0.037
0	0.1	1e-05	0	100	0.01	0.95	1000	0.055	0.037
0	0.1	1e-05	5000	100	0.01	0.95	1000	0.055	0.032
0	0.001	0.0001	500	100	0.1	0.95	1000	0.055	0.019
0.05	0.001	0.03	5000	10	0	1	1000	0.055	0.158
0.05	0.001	0.01	0	100	0.01	0.95	1000	0.055	0.129
0.05	0.001	0.0001	0	100	0.1	0.95	1000	0.055	0.032
0.05	0.001	0.0001	5000	100	0.1	0.95	1000	0.055	0.024
0.1	0.001	0.01	0	3	0	1	1000	0.055	0.154
0.1	0.001	0.01	5000	1	0	1	1000	0.055	0.15
0.1	0.001	1e-05	5000	3	0.01	0.95	1000	0.055	0.005
0	0.1	0.001	0	10	0	1	1000	0.056	0.998
0	0.01	0.01	0	100	0.01	0.95	1000	0.056	0.993
0	0.1	0.0001	0	100	0	1	1000	0.056	0.551
0	0.001	0.01	5000	5	0	1	1000	0.056	0.148
0	0.001	0.0001	0	5	0.01	0.95	1000	0.056	0.042
0	0.1	1e-05	0	3	0	1	1000	0.056	0.04
0	0.01	1e-05	500	3	0	1	1000	0.056	0.028
0	0.01	1e-05	5000	100	0.1	0.95	1000	0.056	0.018
0.05	0.001	1e-20	500	1	0.1	0.95	1000	0.056	0
0.1	0.001	0.01	5000	5	0	1	1000	0.056	0.173
0.1	0.001	0.001	0	3	0	1	1000	0.056	0.114
0.1	0.001	1e-05	0	10	0.1	0.95	1000	0.056	0.002
0.2	0.001	0.03	5000	10	0	1	1000	0.056	0.123
0	0.01	0.001	0	5	0	1	1000	0.057	0.841
0	0.1	0.0001	0	100	0.01	0.95	1000	0.057	0.547
0	0.1	0.0001	5000	1	0	1	1000	0.057	0.249
0	0.001	0.0001	500	1	0.01	0.95	1000	0.057	0.025
0	0.01	1e-05	500	1	0	1	1000	0.057	0.021
0	0.01	1e-05	5000	5	0.01	0.95	1000	0.057	0.017
0.05	0.001	0.001	5000	100	0	1	1000	0.057	0.12
0.05	0.001	1e-20	500	3	0.01	0.95	1000	0.057	0
0.1	0.001	1e-05	500	100	0.1	0.95	1000	0.057	0.001
0	0.1	0.01	0	10	0	1	1000	0.058	1
0	0.1	0.0001	0	5	0	1	1000	0.058	0.447
0	0.01	1e-05	0	100	0.1	0.95	1000	0.058	0.028
0	0.01	1e-05	5000	3	0.01	0.95	1000	0.058	0.027
0	0.01	1e-20	500	5	0.1	0.95	1000	0.058	0.006
0.05	0.001	1e-20	500	1	0.01	0.95	1000	0.058	0.001
0.1	0.001	0.0001	0	100	0.01	0.95	1000	0.058	0.042
0.1	0.001	0.0001	0	10	0.01	0.95	1000	0.058	0.033
0.1	0.001	0.0001	5000	10	0	1	1000	0.058	0.028
0.1	0.001	1e-05	500	10	0.1	0.95	1000	0.058	0.005
0.1	0.001	1e-05	5000	10	0.01	0.95	1000	0.058	0.004
0.1	0.001	1e-20	5000	100	0	1	1000	0.058	0.004
0.1	0.001	1e-05	5000	3	0	1	1000	0.058	0.003
0.1	0.001	1e-20	5000	10	0.01	0.95	1000	0.058	0.001
0.1	0.001	1e-20	5000	100	0.1	0.95	1000	0.058	0
0	0.1	0.0001	5000	5	0	1	1000	0.059	0.472
0	0.01	0.0001	0	100	0	1	1000	0.059	0.471
0	0.001	0.0001	500	5	0	1	1000	0.059	0.036
0	0.1	1e-05	0	3	0.01	0.95	1000	0.059	0.036
0	0.1	1e-05	5000	5	0.01	0.95	1000	0.059	0.026
0	0.1	1e-20	5000	3	0.1	0.95	1000	0.059	0.012
0.05	0.01	0.03	0	3	0	1	1000	0.059	0.807
0.05	0.001	0.0001	0	5	0.01	0.95	1000	0.059	0.042
0.1	0.001	0.001	0	5	0	1	1000	0.059	0.119
0.1	0.001	0.0001	0	100	0	1	1000	0.059	0.035
0.1	0.001	1e-05	0	5	0.01	0.95	1000	0.059	0.005
0.1	0.001	1e-05	500	100	0	1	1000	0.059	0.003
0.1	0.001	1e-20	0	100	0.1	0.95	1000	0.059	0
0.2	0.001	0.001	0	100	0	1	1000	0.059	0.114
0	0.1	0.01	0	5	0	1	1000	0.06	0.996
0	0.01	0.001	0	100	0	1	1000	0.06	0.983
0	0.01	0.03	0	10	0	1	1000	0.06	0.938
0	0.01	0.03	0	5	0	1	1000	0.06	0.87
0	0.1	0.0001	5000	100	0.01	0.95	1000	0.06	0.557
0	0.01	0.0001	5000	100	0	1	1000	0.06	0.448
0	0.001	0.0001	0	10	0.01	0.95	1000	0.06	0.036
0	0.01	1e-05	5000	5	0.1	0.95	1000	0.06	0.017
0	0.01	1e-05	5000	10	0.1	0.95	1000	0.06	0.016
0	0.1	1e-20	0	5	0.1	0.95	1000	0.06	0.008
0	0.01	1e-20	500	100	0.1	0.95	1000	0.06	0.004
0.05	0.001	0.0001	500	100	0.1	0.95	1000	0.06	0.028
0.05	0.001	1e-20	5000	1	0.01	0.95	1000	0.06	0.004
0.1	0.001	0.01	5000	100	0	1	1000	0.06	0.134
0.1	0.001	0.0001	0	5	0	1	1000	0.06	0.037
0.1	0.001	0.0001	0	10	0	1	1000	0.06	0.031
0	0.1	0.03	0	10	0	1	1000	0.061	1
0	0.01	0.001	5000	100	0	1	1000	0.061	0.985
0	0.01	0.001	5000	3	0	1	1000	0.061	0.722
0	0.01	0.0001	5000	100	0.01	0.95	1000	0.061	0.477
0	0.001	0.03	5000	10	0	1	1000	0.061	0.139
0	0.1	1e-05	5000	100	0.1	0.95	1000	0.061	0.039
0.05	0.001	0.03	0	100	0.1	0.95	1000	0.061	0.109
0.05	0.001	0.0001	0	10	0.01	0.95	1000	0.061	0.036
0.05	0.001	0.0001	500	100	0.01	0.95	1000	0.061	0.029
0.1	0.001	0.001	5000	5	0	1	1000	0.061	0.117
0.1	0.001	1e-05	500	10	0.01	0.95	1000	0.061	0.002
0.1	0.001	1e-20	5000	100	0.01	0.95	1000	0.061	0.002
0.2	0.001	0.03	5000	5	0	1	1000	0.061	0.141
0.2	0.001	0.01	5000	3	0	1	1000	0.061	0.135
0	0.01	0.01	0	10	0	1	1000	0.062	0.927
0	0.001	0.03	5000	5	0	1	1000	0.062	0.152
0	0.001	0.03	5000	100	0.01	0.95	1000	0.062	0.115
0	0.01	1e-05	0	10	0.1	0.95	1000	0.062	0.018
0	0.1	1e-20	5000	10	0	1	1000	0.062	0.006
0.05	0.001	0.03	5000	5	0	1	1000	0.062	0.148
0.1	0.001	0.03	5000	100	0.01	0.95	1000	0.062	0.112
0.1	0.001	1e-05	0	5	0.1	0.95	1000	0.062	0.002
0	0.01	0.001	0	3	0	1	1000	0.063	0.735
0	0.1	0.0001	5000	100	0	1	1000	0.063	0.512
0	0.1	1e-05	5000	3	0	1	1000	0.063	0.028
0	0.01	1e-05	500	1	0.01	0.95	1000	0.063	0.018
0	0.01	1e-20	500	5	0.01	0.95	1000	0.063	0.01
0	0.01	1e-20	500	3	0.01	0.95	1000	0.063	0.003
0.05	0.001	0.0001	0	3	0.01	0.95	1000	0.063	0.052
0.05	0.001	0.0001	500	3	0	1	1000	0.063	0.035
0.1	0.001	0.03	5000	10	0	1	1000	0.063	0.138
0.1	0.001	1e-20	500	100	0.01	0.95	1000	0.063	0
0.1	0.001	1e-20	500	100	0.1	0.95	1000	0.063	0
0.2	0.001	0.01	5000	100	0	1	1000	0.063	0.131
0	0.1	0.001	0	100	0.01	0.95	1000	0.064	1
0	0.01	0.001	5000	100	0.01	0.95	1000	0.064	0.986
0	0.01	0.001	5000	5	0	1	1000	0.064	0.853
0	0.001	0.03	0	100	0.1	0.95	1000	0.064	0.109
0	0.1	1e-05	0	1	0.01	0.95	1000	0.064	0.046
0	0.1	1e-05	0	5	0.01	0.95	1000	0.064	0.035
0	0.1	1e-05	5000	1	0.01	0.95	1000	0.064	0.033
0.05	0.01	0.03	0	100	0.01	0.95	1000	0.064	0.992
0.1	0.001	0.001	5000	10	0	1	1000	0.064	0.124
0.1	0.001	0.0001	5000	100	0	1	1000	0.064	0.033
0.1	0.001	1e-05	0	3	0.1	0.95	1000	0.064	0.003
0.2	0.001	0.03	5000	1	0	1	1000	0.064	0.147
0.2	0.001	0.01	5000	5	0	1	1000	0.064	0.142
0	0.01	0.001	0	100	0.01	0.95	1000	0.065	0.979
0.1	0.001	0.001	5000	1	0	1	1000	0.065	0.098
0.1	0.001	0.0001	5000	5	0	1	1000	0.065	0.038
0.1	0.001	0.0001	0	3	0	1	1000	0.065	0.033
0.1	0.001	1e-20	5000	5	0	1	1000	0.065	0.001
0.1	0.001	1e-20	500	100	0	1	1000	0.065	0
0.2	0.001	0.01	5000	1	0	1	1000	0.065	0.135
0.2	0.001	0.03	0	10	0.01	0.95	1000	0.065	0.12
0	0.01	0.0001	500	1	0	1	1000	0.066	0.17
0	0.1	1e-05	5000	10	0.01	0.95	1000	0.066	0.042
0	0.01	1e-05	500	10	0	1	1000	0.066	0.025
0	0.1	1e-20	5000	5	0.1	0.95	1000	0.066	0.016
0	0.01	1e-20	500	100	0	1	1000	0.066	0.007
0.05	0.001	0.01	0	100	0.1	0.95	1000	0.066	0.114
0.1	0.001	1e-20	5000	5	0.01	0.95	1000	0.066	0
0.2	0.001	0.03	0	1	0	1	1000	0.066	0.145
0	0.001	0.03	5000	100	0	1	1000	0.067	0.138
0	0.01	1e-05	500	5	0	1	1000	0.067	0.028
0	0.01	1e-20	500	10	0.1	0.95	1000	0.067	0.009
0	0.01	1e-20	500	100	0.01	0.95	1000	0.067	0.008
0.1	0.001	1e-05	500	10	0	1	1000	0.067	0.003
0	0.1	0.03	0	100	0.01	0.95	1000	0.068	1
0	0.1	0.001	5000	10	0	1	1000	0.068	0.999
0	0.1	0.001	5000	3	0	1	1000	0.068	0.939
0	0.01	0.0001	5000	10	0	1	1000	0.068	0.419
0	0.01	1e-05	5000	3	0.1	0.95	1000	0.068	0.011
0.1	0.01	0.03	0	100	0.01	0.95	1000	0.068	0.986
0.1	0.001	0.0001	5000	3	0.01	0.95	1000	0.068	0.04
0.1	0.001	1e-05	5000	5	0.01	0.95	1000	0.068	0.003
0.2	0.001	0.001	5000	100	0	1	1000	0.068	0.131
0.2	0.001	0.001	0	100	0.01	0.95	1000	0.068	0.111
0	0.01	0.01	5000	3	0	1	1000	0.069	0.795
0	0.01	1e-05	0	5	0.1	0.95	1000	0.069	0.017
0.05	0.001	0.0001	5000	3	0.01	0.95	1000	0.069	0.032
0.1	0.001	1e-05	0	1	0.01	0.95	1000	0.069	0.003
0.2	0.001	0.01	0	1	0	1	1000	0.069	0.147
0.05	0.01	0.03	5000	3	0	1	1000	0.07	0.789
0.05	0.001	0.01	0	10	0.01	0.95	1000	0.07	0.13
0.05	0.001	0.0001	500	100	0	1	1000	0.07	0.038
0.1	0.001	0.001	0	10	0.01	0.95	1000	0.07	0.102
0.1	0.001	0.0001	5000	100	0.1	0.95	1000	0.07	0.027
0.1	0.001	1e-05	5000	10	0.1	0.95	1000	0.07	0.005
0.1	0.001	1e-05	0	3	0	1	1000	0.07	0.003
0.2	0.001	0.03	0	100	0.1	0.95	1000	0.07	0.104
0	0.1	0.001	5000	100	0	1	1000	0.071	1
0	0.1	0.001	5000	5	0	1	1000	0.071	0.978
0	0.001	0.03	0	10	0.01	0.95	1000	0.071	0.138
0	0.001	0.001	0	1	0.01	0.95	1000	0.071	0.084
0	0.01	1e-05	5000	1	0.1	0.95	1000	0.071	0.006
0.1	0.001	0.03	5000	1	0	1	1000	0.071	0.148
0.1	0.001	1e-20	500	3	0	1	1000	0.071	0.002
0.1	0.001	1e-20	0	10	0.01	0.95	1000	0.071	0
0.1	0.001	1e-20	5000	1	0	1	1000	0.071	0
0.2	0.001	0.03	5000	100	0.01	0.95	1000	0.071	0.113
0	0.01	0.01	5000	5	0	1	1000	0.072	0.862
0	0.1	1e-05	5000	3	0.01	0.95	1000	0.072	0.035
0	0.001	0.0001	500	5	0.01	0.95	1000	0.072	0.032
0	0.01	1e-20	500	10	0.01	0.95	1000	0.072	0.009
0.05	0.01	0.03	0	100	0	1	1000	0.072	0.987
0.05	0.01	0.01	0	3	0	1	1000	0.072	0.796
0.05	0.001	0.0001	500	1	0.01	0.95	1000	0.072	0.04
0.1	0.01	0.03	0	100	0	1	1000	0.072	0.99
0.1	0.001	0.0001	0	100	0.1	0.95	1000	0.072	0.031
0.1	0.001	1e-05	0	1	0.1	0.95	1000	0.072	0.004
0.1	0.001	1e-20	0	10	0	1	1000	0.072	0
0.1	0.001	1e-20	0	3	0.01	0.95	1000	0.072	0
0	0.001	0.01	0	5	0.01	0.95	1000	0.073	0.143
0	0.001	0.01	0	100	0.1	0.95	1000	0.073	0.107
0	0.001	0.0001	500	3	0.01	0.95	1000	0.073	0.033
0	0.01	1e-20	500	3	0	1	1000	0.073	0.003
0.05	0.001	0.001	0	10	0.01	0.95	1000	0.073	0.101
0.05	0.001	0.0001	500	10	0.01	0.95	1000	0.073	0.038
0.1	0.01	0.03	0	5	0	1	1000	0.073	0.887
0.1	0.001	0.03	0	10	0.01	0.95	1000	0.073	0.126
0.1	0.001	0.03	0	1	0.01	0.95	1000	0.073	0.122
0.1	0.001	0.01	5000	100	0.1	0.95	1000	0.073	0.1
0.1	0.001	0.01	0	100	0.1	0.95	1000	0.073	0.091
0.1	0.001	0.0001	5000	3	0	1	1000	0.073	0.041
0.1	0.001	0.0001	5000	1	0	1	1000	0.073	0.029
0.1	0.001	0.0001	500	100	0.1	0.95	1000	0.073	0.023
0.1	0.001	1e-05	5000	1	0.01	0.95	1000	0.073	0.006
0.1	0.001	1e-20	500	10	0.01	0.95	1000	0.073	0
0.2	0.001	0.01	0	10	0.01	0.95	1000	0.073	0.134
0.2	0.001	0.001	5000	5	0	1	1000	0.073	0.108
0	0.01	0.03	5000	5	0	1	1000	0.074	0.88
0	0.001	0.0001	500	10	0.01	0.95	1000	0.074	0.026
0	0.01	1e-20	500	5	0	1	1000	0.074	0.005
0.05	0.01	0.01	0	100	0.01	0.95	1000	0.074	0.986
0.05	0.01	0.01	0	10	0	1	1000	0.074	0.943
0.05	0.001	0.03	0	10	0.01	0.95	1000	0.074	0.118
0.05	0.001	0.0001	500	10	0	1	1000	0.074	0.042
0.1	0.001	1e-05	500	5	0.01	0.95	1000	0.074	0.002
0.1	0.001	1e-20	5000	10	0	1	1000	0.074	0.001
0	0.1	0.001	5000	100	0.01	0.95	1000	0.075	1
0	0.01	1e-20	500	3	0.1	0.95	1000	0.075	0.002
0.05	0.001	0.001	5000	5	0.01	0.95	1000	0.075	0.128
0.05	0.001	0.0001	5000	10	0.1	0.95	1000	0.075	0.026
0.1	0.001	0.001	0	100	0.1	0.95	1000	0.075	0.086
0.1	0.001	1e-05	0	3	0.01	0.95	1000	0.075	0.008
0.1	0.001	1e-05	0	1	0	1	1000	0.075	0.006
0.1	0.001	1e-20	500	5	0	1	1000	0.075	0.002
0.1	0.001	1e-20	0	100	0	1	1000	0.075	0
0	0.001	0.001	5000	10	0.01	0.95	1000	0.076	0.102
0	0.001	0.001	5000	1	0.01	0.95	1000	0.076	0.093
0	0.01	1e-20	500	10	0	1	1000	0.076	0.002
0.05	0.01	0.01	0	100	0	1	1000	0.076	0.99
0.1	0.001	1e-20	0	5	0	1	1000	0.076	0.002
0	0.1	0.01	0	100	0.01	0.95	1000	0.077	1
0	0.001	0.001	0	100	0.1	0.95	1000	0.077	0.083
0.05	0.01	0.03	0	10	0	1	1000	0.077	0.939
0.05	0.001	0.001	5000	10	0.01	0.95	1000	0.077	0.12
0.1	0.001	1e-20	0	3	0	1	1000	0.077	0.003
0.1	0.001	1e-05	5000	1	0.1	0.95	1000	0.077	0
0.2	0.001	0.001	5000	3	0	1	1000	0.077	0.118
0	0.1	0.03	5000	3	0	1	1000	0.078	0.993
0	0.001	0.01	5000	10	0.01	0.95	1000	0.078	0.129
0.05	0.001	0.001	0	1	0.01	0.95	1000	0.078	0.081
0.1	0.001	0.03	0	5	0.01	0.95	1000	0.078	0.147
0.1	0.001	1e-05	5000	1	0	1	1000	0.078	0.003
0.05	0.01	0.01	5000	5	0	1	1000	0.079	0.869
0.05	0.001	0.01	0	1	0.01	0.95	1000	0.079	0.117
0.05	0.001	0.001	0	100	0.1	0.95	1000	0.079	0.102
0.1	0.01	0.03	0	10	0	1	1000	0.079	0.938
0.1	0.001	0.01	5000	10	0.01	0.95	1000	0.079	0.14
0.1	0.001	0.0001	5000	5	0.01	0.95	1000	0.079	0.035
0.1	0.001	1e-05	5000	3	0.1	0.95	1000	0.079	0.003
0.1	0.001	1e-20	500	5	0.01	0.95	1000	0.079	0
0.2	0.001	0.001	0	3	0	1	1000	0.079	0.133
0.2	0.001	0.001	0	10	0	1	1000	0.079	0.1
0	0.01	0.01	5000	100	0	1	1000	0.08	0.982
0	0.01	0.03	5000	10	0	1	1000	0.08	0.947
0	0.01	0.01	5000	10	0	1	1000	0.08	0.94
0	0.001	0.01	0	3	0.01	0.95	1000	0.08	0.107
0	0.01	1e-05	0	3	0.1	0.95	1000	0.08	0.022
0.1	0.001	0.01	0	10	0.01	0.95	1000	0.08	0.123
0.1	0.001	0.0001	500	10	0	1	1000	0.08	0.042
0.1	0.001	0.0001	5000	10	0.01	0.95	1000	0.08	0.03
0.1	0.001	1e-20	0	10	0.1	0.95	1000	0.08	0.001
0.1	0.001	1e-20	500	10	0	1	1000	0.08	0.001
0	0.001	0.03	0	1	0.01	0.95	1000	0.081	0.12
0	0.001	0.001	0	10	0.01	0.95	1000	0.081	0.113
0	0.001	0.001	0	5	0.01	0.95	1000	0.081	0.112
0	0.001	0.001	500	1	0	1	1000	0.081	0.099
0	0.01	1e-05	0	1	0.1	0.95	1000	0.081	0.013
0.05	0.001	0.001	5000	100	0.1	0.95	1000	0.081	0.089
0.1	0.001	0.03	0	100	0.1	0.95	1000	0.081	0.107
0.1	0.001	1e-05	500	5	0	1	1000	0.081	0.003
0.1	0.001	1e-20	500	3	0.01	0.95	1000	0.081	0
0	0.01	1e-05	500	100	0	1	1000	0.082	0.017
0.05	0.001	0.03	0	5	0.01	0.95	1000	0.082	0.117
0.1	0.001	0.0001	0	1	0	1	1000	0.082	0.036
0.1	0.001	0.0001	500	100	0	1	1000	0.082	0.029
0.1	0.001	1e-20	5000	5	0.1	0.95	1000	0.082	0
0.2	0.001	0.01	5000	100	0.1	0.95	1000	0.082	0.095
0	0.01	0.01	5000	100	0.01	0.95	1000	0.083	0.987
0	0.001	0.01	0	10	0.01	0.95	1000	0.083	0.139
0.05	0.01	0.03	5000	10	0	1	1000	0.083	0.933
0.1	0.001	0.01	5000	1	0.01	0.95	1000	0.083	0.109
0.1	0.001	1e-05	500	3	0.01	0.95	1000	0.083	0.002
0.1	0.001	1e-20	0	5	0.01	0.95	1000	0.083	0.001
0.2	0.001	0.001	5000	100	0.01	0.95	1000	0.083	0.12
0.2	0.001	0.01	0	100	0.1	0.95	1000	0.083	0.115
0	0.001	0.03	0	5	0.01	0.95	1000	0.084	0.146
0	0.01	1e-05	500	100	0.01	0.95	1000	0.084	0.027
0	0.001	0.0001	5000	1	0.1	0.95	1000	0.084	0.024
0.05	0.01	0.03	0	1	0	1	1000	0.084	0.582
0.05	0.001	0.03	0	1	0.01	0.95	1000	0.084	0.133
0.1	0.001	1e-20	5000	3	0.01	0.95	1000	0.084	0.001
0.05	0.001	0.03	0	3	0.01	0.95	1000	0.085	0.133
0.1	0.001	0.0001	0	5	0.01	0.95	1000	0.085	0.041
0.2	0.001	0.001	0	100	0.1	0.95	1000	0.085	0.113
0	0.1	0.01	5000	5	0	1	1000	0.086	1
0	0.01	0.03	5000	100	0.01	0.95	1000	0.086	0.984
0	0.001	0.01	0	1	0.01	0.95	1000	0.086	0.127
0	0.001	0.03	0	3	0.01	0.95	1000	0.086	0.114
0	0.001	0.0001	0	3	0.1	0.95	1000	0.086	0.02
0.05	0.01	0.03	5000	100	0	1	1000	0.086	0.992
0.05	0.001	0.001	0	5	0.01	0.95	1000	0.086	0.115
0.05	0.001	0.001	500	1	0	1	1000	0.086	0.1
0.1	0.001	1e-05	500	3	0.1	0.95	1000	0.086	0.003
0.1	0.001	1e-20	0	5	0.1	0.95	1000	0.086	0.002
0.1	0.001	1e-05	500	5	0.1	0.95	1000	0.086	0.001
0.2	0.001	0.001	5000	10	0	1	1000	0.086	0.103
0	0.1	0.03	5000	5	0	1	1000	0.087	0.999
0	0.001	0.01	5000	1	0.01	0.95	1000	0.087	0.129
0	0.001	0.001	5000	100	0.1	0.95	1000	0.087	0.094
0.05	0.001	0.0001	500	3	0.01	0.95	1000	0.087	0.029
0.05	0.001	0.0001	0	5	0.1	0.95	1000	0.087	0.022
0.1	0.001	0.03	5000	10	0.01	0.95	1000	0.087	0.119
0	0.01	0.03	5000	100	0	1	1000	0.088	0.99
0	0.001	0.03	5000	10	0.01	0.95	1000	0.088	0.15
0	0.001	0.001	500	10	0	1	1000	0.088	0.118
0	0.001	0.001	0	3	0.01	0.95	1000	0.088	0.112
0	0.001	0.01	5000	100	0.1	0.95	1000	0.088	0.111
0	0.01	1e-05	500	100	0.1	0.95	1000	0.088	0.023
0.05	0.01	0.03	5000	5	0	1	1000	0.088	0.868
0.05	0.001	0.01	0	3	0.01	0.95	1000	0.088	0.127
0.05	0.001	0.0001	0	10	0.1	0.95	1000	0.088	0.024
0.1	0.001	0.001	5000	5	0.01	0.95	1000	0.088	0.129
0.1	0.001	0.0001	500	100	0.01	0.95	1000	0.088	0.032
0.1	0.001	0.0001	500	10	0.01	0.95	1000	0.088	0.03
0.1	0.001	1e-05	500	1	0.01	0.95	1000	0.088	0.007
0.05	0.001	0.03	5000	10	0.01	0.95	1000	0.089	0.131
0.1	0.001	0.0001	0	3	0.01	0.95	1000	0.089	0.03
0.1	0.001	0.0001	5000	1	0.01	0.95	1000	0.089	0.023
0.1	0.001	1e-05	5000	5	0.1	0.95	1000	0.089	0.001
0.2	0.001	0.01	0	5	0.01	0.95	1000	0.089	0.147
0.2	0.001	0.01	5000	5	0.01	0.95	1000	0.089	0.129
0.2	0.001	0.01	0	1	0.01	0.95	1000	0.089	0.106
0	0.1	0.03	5000	10	0	1	1000	0.09	1
0	0.01	0.03	5000	3	0	1	1000	0.09	0.814
0	0.001	0.001	5000	5	0.01	0.95	1000	0.09	0.103
0	0.01	1e-05	500	1	0.1	0.95	1000	0.09	0.021
0.05	0.001	0.03	5000	5	0.01	0.95	1000	0.09	0.165
0.05	0.001	0.01	5000	1	0.01	0.95	1000	0.09	0.119
0.05	0.001	0.01	5000	100	0.1	0.95	1000	0.09	0.105
0.1	0.001	0.01	0	1	0.01	0.95	1000	0.09	0.159
0.1	0.001	0.001	0	5	0.01	0.95	1000	0.09	0.122
0.1	0.001	0.001	0	1	0.01	0.95	1000	0.09	0.1
0.1	0.001	0.001	5000	100	0.1	0.95	1000	0.09	0.092
0.1	0.001	1e-05	500	3	0	1	1000	0.09	0.006
0.1	0.001	1e-20	0	1	0.01	0.95	1000	0.09	0.001
0	0.01	1e-05	500	5	0.01	0.95	1000	0.091	0.021
0.05	0.01	0.01	5000	10	0	1	1000	0.091	0.939
0.05	0.01	0.01	0	5	0	1	1000	0.091	0.863
0.1	0.001	0.0001	500	1	0	1	1000	0.091	0.037
0.1	0.001	0.0001	0	10	0.1	0.95	1000	0.091	0.031
0.1	0.001	1e-20	5000	3	0.1	0.95	1000	0.091	0.002
0.2	0.001	0.001	0	5	0	1	1000	0.091	0.117
0	0.1	1e-05	0	10	0.1	0.95	1000	0.092	0.029
0	0.01	1e-05	500	3	0.01	0.95	1000	0.092	0.017
0.1	0.001	0.03	5000	1	0.01	0.95	1000	0.092	0.133
0	0.1	1e-05	0	5	0.1	0.95	1000	0.093	0.028
0	0.001	0.0001	500	10	0.1	0.95	1000	0.093	0.021
0.05	0.01	0.01	5000	3	0	1	1000	0.093	0.798
0.05	0.001	0.01	5000	10	0.01	0.95	1000	0.093	0.131
0.05	0.001	0.03	5000	100	0.1	0.95	1000	0.093	0.12
0.1	0.001	0.001	500	10	0	1	1000	0.093	0.106
0.1	0.001	1e-20	5000	10	0.1	0.95	1000	0.093	0
0	0.001	0.03	5000	100	0.1	0.95	1000	0.094	0.123
0	0.001	0.0001	0	5	0.1	0.95	1000	0.094	0.024
0	0.01	1e-05	500	10	0.01	0.95	1000	0.094	0.022
0.05	0.001	0.03	5000	1	0.01	0.95	1000	0.094	0.113
0.1	0.001	1e-05	500	1	0.1	0.95	1000	0.094	0.004
0.1	0.001	1e-20	500	10	0.1	0.95	1000	0.094	0.002
0.1	0.001	1e-20	5000	3	0	1	1000	0.094	0.001
0.1	0.001	1e-20	500	1	0	1	1000	0.094	0.001
0.2	0.001	0.03	0	3	0.01	0.95	1000	0.094	0.131
0	0.01	0.0001	0	1	0.01	0.95	1000	0.095	0.161
0.1	0.001	0.01	0	5	0.01	0.95	1000	0.095	0.144
0.1	0.001	0.001	5000	10	0.01	0.95	1000	0.095	0.101
0.1	0.001	0.0001	500	5	0	1	1000	0.095	0.038
0.1	0.001	0.0001	0	1	0.01	0.95	1000	0.095	0.035
0.2	0.001	0.03	5000	10	0.01	0.95	1000	0.095	0.149
0	0.001	0.0001	5000	10	0.1	0.95	1000	0.096	0.032
0	0.001	0.0001	0	1	0.1	0.95	1000	0.096	0.021
0.05	0.001	0.001	500	3	0	1	1000	0.096	0.123
0.05	0.001	0.0001	500	5	0.01	0.95	1000	0.096	0.036
0.1	0.001	1e-20	0	1	0.1	0.95	1000	0.096	0.001
0.2	0.001	0.03	0	1	0.01	0.95	1000	0.096	0.137
0.2	0.001	0.03	5000	100	0.1	0.95	1000	0.096	0.122
0	0.001	0.0001	5000	5	0.1	0.95	1000	0.097	0.035
0	0.001	0.0001	0	10	0.1	0.95	1000	0.097	0.023
0.05	0.01	0.03	5000	1	0	1	1000	0.097	0.585
0.05	0.001	0.0001	5000	5	0.1	0.95	1000	0.097	0.03
0.1	0.01	0.03	5000	5	0	1	1000	0.097	0.858
0.1	0.001	0.03	0	3	0.01	0.95	1000	0.097	0.135
0	0.001	0.03	5000	1	0.01	0.95	1000	0.098	0.138
0.05	0.001	0.0001	0	1	0.1	0.95	1000	0.098	0.026
0.1	0.01	0.03	0	3	0	1	1000	0.098	0.807
0.1	0.001	0.03	5000	5	0.01	0.95	1000	0.098	0.149
0.1	0.001	0.001	0	3	0.01	0.95	1000	0.098	0.116
0	0.1	0.01	5000	100	0	1	1000	0.099	1
0	0.01	0.0001	0	100	0.1	0.95	1000	0.099	0.318
0	0.01	1e-05	500	10	0.1	0.95	1000	0.099	0.029
0.05	0.001	0.001	0	3	0.01	0.95	1000	0.099	0.114
0.1	0.001	0.01	5000	5	0.01	0.95	1000	0.099	0.124
0.1	0.001	1e-05	500	1	0	1	1000	0.099	0.007
0.1	0.001	1e-20	500	3	0.1	0.95	1000	0.099	0.001
0.1	0.001	1e-20	5000	1	0.01	0.95	1000	0.099	0
0.2	0.001	0.01	0	3	0.01	0.95	1000	0.099	0.138
0	0.001	0.03	5000	5	0.01	0.95	1000	0.1	0.146
0.05	0.01	0.01	5000	100	0	1	1000	0.1	0.989
0.05	0.001	0.001	5000	1	0.01	0.95	1000	0.1	0.083
0.1	0.01	0.01	0	100	0.01	0.95	1000	0.1	0.992
0.1	0.001	0.001	5000	3	0.01	0.95	1000	0.1	0.127
0.1	0.001	0.01	0	3	0.01	0.95	1000	0.1	0.113
0.1	0.001	0.0001	500	5	0.01	0.95	1000	0.1	0.03
0.1	0.001	1e-20	0	1	0	1	1000	0.1	0.002
0.2	0.001	0.03	0	5	0.01	0.95	1000	0.1	0.133
0	0.1	0.01	5000	10	0	1	1000	0.101	1
0	0.001	0.001	5000	3	0.01	0.95	1000	0.101	0.114
0.05	0.001	0.001	500	100	0	1	1000	0.101	0.106
0.05	0.001	0.0001	5000	3	0.1	0.95	1000	0.101	0.032
0.1	0.01	0.03	5000	100	0	1	1000	0.101	0.989
0.1	0.001	1e-20	500	1	0.01	0.95	1000	0.101	0.001
0.1	0.001	1e-20	500	1	0.1	0.95	1000	0.101	0.001
0.2	0.001	0.001	0	5	0.01	0.95	1000	0.101	0.104
0.2	0.001	0.001	0	10	0.01	0.95	1000	0.101	0.099
0	0.001	0.001	500	5	0	1	1000	0.102	0.132
0.05	0.001	0.001	5000	3	0.01	0.95	1000	0.102	0.108
0.1	0.001	1e-20	0	3	0.1	0.95	1000	0.102	0
0.2	0.001	0.01	5000	10	0.01	0.95	1000	0.102	0.116
0	0.01	0.0001	500	100	0.01	0.95	1000	0.103	0.465
0	0.01	0.0001	500	5	0	1	1000	0.103	0.354
0	0.01	0.0001	500	3	0	1	1000	0.103	0.295
0.1	0.01	0.01	0	10	0	1	1000	0.103	0.933
0.1	0.001	0.03	5000	100	0.1	0.95	1000	0.103	0.121
0.1	0.001	0.001	500	1	0	1	1000	0.103	0.099
0.2	0.001	0.001	5000	10	0.01	0.95	1000	0.103	0.097
0	0.01	0.0001	500	10	0	1	1000	0.104	0.403
0	0.001	0.01	5000	5	0.01	0.95	1000	0.104	0.136
0.05	0.01	0.01	5000	100	0.01	0.95	1000	0.104	0.991
0	0.001	0.0001	500	1	0.1	0.95	1000	0.105	0.012
0.1	0.001	0.0001	500	3	0	1	1000	0.105	0.034
0.1	0.001	1e-20	500	5	0.1	0.95	1000	0.105	0
0	0.001	0.03	5000	3	0.01	0.95	1000	0.106	0.144
0	0.001	0.001	500	3	0	1	1000	0.106	0.11
0.05	0.001	0.01	5000	3	0.01	0.95	1000	0.106	0.146
0.05	0.001	0.0001	0	3	0.1	0.95	1000	0.106	0.024
0.2	0.001	0.01	5000	1	0.01	0.95	1000	0.106	0.104
0.05	0.001	0.03	5000	3	0.01	0.95	1000	0.107	0.127
0.1	0.01	0.01	0	100	0	1	1000	0.107	0.99
0.1	0.001	0.001	500	5	0	1	1000	0.107	0.106
0	0.001	0.001	500	1	0.01	0.95	1000	0.108	0.081
0.05	0.001	0.001	500	5	0	1	1000	0.108	0.118
0.2	0.001	0.03	5000	3	0.01	0.95	1000	0.108	0.138
0.2	0.001	0.01	5000	3	0.01	0.95	1000	0.108	0.117
0.2	0.001	0.0001	0	100	0.01	0.95	1000	0.108	0.042
0	0.1	1e-05	5000	5	0.1	0.95	1000	0.109	0.03
0.1	0.001	0.001	500	100	0	1	1000	0.109	0.099
0.1	0.001	0.001	5000	1	0.01	0.95	1000	0.109	0.082
0.1	0.001	1e-20	5000	1	0.1	0.95	1000	0.109	0.001
0.2	0.001	0.03	5000	1	0.01	0.95	1000	0.109	0.132
0	0.1	1e-05	5000	1	0.1	0.95	1000	0.11	0.023
0.1	0.001	0.0001	5000	10	0.1	0.95	1000	0.11	0.03
0	0.001	0.001	500	100	0	1	1000	0.111	0.103
0.05	0.001	0.01	5000	5	0.01	0.95	1000	0.111	0.147
0.05	0.001	0.01	0	5	0.01	0.95	1000	0.111	0.123
0.05	0.001	0.0001	5000	1	0.1	0.95	1000	0.111	0.026
0.1	0.001	0.001	500	3	0	1	1000	0.111	0.1
0	0.01	0.0001	5000	10	0.01	0.95	1000	0.112	0.372
0	0.1	0.0001	5000	1	0.01	0.95	1000	0.112	0.245
0	0.001	0.001	500	100	0.01	0.95	1000	0.112	0.094
0	0.1	1e-05	0	1	0.1	0.95	1000	0.112	0.02
0.05	0.01	0.01	5000	1	0	1	1000	0.112	0.554
0.1	0.001	0.03	5000	3	0.01	0.95	1000	0.112	0.157
0	0.001	0.0001	5000	3	0.1	0.95	1000	0.113	0.026
0	0.01	1e-05	500	5	0.1	0.95	1000	0.113	0.014
0.05	0.001	0.001	500	10	0	1	1000	0.113	0.124
0.1	0.01	0.03	5000	3	0	1	1000	0.113	0.822
0.1	0.001	0.01	5000	3	0.01	0.95	1000	0.113	0.129
0.1	0.001	0.0001	500	1	0.01	0.95	1000	0.113	0.027
0.2	0.001	0.001	5000	100	0.1	0.95	1000	0.113	0.084
0	0.01	0.0001	5000	1	0.01	0.95	1000	0.114	0.162
0	0.001	0.0001	500	3	0.1	0.95	1000	0.114	0.015
0.05	0.001	0.0001	500	10	0.1	0.95	1000	0.114	0.021
0.1	0.01	0.03	5000	100	0.01	0.95	1000	0.114	0.984
0.1	0.01	0.03	5000	10	0	1	1000	0.114	0.93
0.05	0.001	0.0001	500	1	0.1	0.95	1000	0.115	0.019
0.1	0.001	0.0001	0	5	0.1	0.95	1000	0.115	0.025
0.05	0.01	0.03	5000	100	0.01	0.95	1000	0.116	0.986
0.05	0.001	0.03	500	1	0	1	1000	0.116	0.187
0.05	0.001	0.001	500	100	0.01	0.95	1000	0.116	0.108
0.1	0.001	0.0001	500	3	0.01	0.95	1000	0.116	0.031
0	0.1	0.0001	0	100	0.1	0.95	1000	0.118	0.439
0	0.01	0.0001	0	10	0.01	0.95	1000	0.118	0.342
0	0.001	0.01	500	1	0	1	1000	0.118	0.164
0.05	0.001	0.0001	500	3	0.1	0.95	1000	0.118	0.022
0.1	0.001	0.001	500	100	0.01	0.95	1000	0.118	0.084
0.2	0.001	0.03	5000	5	0.01	0.95	1000	0.118	0.124
0	0.01	0.0001	500	100	0	1	1000	0.119	0.452
0	0.1	1e-20	500	1	0.01	0.95	1000	0.119	0.017
0.2	0.01	0.03	0	100	0	1	1000	0.119	0.982
0	0.1	1e-05	500	1	0	1	1000	0.12	0.038
0	0.1	1e-20	500	1	0	1	1000	0.12	0.009
0.05	0.001	0.01	500	1	0	1	1000	0.12	0.147
0.1	0.001	0.0001	5000	3	0.1	0.95	1000	0.12	0.026
0	0.01	0.0001	5000	100	0.1	0.95	1000	0.121	0.391
0.05	0.01	0.01	0	1	0	1	1000	0.121	0.541
0.1	0.001	0.0001	0	3	0.1	0.95	1000	0.121	0.016
0.2	0.001	1e-05	5000	100	0.1	0.95	1000	0.121	0.004
0.2	0.001	1e-05	5000	100	0.01	0.95	1000	0.122	0.005
0	0.001	0.01	5000	3	0.01	0.95	1000	0.123	0.125
0.1	0.001	0.0001	0	1	0.1	0.95	1000	0.123	0.013
0.2	0.001	0.001	0	3	0.01	0.95	1000	0.123	0.098
0	0.1	0.0001	0	1	0.01	0.95	1000	0.124	0.278
0	0.01	0.0001	0	3	0.01	0.95	1000	0.124	0.251
0	0.1	1e-05	5000	3	0.1	0.95	1000	0.124	0.032
0	0.1	1e-05	0	3	0.1	0.95	1000	0.124	0.028
0	0.1	1e-05	5000	10	0.1	0.95	1000	0.124	0.015
0	0.1	1e-20	500	1	0.1	0.95	1000	0.124	0.015
0.05	0.001	0.0001	500	5	0.1	0.95	1000	0.124	0.029
0	0.01	0.001	0	1	0.01	0.95	1000	0.125	0.417
0	0.001	0.03	500	1	0	1	1000	0.125	0.189
0	0.01	1e-05	500	3	0.1	0.95	1000	0.125	0.017
0.1	0.01	0.03	0	1	0	1	1000	0.125	0.57
0	0.01	0.001	5000	1	0.01	0.95	1000	0.126	0.376
0.2	0.001	0.0001	5000	100	0.1	0.95	1000	0.126	0.026
0.2	0.001	1e-05	5000	100	0	1	1000	0.126	0.005
0	0.1	1e-20	500	3	0	1	1000	0.127	0.009
0.1	0.001	0.0001	500	3	0.1	0.95	1000	0.127	0.02
0	0.01	0.03	0	10	0.01	0.95	1000	0.128	0.912
0	0.1	0.0001	5000	100	0.1	0.95	1000	0.128	0.464
0.05	0.001	0.001	500	100	0.1	0.95	1000	0.128	0.099
0.2	0.001	0.0001	0	100	0.1	0.95	1000	0.128	0.03
0.1	0.01	0.01	5000	100	0	1	1000	0.129	0.988
0.1	0.001	0.001	500	1	0.01	0.95	1000	0.129	0.08
0.1	0.001	0.0001	5000	1	0.1	0.95	1000	0.129	0.017
0.2	0.01	0.03	0	100	0.01	0.95	1000	0.129	0.979
0	0.1	0.01	5000	100	0.01	0.95	1000	0.13	1
0	0.1	0.0001	0	10	0.01	0.95	1000	0.13	0.487
0	0.1	0.0001	0	5	0.01	0.95	1000	0.13	0.441
0	0.1	1e-20	500	3	0.01	0.95	1000	0.13	0.01
0.05	0.01	0.001	0	100	0.01	0.95	1000	0.13	0.987
0.1	0.001	0.0001	5000	5	0.1	0.95	1000	0.13	0.028
0.2	0.001	0.001	5000	5	0.01	0.95	1000	0.13	0.104
0.2	0.001	1e-05	0	100	0.1	0.95	1000	0.13	0.002
0	0.001	0.0001	500	5	0.1	0.95	1000	0.131	0.02
0.2	0.001	0.0001	0	100	0	1	1000	0.131	0.032
0	0.001	0.001	500	100	0.1	0.95	1000	0.132	0.088
0	0.1	1e-20	500	3	0.1	0.95	1000	0.132	0.008
0.05	0.01	0.001	0	100	0	1	1000	0.132	0.987
0.1	0.001	0.03	500	1	0	1	1000	0.132	0.168
0.2	0.001	0.001	0	1	0	1	1000	0.132	0.094
0.2	0.001	0.001	5000	1	0	1	1000	0.132	0.075
0	0.01	0.0001	5000	3	0.01	0.95	1000	0.133	0.273
0.05	0.001	0.001	0	10	0.1	0.95	1000	0.133	0.092
0.2	0.001	0.0001	5000	100	0.01	0.95	1000	0.133	0.035
0.2	0.001	0.0001	0	5	0	1	1000	0.133	0.029
0.2	0.001	1e-05	0	100	0.01	0.95	1000	0.133	0.003
0.1	0.001	0.01	500	3	0	1	1000	0.134	0.179
0.1	0.001	0.01	500	1	0	1	1000	0.134	0.13
0.1	0.001	0.0001	500	1	0.1	0.95	1000	0.134	0.021
0.2	0.01	0.03	0	10	0	1	1000	0.134	0.938
0	0.001	0.03	5000	10	0.1	0.95	1000	0.135	0.112
0	0.001	0.01	0	10	0.1	0.95	1000	0.135	0.106
0.1	0.001	0.0001	500	5	0.1	0.95	1000	0.135	0.017
0	0.1	0.03	5000	100	0	1	1000	0.136	1
0.05	0.001	0.001	5000	10	0.1	0.95	1000	0.136	0.093
0.2	0.001	0.001	0	1	0.01	0.95	1000	0.136	0.086
0.2	0.001	0.0001	5000	10	0	1	1000	0.136	0.035
0	0.1	0.03	5000	100	0.01	0.95	1000	0.137	1
0	0.1	0.0001	5000	10	0.01	0.95	1000	0.137	0.497
0	0.01	0.001	500	1	0	1	1000	0.137	0.419
0	0.001	0.03	500	3	0	1	1000	0.137	0.187
0.2	0.001	0.03	0	10	0.1	0.95	1000	0.137	0.127
0.2	0.001	0.001	5000	3	0.01	0.95	1000	0.137	0.102
0	0.01	0.01	0	10	0.01	0.95	1000	0.138	0.911
0	0.001	0.01	500	3	0	1	1000	0.138	0.165
0.2	0.001	1e-05	0	100	0	1	1000	0.138	0.009
0.2	0.001	0.0001	0	10	0.01	0.95	1000	0.139	0.04
0.2	0.001	0.0001	0	10	0	1	1000	0.139	0.034
0.2	0.001	0.0001	5000	100	0	1	1000	0.139	0.034
0.1	0.01	0.01	0	5	0	1	1000	0.14	0.867
0.2	0.001	1e-05	0	10	0	1	1000	0.14	0.008
0.05	0.01	0.001	0	10	0	1	1000	0.141	0.91
0.2	0.001	0.03	500	3	0	1	1000	0.141	0.17
0.2	0.001	0.001	500	100	0	1	1000	0.141	0.101
0	0.01	0.0001	0	5	0.01	0.95	1000	0.142	0.312
0	0.1	1e-20	500	5	0.01	0.95	1000	0.142	0.007
0.1	0.01	0.01	5000	100	0.01	0.95	1000	0.142	0.981
0.2	0.001	0.001	5000	1	0.01	0.95	1000	0.142	0.078
0.2	0.001	0.0001	0	5	0.01	0.95	1000	0.142	0.038
0.2	0.001	1e-05	500	100	0	1	1000	0.142	0.002
0.2	0.001	1e-05	500	100	0.1	0.95	1000	0.142	0.001
0	0.1	1e-20	500	10	0	1	1000	0.143	0.011
0.05	0.001	0.03	500	1	0.01	0.95	1000	0.143	0.16
0.05	0.001	0.001	500	1	0.01	0.95	1000	0.143	0.096
0.1	0.001	0.001	500	10	0.01	0.95	1000	0.143	0.09
0.1	0.001	0.0001	500	10	0.1	0.95	1000	0.143	0.021
0	0.001	0.001	500	10	0.01	0.95	1000	0.144	0.113
0.05	0.001	0.03	500	3	0	1	1000	0.144	0.199
0	0.01	0.01	0	1	0.01	0.95	1000	0.145	0.475
0	0.001	0.03	500	10	0	1	1000	0.145	0.205
0.05	0.01	0.001	5000	100	0	1	1000	0.145	0.99
0.05	0.001	0.03	500	100	0	1	1000	0.145	0.202
0.2	0.001	0.001	500	100	0.1	0.95	1000	0.145	0.093
0.2	0.001	0.0001	0	1	0	1	1000	0.145	0.038
0.1	0.001	0.03	500	100	0	1	1000	0.146	0.203
0.2	0.001	0.0001	5000	3	0	1	1000	0.146	0.029
0	0.1	1e-05	500	5	0	1	1000	0.147	0.025
0	0.1	1e-20	500	5	0.1	0.95	1000	0.147	0.01
0.05	0.001	0.01	500	10	0	1	1000	0.147	0.167
0.05	0.001	0.01	500	5	0	1	1000	0.147	0.151
0.05	0.001	0.001	500	3	0.01	0.95	1000	0.147	0.092
0.1	0.01	0.03	5000	1	0	1	1000	0.147	0.545
0.2	0.01	0.03	5000	100	0	1	1000	0.147	0.987
0.2	0.001	0.03	500	100	0.01	0.95	1000	0.147	0.175
0.2	0.001	0.0001	500	100	0.01	0.95	1000	0.147	0.026
0	0.1	0.0001	500	1	0	1	1000	0.148	0.293
0.05	0.01	0.001	0	5	0	1	1000	0.148	0.833
0.1	0.001	0.001	500	100	0.1	0.95	1000	0.148	0.11
0.2	0.001	0.0001	0	3	0	1	1000	0.148	0.03
0	0.001	0.03	500	5	0	1	1000	0.149	0.18
0	0.1	1e-20	500	5	0	1	1000	0.149	0.01
0.1	0.01	0.01	5000	5	0	1	1000	0.149	0.867
0.1	0.001	0.03	0	10	0.1	0.95	1000	0.149	0.119
0.2	0.001	0.01	500	3	0	1	1000	0.149	0.152
0.2	0.001	1e-05	5000	10	0	1	1000	0.149	0.005
0.2	0.001	1e-05	5000	5	0.01	0.95	1000	0.149	0.002
0	0.1	1e-05	500	100	0	1	1000	0.15	0.025
0	0.1	1e-20	500	100	0.01	0.95	1000	0.15	0.01
0.05	0.01	0.001	5000	100	0.01	0.95	1000	0.15	0.985
0.2	0.001	0.001	500	3	0	1	1000	0.15	0.104
0	0.01	0.0001	5000	5	0.01	0.95	1000	0.151	0.311
0.1	0.01	0.01	0	3	0	1	1000	0.151	0.778
0.2	0.001	0.01	500	10	0	1	1000	0.151	0.159
0	0.01	0.03	0	1	0.01	0.95	1000	0.152	0.504
0.05	0.01	0.001	0	3	0	1	1000	0.152	0.728
0.1	0.001	0.03	500	5	0	1	1000	0.152	0.175
0.2	0.001	0.0001	0	3	0.01	0.95	1000	0.152	0.047
0.2	0.001	1e-05	500	10	0	1	1000	0.152	0.006
0.05	0.01	0.03	0	1	0.01	0.95	1000	0.153	0.527
0.05	0.001	0.001	500	5	0.01	0.95	1000	0.153	0.081
0.1	0.001	0.001	500	5	0.01	0.95	1000	0.153	0.105
0.2	0.001	1e-05	5000	10	0.01	0.95	1000	0.154	0.002
0	0.01	0.001	0	10	0.01	0.95	1000	0.155	0.886
0	0.1	1e-20	500	10	0.01	0.95	1000	0.155	0.012
0.1	0.001	0.03	500	10	0	1	1000	0.155	0.183
0.2	0.001	0.03	500	1	0	1	1000	0.155	0.152
0.2	0.001	0.0001	500	10	0.01	0.95	1000	0.155	0.031
0	0.1	0.03	0	1	0.01	0.95	1000	0.156	0.797
0	0.001	0.01	500	1	0.01	0.95	1000	0.156	0.139
0.05	0.001	0.01	500	3	0	1	1000	0.156	0.185
0.05	0.001	0.01	500	100	0	1	1000	0.156	0.151
0.05	0.001	0.01	500	1	0.01	0.95	1000	0.156	0.131
0.05	0.001	0.01	5000	10	0.1	0.95	1000	0.156	0.108
0.1	0.01	0.01	5000	3	0	1	1000	0.156	0.803
0	0.1	0.001	0	1	0.01	0.95	1000	0.157	0.611
0	0.001	0.001	500	5	0.01	0.95	1000	0.157	0.11
0.1	0.001	0.001	500	3	0.01	0.95	1000	0.157	0.097
0	0.01	0.001	500	3	0	1	1000	0.158	0.71
0	0.001	0.001	0	10	0.1	0.95	1000	0.158	0.102
0.2	0.001	0.001	500	1	0	1	1000	0.158	0.09
0.2	0.001	1e-05	0	10	0.1	0.95	1000	0.158	0.004
0.2	0.001	1e-05	5000	1	0.01	0.95	1000	0.158	0.003
0	0.001	0.001	500	3	0.01	0.95	1000	0.159	0.096
0.05	0.001	0.001	500	10	0.01	0.95	1000	0.159	0.103
0.1	0.001	0.01	500	100	0	1	1000	0.159	0.14
0.2	0.001	1e-05	0	5	0.01	0.95	1000	0.159	0.004
0.2	0.001	0.001	500	5	0	1	1000	0.16	0.104
0.2	0.001	0.0001	5000	10	0.01	0.95	1000	0.16	0.035
0.2	0.001	1e-05	5000	5	0	1	1000	0.16	0.006
0.2	0.001	1e-05	5000	10	0.1	0.95	1000	0.16	0.004
0	0.001	0.01	500	5	0	1	1000	0.161	0.179
0	0.001	0.01	500	100	0.01	0.95	1000	0.161	0.133
0	0.1	1e-05	500	3	0	1	1000	0.161	0.037
0	0.1	1e-20	500	100	0.1	0.95	1000	0.161	0.013
0	0.1	1e-20	500	100	0	1	1000	0.161	0.008
0	0.01	0.0001	500	1	0.01	0.95	1000	0.162	0.155
0	0.001	0.03	0	10	0.1	0.95	1000	0.162	0.146
0	0.1	1e-05	500	1	0.01	0.95	1000	0.162	0.033
0.1	0.01	0.01	5000	10	0	1	1000	0.162	0.932
0.2	0.001	0.03	500	5	0	1	1000	0.162	0.19
0.2	0.001	0.01	5000	10	0.1	0.95	1000	0.162	0.11
0.2	0.001	0.0001	500	100	0	1	1000	0.162	0.034
0.2	0.001	0.0001	0	10	0.1	0.95	1000	0.162	0.029
0.2	0.001	0.0001	5000	5	0.1	0.95	1000	0.162	0.014
0.2	0.001	1e-05	0	10	0.01	0.95	1000	0.162	0.007
0.2	0.001	1e-05	0	3	0.1	0.95	1000	0.162	0.001
0	0.001	0.001	0	5	0.1	0.95	1000	0.163	0.095
0	0.001	0.001	0	1	0.1	0.95	1000	0.163	0.053
0.05	0.01	0.03	0	10	0.01	0.95	1000	0.163	0.911
0.05	0.001	0.01	500	100	0.01	0.95	1000	0.163	0.16
0.05	0.001	0.01	0	10	0.1	0.95	1000	0.163	0.096
0.2	0.001	0.01	500	100	0	1	1000	0.163	0.148
0.2	0.001	0.001	500	100	0.01	0.95	1000	0.163	0.097
0.2	0.001	0.0001	500	100	0.1	0.95	1000	0.163	0.024
0.2	0.001	0.0001	5000	10	0.1	0.95	1000	0.163	0.021
0	0.1	0.01	0	1	0.01	0.95	1000	0.164	0.749
0	0.1	0.0001	5000	5	0.01	0.95	1000	0.164	0.376
0	0.1	1e-05	500	3	0.01	0.95	1000	0.164	0.037
0	0.1	1e-05	500	100	0.1	0.95	1000	0.164	0.033
0.1	0.001	0.03	500	100	0.01	0.95	1000	0.164	0.181
0.2	0.001	0.001	500	10	0	1	1000	0.164	0.109
0	0.1	0.0001	0	3	0.01	0.95	1000	0.165	0.4
0	0.1	1e-20	500	10	0.1	0.95	1000	0.165	0.007
0.05	0.001	0.03	0	10	0.1	0.95	1000	0.165	0.114
0.2	0.01	0.03	0	5	0	1	1000	0.165	0.861
0.2	0.001	0.01	0	10	0.1	0.95	1000	0.165	0.12
0.2	0.001	0.03	500	10	0	1	1000	0.166	0.16
0.2	0.001	0.0001	5000	5	0	1	1000	0.166	0.034
0.2	0.001	0.0001	5000	1	0.01	0.95	1000	0.166	0.033
0.2	0.001	0.0001	500	10	0	1	1000	0.166	0.029
0.2	0.001	0.0001	5000	1	0	1	1000	0.166	0.024
0.2	0.001	1e-05	5000	1	0	1	1000	0.166	0.009
0.2	0.001	1e-05	0	5	0	1	1000	0.166	0.001
0	0.1	0.0001	5000	3	0.01	0.95	1000	0.167	0.408
0	0.001	0.001	5000	10	0.1	0.95	1000	0.167	0.091
0.1	0.001	0.03	5000	10	0.1	0.95	1000	0.167	0.122
0.1	0.001	0.01	5000	10	0.1	0.95	1000	0.167	0.109
0.1	0.001	0.001	0	10	0.1	0.95	1000	0.167	0.089
0.2	0.001	0.01	500	5	0	1	1000	0.167	0.143
0.2	0.001	0.0001	0	1	0.01	0.95	1000	0.167	0.021
0.2	0.001	1e-20	500	100	0.1	0.95	1000	0.167	0.001
0	0.001	0.01	500	10	0	1	1000	0.168	0.169
0.05	0.001	0.001	0	5	0.1	0.95	1000	0.168	0.087
0.2	0.001	0.03	5000	10	0.1	0.95	1000	0.168	0.121
0.2	0.001	0.001	5000	10	0.1	0.95	1000	0.168	0.104
0.2	0.001	1e-05	0	5	0.1	0.95	1000	0.168	0.004
0.2	0.001	1e-05	0	1	0.01	0.95	1000	0.168	0.002
0.05	0.01	0.01	0	10	0.01	0.95	1000	0.169	0.915
0.1	0.001	0.03	500	3	0	1	1000	0.169	0.202
0.1	0.001	0.01	500	5	0	1	1000	0.169	0.185
0.1	0.001	0.001	5000	10	0.1	0.95	1000	0.169	0.09
0.2	0.001	0.01	500	100	0.01	0.95	1000	0.169	0.124
0.2	0.001	0.001	0	10	0.1	0.95	1000	0.169	0.09
0.2	0.001	0.001	5000	1	0.1	0.95	1000	0.169	0.065
0.2	0.001	0.0001	500	1	0.01	0.95	1000	0.169	0.022
0.2	0.001	1e-05	5000	3	0.1	0.95	1000	0.169	0.005
0.2	0.001	1e-05	500	100	0.01	0.95	1000	0.169	0.002
0	0.01	0.0001	500	5	0.01	0.95	1000	0.17	0.287
0	0.001	0.03	500	100	0.01	0.95	1000	0.17	0.193
0	0.001	0.03	0	5	0.1	0.95	1000	0.17	0.118
0.05	0.01	0.001	5000	10	0	1	1000	0.17	0.932
0.2	0.001	0.0001	0	3	0.1	0.95	1000	0.17	0.015
0.2	0.001	1e-05	5000	3	0.01	0.95	1000	0.17	0.005
0	0.001	0.03	500	100	0	1	1000	0.171	0.202
0.05	0.001	0.03	500	10	0	1	1000	0.171	0.193
0.2	0.001	0.0001	5000	5	0.01	0.95	1000	0.171	0.035
0	0.01	0.01	500	1	0	1	1000	0.172	0.547
0	0.01	0.01	5000	1	0.01	0.95	1000	0.172	0.488
0	0.01	0.0001	500	100	0.1	0.95	1000	0.172	0.349
0.05	0.001	0.001	0	3	0.1	0.95	1000	0.172	0.074
0.2	0.001	1e-05	0	3	0	1	1000	0.172	0.005
0.2	0.001	1e-05	5000	5	0.1	0.95	1000	0.172	0.004
0	0.1	1e-05	500	10	0	1	1000	0.173	0.03
0.05	0.001	0.001	5000	5	0.1	0.95	1000	0.173	0.102
0.05	0.001	0.001	0	1	0.1	0.95	1000	0.173	0.05
0.2	0.01	0.03	5000	10	0	1	1000	0.173	0.932
0.2	0.001	1e-05	0	1	0	1	1000	0.173	0.004
0	0.001	0.01	5000	10	0.1	0.95	1000	0.174	0.112
0.05	0.01	0.001	5000	5	0	1	1000	0.174	0.844
0.1	0.01	0.03	0	10	0.01	0.95	1000	0.174	0.902
0.2	0.001	0.0001	5000	3	0.01	0.95	1000	0.174	0.03
0.1	0.001	0.01	500	1	0.01	0.95	1000	0.175	0.145
0.1	0.001	0.01	500	100	0.01	0.95	1000	0.175	0.136
0.1	0.001	0.001	0	5	0.1	0.95	1000	0.175	0.078
0.1	0.001	0.001	0	1	0.1	0.95	1000	0.175	0.048
0.2	0.001	0.01	500	10	0.01	0.95	1000	0.175	0.158
0	0.1	1e-05	500	5	0.01	0.95	1000	0.176	0.033
0.05	0.001	0.01	500	3	0.01	0.95	1000	0.176	0.158
0.1	0.001	0.03	500	1	0.01	0.95	1000	0.176	0.163
0.1	0.001	0.001	5000	1	0.1	0.95	1000	0.176	0.048
0	0.1	0.001	0	10	0.01	0.95	1000	0.177	0.989
0.05	0.001	0.03	500	5	0	1	1000	0.177	0.188
0.05	0.001	0.03	5000	10	0.1	0.95	1000	0.177	0.122
0.05	0.001	0.01	0	5	0.1	0.95	1000	0.177	0.091
0.2	0.001	0.03	500	100	0	1	1000	0.177	0.182
0	0.001	0.01	0	5	0.1	0.95	1000	0.178	0.107
0.05	0.001	0.03	500	5	0.01	0.95	1000	0.178	0.211
0.05	0.001	0.03	0	5	0.1	0.95	1000	0.178	0.111
0.1	0.001	0.01	0	10	0.1	0.95	1000	0.178	0.112
0.2	0.001	0.001	500	10	0.01	0.95	1000	0.178	0.086
0	0.1	0.001	5000	1	0.01	0.95	1000	0.179	0.626
0.05	0.001	0.03	500	10	0.01	0.95	1000	0.179	0.188
0.1	0.001	0.01	500	10	0	1	1000	0.179	0.183
0	0.1	0.03	0	10	0.01	0.95	1000	0.18	0.999
0	0.01	0.001	0	100	0.1	0.95	1000	0.18	0.931
0	0.1	0.0001	500	5	0	1	1000	0.18	0.447
0	0.001	0.03	500	1	0.01	0.95	1000	0.18	0.163
0	0.1	1e-05	500	100	0.01	0.95	1000	0.18	0.028
0.1	0.001	0.001	5000	5	0.1	0.95	1000	0.18	0.079
0.2	0.001	0.01	500	1	0	1	1000	0.18	0.149
0.2	0.001	1e-05	500	1	0.01	0.95	1000	0.18	0.003
0	0.01	0.01	5000	10	0.01	0.95	1000	0.181	0.893
0	0.001	0.01	500	100	0	1	1000	0.181	0.146
0.2	0.01	0.03	0	3	0	1	1000	0.181	0.789
0.2	0.001	0.0001	500	3	0.01	0.95	1000	0.181	0.027
0.2	0.001	1e-05	5000	1	0.1	0.95	1000	0.181	0.006
0.2	0.001	1e-05	500	5	0	1	1000	0.181	0.006
0.2	0.001	1e-05	0	3	0.01	0.95	1000	0.181	0.005
0	0.001	0.001	5000	3	0.1	0.95	1000	0.182	0.082
0	0.001	0.03	0	1	0.1	0.95	1000	0.182	0.073
0.05	0.001	0.001	5000	1	0.1	0.95	1000	0.182	0.047
0	0.01	0.001	5000	10	0.01	0.95	1000	0.183	0.891
0	0.01	0.03	0	5	0.01	0.95	1000	0.183	0.825
0	0.01	0.03	500	1	0	1	1000	0.183	0.589
0	0.01	0.0001	500	10	0.01	0.95	1000	0.183	0.36
0.2	0.001	0.0001	0	1	0.1	0.95	1000	0.183	0.013
0.2	0.001	1e-20	5000	5	0.01	0.95	1000	0.183	0.002
0	0.01	0.001	5000	100	0.1	0.95	1000	0.184	0.923
0	0.1	0.0001	500	3	0	1	1000	0.184	0.417
0.2	0.001	0.01	500	100	0.1	0.95	1000	0.184	0.134
0.2	0.001	0.001	0	5	0.1	0.95	1000	0.184	0.077
0.2	0.001	1e-05	0	1	0.1	0.95	1000	0.184	0.006
0.2	0.001	1e-20	0	100	0.01	0.95	1000	0.184	0.003
0.2	0.001	0.0001	5000	3	0.1	0.95	1000	0.185	0.018
0	0.1	0.001	5000	10	0.01	0.95	1000	0.186	0.989
0	0.01	0.03	5000	10	0.01	0.95	1000	0.186	0.904
0.05	0.001	0.001	5000	3	0.1	0.95	1000	0.186	0.087
0.1	0.001	0.01	0	5	0.1	0.95	1000	0.186	0.104
0.1	0.001	0.001	5000	3	0.1	0.95	1000	0.186	0.074
0.2	0.01	0.03	5000	5	0	1	1000	0.186	0.864
0.2	0.001	0.03	5000	5	0.1	0.95	1000	0.186	0.119
0.2	0.001	0.001	500	5	0.01	0.95	1000	0.186	0.107
0.2	0.001	1e-05	500	1	0.1	0.95	1000	0.186	0.008
0.2	0.001	1e-05	500	3	0.01	0.95	1000	0.186	0.002
0.2	0.001	1e-20	5000	100	0.01	0.95	1000	0.186	0.002
0.2	0.001	1e-20	0	3	0	1	1000	0.186	0
0	0.001	0.001	5000	1	0.1	0.95	1000	0.187	0.04
0	0.1	1e-05	500	10	0.01	0.95	1000	0.187	0.028
0.05	0.01	0.01	5000	10	0.01	0.95	1000	0.187	0.872
0.05	0.001	0.03	500	100	0.1	0.95	1000	0.187	0.175
0	0.01	0.0001	500	3	0.01	0.95	1000	0.188	0.272
0	0.001	0.03	500	100	0.1	0.95	1000	0.188	0.166
0.2	0.001	0.01	5000	5	0.1	0.95	1000	0.188	0.107
0.2	0.001	1e-05	500	10	0.01	0.95	1000	0.188	0.005
0.2	0.001	1e-05	500	3	0.1	0.95	1000	0.188	0.003
0	0.01	0.03	0	100	0.1	0.95	1000	0.189	0.938
0	0.01	0.01	0	5	0.01	0.95	1000	0.189	0.831
0	0.1	0.001	500	1	0	1	1000	0.189	0.642
0.05	0.001	0.03	500	100	0.01	0.95	1000	0.189	0.222
0	0.01	0.03	0	3	0.01	0.95	1000	0.19	0.761
0.05	0.001	0.03	5000	5	0.1	0.95	1000	0.19	0.116
0.1	0.001	0.001	0	3	0.1	0.95	1000	0.19	0.075
0.2	0.001	0.001	500	1	0.01	0.95	1000	0.19	0.071
0.2	0.001	0.0001	500	3	0	1	1000	0.19	0.029
0.2	0.001	0.0001	500	1	0	1	1000	0.19	0.025
0.2	0.001	1e-20	5000	10	0	1	1000	0.19	0.002
0	0.1	0.01	0	10	0.01	0.95	1000	0.191	0.999
0	0.01	0.001	5000	5	0.01	0.95	1000	0.191	0.798
0	0.001	0.001	0	3	0.1	0.95	1000	0.191	0.069
0.05	0.1	0.03	0	100	0	1	1000	0.191	1
0.05	0.01	0.03	5000	10	0.01	0.95	1000	0.191	0.895
0.05	0.001	0.01	500	100	0.1	0.95	1000	0.191	0.151
0.2	0.001	0.01	500	1	0.01	0.95	1000	0.191	0.138
0	0.01	0.001	0	5	0.01	0.95	1000	0.192	0.767
0	0.01	0.03	5000	1	0.01	0.95	1000	0.192	0.521
0	0.001	0.03	500	10	0.01	0.95	1000	0.192	0.223
0.2	0.001	0.0001	5000	1	0.1	0.95	1000	0.192	0.008
0	0.001	0.03	5000	5	0.1	0.95	1000	0.193	0.1
0	0.001	0.01	5000	5	0.1	0.95	1000	0.193	0.093
0	0.001	0.001	5000	5	0.1	0.95	1000	0.193	0.079
0	0.001	0.001	500	10	0.1	0.95	1000	0.193	0.079
0.05	0.01	0.03	0	100	0.1	0.95	1000	0.193	0.94
0.2	0.001	0.0001	0	5	0.1	0.95	1000	0.193	0.034
0.2	0.001	1e-20	500	100	0	1	1000	0.194	0.001
0.2	0.001	1e-20	500	1	0.01	0.95	1000	0.194	0.001
0	0.01	0.001	500	10	0	1	1000	0.195	0.92
0	0.01	0.001	0	3	0.01	0.95	1000	0.195	0.664
0.2	0.001	0.03	500	3	0.01	0.95	1000	0.195	0.207
0	0.1	0.0001	500	10	0	1	1000	0.196	0.479
0.1	0.001	0.01	500	5	0.01	0.95	1000	0.196	0.172
0.2	0.01	0.03	5000	100	0.01	0.95	1000	0.196	0.989
0.2	0.001	0.03	500	1	0.01	0.95	1000	0.196	0.162
0.2	0.001	1e-05	5000	3	0	1	1000	0.196	0.004
0.2	0.001	1e-05	500	5	0.1	0.95	1000	0.196	0.004
0	0.1	0.001	0	100	0.1	0.95	1000	0.197	0.999
0.1	0.001	0.01	500	100	0.1	0.95	1000	0.197	0.131
0.05	0.01	0.001	5000	3	0	1	1000	0.198	0.734
0.05	0.001	0.03	500	3	0.01	0.95	1000	0.198	0.186
0.2	0.001	0.03	500	100	0.1	0.95	1000	0.198	0.18
0.2	0.001	0.03	0	5	0.1	0.95	1000	0.198	0.099
0.2	0.001	0.01	0	5	0.1	0.95	1000	0.198	0.095
0.2	0.001	0.0001	500	3	0.1	0.95	1000	0.198	0.015
0.2	0.001	1e-05	500	1	0	1	1000	0.198	0.003
0.2	0.001	1e-20	500	100	0.01	0.95	1000	0.198	0.002
0.2	0.001	1e-20	0	100	0.1	0.95	1000	0.198	0.001
0.1	0.001	0.03	5000	5	0.1	0.95	1000	0.199	0.118
0	0.001	0.01	0	1	0.1	0.95	1000	0.2	0.069
0.05	0.01	0.01	0	1	0.01	0.95	1000	0.2	0.498
0.05	0.001	0.01	0	1	0.1	0.95	1000	0.2	0.069
0.2	0.001	1e-05	500	3	0	1	1000	0.2	0
0	0.01	0.001	500	100	0	1	1000	0.201	0.982
0.05	0.001	0.001	500	10	0.1	0.95	1000	0.201	0.078
0.2	0.001	1e-20	0	10	0.1	0.95	1000	0.201	0.001
0.05	0.001	0.01	500	10	0.01	0.95	1000	0.202	0.131
0.05	0.001	0.03	0	3	0.1	0.95	1000	0.202	0.121
0.05	0.001	0.01	5000	1	0.1	0.95	1000	0.202	0.09
0.1	0.001	0.01	500	10	0.01	0.95	1000	0.202	0.176
0.2	0.001	0.0001	500	5	0.01	0.95	1000	0.202	0.029
0.2	0.001	1e-05	500	10	0.1	0.95	1000	0.202	0.006
0.1	0.01	0.03	0	5	0.01	0.95	1000	0.203	0.833
0.2	0.001	0.001	500	3	0.01	0.95	1000	0.203	0.09
0.2	0.001	0.01	5000	1	0.1	0.95	1000	0.203	0.081
0.2	0.001	1e-20	5000	10	0.01	0.95	1000	0.203	0
0	0.01	0.01	0	3	0.01	0.95	1000	0.204	0.724
0.05	0.01	0.03	0	5	0.01	0.95	1000	0.204	0.823
0.1	0.001	0.03	0	5	0.1	0.95	1000	0.204	0.099
0.2	0.001	0.0001	500	5	0	1	1000	0.204	0.026
0.2	0.001	1e-20	5000	1	0	1	1000	0.204	0.001
0.2	0.001	1e-20	0	10	0	1	1000	0.204	0
0	0.01	0.001	5000	3	0.01	0.95	1000	0.205	0.699
0	0.01	0.001	500	5	0	1	1000	0.206	0.82
0	0.1	0.0001	500	100	0.01	0.95	1000	0.206	0.54
0	0.01	0.01	0	100	0.1	0.95	1000	0.207	0.942
0	0.001	0.01	500	10	0.01	0.95	1000	0.207	0.168
0.1	0.01	0.03	5000	10	0.01	0.95	1000	0.207	0.92
0.1	0.001	0.03	500	10	0.01	0.95	1000	0.207	0.205
0.2	0.001	1e-05	500	5	0.01	0.95	1000	0.207	0.003
0.2	0.001	1e-20	500	1	0.1	0.95	1000	0.207	0.002
0.1	0.001	0.01	500	3	0.01	0.95	1000	0.208	0.167
0.1	0.001	0.03	5000	1	0.1	0.95	1000	0.208	0.092
0.2	0.001	0.03	500	10	0.01	0.95	1000	0.208	0.196
0.2	0.001	0.01	500	5	0.01	0.95	1000	0.208	0.149
0.2	0.001	0.01	0	3	0.1	0.95	1000	0.208	0.096
0.2	0.001	1e-20	0	5	0.1	0.95	1000	0.208	0.001
0.05	0.01	0.03	0	3	0.01	0.95	1000	0.209	0.749
0.1	0.001	0.03	0	3	0.1	0.95	1000	0.209	0.109
0.2	0.001	0.001	5000	5	0.1	0.95	1000	0.209	0.078
0.2	0.001	0.0001	500	10	0.1	0.95	1000	0.209	0.027
0	0.1	1e-05	500	1	0.1	0.95	1000	0.21	0.026
0.05	0.001	0.03	5000	3	0.1	0.95	1000	0.21	0.114
0.1	0.01	0.01	5000	1	0	1	1000	0.21	0.552
0.1	0.001	0.01	0	1	0.1	0.95	1000	0.21	0.08
0.2	0.001	1e-20	0	1	0.1	0.95	1000	0.21	0.006
0	0.01	0.01	5000	100	0.1	0.95	1000	0.211	0.941
0.1	0.01	0.01	0	1	0	1	1000	0.211	0.525
0.1	0.001	0.01	5000	5	0.1	0.95	1000	0.211	0.105
0.1	0.001	0.01	0	3	0.1	0.95	1000	0.211	0.096
0.2	0.001	1e-20	5000	100	0	1	1000	0.211	0.003
0.2	0.001	1e-20	500	10	0	1	1000	0.211	0.002
0.2	0.001	1e-20	5000	100	0.1	0.95	1000	0.211	0.001
0	0.001	0.01	500	3	0.01	0.95	1000	0.212	0.172
0.05	0.01	0.01	0	100	0.1	0.95	1000	0.212	0.938
0.05	0.001	0.01	5000	5	0.1	0.95	1000	0.213	0.118
0.1	0.01	0.03	0	100	0.1	0.95	1000	0.213	0.943
0.1	0.01	0.03	0	1	0.01	0.95	1000	0.213	0.505
0.2	0.001	0.001	0	1	0.1	0.95	1000	0.213	0.049
0.2	0.001	1e-20	5000	3	0.1	0.95	1000	0.213	0.002
0.2	0.001	1e-20	5000	1	0.01	0.95	1000	0.213	0.001
0	0.1	0.03	5000	1	0.01	0.95	1000	0.214	0.782
0.05	0.1	0.03	0	10	0	1	1000	0.214	1
0.05	0.01	0.03	5000	1	0.01	0.95	1000	0.214	0.499
0.2	0.001	0.01	500	3	0.01	0.95	1000	0.214	0.152
0.2	0.001	0.03	0	1	0.1	0.95	1000	0.214	0.093
0	0.001	0.01	500	100	0.1	0.95	1000	0.215	0.145
0	0.001	0.001	500	1	0.1	0.95	1000	0.215	0.06
0.05	0.001	0.01	5000	3	0.1	0.95	1000	0.215	0.09
0.2	0.001	1e-20	0	5	0	1	1000	0.215	0
0.2	0.001	1e-20	5000	5	0.1	0.95	1000	0.215	0
0	0.1	0.01	5000	1	0.01	0.95	1000	0.216	0.773
0.05	0.01	0.01	0	5	0.01	0.95	1000	0.216	0.828
0.05	0.01	0.001	5000	1	0	1	1000	0.216	0.434
0.05	0.001	0.01	500	5	0.01	0.95	1000	0.216	0.158
0.1	0.01	0.01	0	10	0.01	0.95	1000	0.216	0.885
0.2	0.001	0.0001	500	5	0.1	0.95	1000	0.216	0.017
0.2	0.001	1e-20	0	10	0.01	0.95	1000	0.216	0.001
0.2	0.001	1e-20	5000	5	0	1	1000	0.216	0.001
0	0.001	0.03	500	5	0.01	0.95	1000	0.217	0.181
0	0.001	0.01	0	3	0.1	0.95	1000	0.217	0.103
0	0.1	1e-05	500	10	0.1	0.95	1000	0.217	0.045
0.1	0.001	0.03	500	100	0.1	0.95	1000	0.217	0.193
0.2	0.001	0.001	0	3	0.1	0.95	1000	0.217	0.046
0	0.001	0.03	500	3	0.01	0.95	1000	0.218	0.186
0.1	0.01	0.01	0	100	0.1	0.95	1000	0.218	0.941
0.2	0.001	0.03	0	3	0.1	0.95	1000	0.218	0.09
0	0.01	0.01	5000	3	0.01	0.95	1000	0.219	0.744
0	0.001	0.01	500	5	0.01	0.95	1000	0.219	0.187
0.05	0.001	0.001	500	1	0.1	0.95	1000	0.219	0.049
0.1	0.001	0.03	500	5	0.01	0.95	1000	0.219	0.19
0.2	0.001	1e-20	0	3	0.1	0.95	1000	0.219	0.001
0	0.1	0.03	0	3	0.01	0.95	1000	0.22	0.979
0	0.01	0.001	500	100	0.01	0.95	1000	0.22	0.978
0	0.001	0.03	0	3	0.1	0.95	1000	0.22	0.126
0.1	0.001	0.03	0	1	0.1	0.95	1000	0.22	0.101
0.2	0.001	1e-20	0	1	0.01	0.95	1000	0.22	0.002
0.2	0.001	1e-20	0	3	0.01	0.95	1000	0.22	0.001
0.05	0.01	0.001	0	10	0.01	0.95	1000	0.221	0.87
0.1	0.001	0.001	500	10	0.1	0.95	1000	0.221	0.087
0.1	0.001	0.01	5000	1	0.1	0.95	1000	0.221	0.076
0.2	0.001	1e-20	0	5	0.01	0.95	1000	0.221	0
0	0.1	0.0001	500	100	0	1	1000	0.222	0.473
0	0.001	0.03	5000	1	0.1	0.95	1000	0.222	0.108
0	0.001	0.01	5000	3	0.1	0.95	1000	0.222	0.093
0.2	0.001	1e-20	0	100	0	1	1000	0.222	0
0	0.1	0.001	0	5	0.01	0.95	1000	0.223	0.96
0	0.01	0.03	5000	5	0.01	0.95	1000	0.223	0.822
0.05	0.01	0.001	0	1	0	1	1000	0.223	0.428
0.2	0.001	1e-20	0	1	0	1	1000	0.223	0.002
0	0.1	0.001	5000	3	0.01	0.95	1000	0.224	0.901
0	0.001	0.01	5000	1	0.1	0.95	1000	0.224	0.087
0.05	0.01	0.01	5000	100	0.1	0.95	1000	0.224	0.937
0.05	0.001	0.01	0	3	0.1	0.95	1000	0.224	0.095
0.05	0.001	0.001	500	5	0.1	0.95	1000	0.224	0.07
0.2	0.001	0.0001	500	1	0.1	0.95	1000	0.224	0.012
0.05	0.1	0.03	0	5	0	1	1000	0.225	0.997
0.2	0.001	1e-20	5000	1	0.1	0.95	1000	0.225	0.004
0	0.01	0.0001	5000	10	0.1	0.95	1000	0.226	0.233
0.1	0.001	0.01	5000	3	0.1	0.95	1000	0.226	0.099
0	0.1	0.01	0	100	0.1	0.95	1000	0.227	1
0	0.01	0.03	5000	100	0.1	0.95	1000	0.227	0.94
0.05	0.001	0.03	0	1	0.1	0.95	1000	0.227	0.078
0.2	0.001	1e-20	500	1	0	1	1000	0.227	0
0	0.1	0.01	0	3	0.01	0.95	1000	0.228	0.974
0.05	0.01	0.01	5000	1	0.01	0.95	1000	0.228	0.504
0.2	0.001	0.001	5000	3	0.1	0.95	1000	0.228	0.073
0	0.01	0.0001	0	10	0.1	0.95	1000	0.229	0.265
0	0.1	1e-05	500	5	0.1	0.95	1000	0.229	0.026
0	0.1	1e-05	500	3	0.1	0.95	1000	0.229	0.025
0.2	0.001	0.03	5000	1	0.1	0.95	1000	0.229	0.088
0.2	0.001	0.001	500	10	0.1	0.95	1000	0.229	0.074
0	0.1	0.001	0	3	0.01	0.95	1000	0.23	0.912
0.05	0.01	0.03	5000	100	0.1	0.95	1000	0.23	0.948
0.1	0.001	0.03	500	3	0.01	0.95	1000	0.23	0.191
0.1	0.001	0.03	5000	3	0.1	0.95	1000	0.23	0.111
0.2	0.01	0.03	0	10	0.01	0.95	1000	0.23	0.897
0.2	0.01	0.03	5000	3	0	1	1000	0.23	0.781
0.2	0.001	0.03	500	5	0.01	0.95	1000	0.231	0.174
0.2	0.001	1e-20	5000	10	0.1	0.95	1000	0.231	0.001
0.2	0.001	1e-20	500	5	0	1	1000	0.231	0.001
0	0.1	0.001	5000	100	0.1	0.95	1000	0.232	0.999
0	0.01	0.0001	5000	1	0.1	0.95	1000	0.232	0.099
0	0.01	0.01	5000	5	0.01	0.95	1000	0.233	0.818
0	0.01	0.0001	0	1	0.1	0.95	1000	0.233	0.091
0.1	0.001	0.001	500	1	0.1	0.95	1000	0.233	0.055
0	0.1	0.001	5000	5	0.01	0.95	1000	0.234	0.963
0.05	0.1	0.03	0	100	0.01	0.95	1000	0.235	1
0.1	0.01	0.03	5000	100	0.1	0.95	1000	0.235	0.941
0.1	0.01	0.03	5000	1	0.01	0.95	1000	0.235	0.522
0.2	0.001	1e-20	500	3	0.1	0.95	1000	0.235	0.002
0.2	0.001	1e-20	500	3	0	1	1000	0.235	0
0.1	0.01	0.03	0	3	0.01	0.95	1000	0.236	0.721
0.2	0.01	0.03	0	100	0.1	0.95	1000	0.236	0.939
0.2	0.001	0.01	5000	3	0.1	0.95	1000	0.236	0.087
0.2	0.001	1e-20	500	10	0.1	0.95	1000	0.236	0.001
0.2	0.001	1e-20	500	3	0.01	0.95	1000	0.236	0
0	0.1	0.03	0	5	0.01	0.95	1000	0.237	0.999
0.05	0.01	0.01	5000	5	0.01	0.95	1000	0.237	0.832
0.2	0.001	1e-20	5000	3	0	1	1000	0.237	0.003
0.1	0.001	0.001	500	3	0.1	0.95	1000	0.238	0.068
0.2	0.001	0.01	0	1	0.1	0.95	1000	0.238	0.087
0.2	0.001	0.03	5000	3	0.1	0.95	1000	0.239	0.098
0.2	0.001	1e-20	5000	3	0.01	0.95	1000	0.24	0.001
0	0.01	0.01	500	5	0	1	1000	0.241	0.878
0	0.001	0.03	5000	3	0.1	0.95	1000	0.241	0.109
0.2	0.01	0.03	5000	1	0	1	1000	0.241	0.514
0.2	0.001	0.001	500	1	0.1	0.95	1000	0.241	0.052
0.2	0.001	1e-20	500	10	0.01	0.95	1000	0.241	0.002
0	0.01	0.0001	0	5	0.1	0.95	1000	0.242	0.173
0.05	0.01	0.03	500	1	0	1	1000	0.242	0.594
0.05	0.001	0.03	5000	1	0.1	0.95	1000	0.242	0.091
0	0.1	0.03	0	100	0.1	0.95	1000	0.243	1
0	0.1	0.0001	500	1	0.01	0.95	1000	0.243	0.261
0	0.001	0.001	500	5	0.1	0.95	1000	0.243	0.065
0.2	0.001	0.001	500	5	0.1	0.95	1000	0.243	0.088
0	0.01	0.03	5000	3	0.01	0.95	1000	0.244	0.732
0	0.1	0.01	0	5	0.01	0.95	1000	0.245	0.994
0	0.01	0.03	500	3	0	1	1000	0.245	0.813
0.05	0.01	0.01	0	3	0.01	0.95	1000	0.245	0.714
0.2	0.01	0.03	0	1	0	1	1000	0.246	0.541
0.2	0.001	1e-20	500	5	0.1	0.95	1000	0.246	0.001
0.05	0.01	0.01	5000	3	0.01	0.95	1000	0.247	0.732
0.1	0.01	0.01	0	3	0.01	0.95	1000	0.247	0.726
0.1	0.01	0.01	0	5	0.01	0.95	1000	0.248	0.828
0.2	0.01	0.01	0	100	0	1	1000	0.248	0.985
0	0.1	0.001	500	3	0	1	1000	0.249	0.927
0.1	0.01	0.03	5000	5	0.01	0.95	1000	0.249	0.827
0.05	0.01	0.03	5000	5	0.01	0.95	1000	0.25	0.837
0	0.01	0.01	500	3	0	1	1000	0.251	0.807
0.2	0.01	0.03	5000	10	0.01	0.95	1000	0.251	0.906
0	0.001	0.001	500	3	0.1	0.95	1000	0.253	0.067
0.05	0.01	0.001	0	5	0.01	0.95	1000	0.253	0.798
0.05	0.01	0.03	5000	3	0.01	0.95	1000	0.253	0.745
0.05	0.01	0.001	0	100	0.1	0.95	1000	0.254	0.917
0	0.1	0.01	500	1	0	1	1000	0.255	0.809
0.1	0.01	0.01	5000	100	0.1	0.95	1000	0.255	0.946
0	0.01	0.001	500	1	0.01	0.95	1000	0.257	0.403
0.05	0.1	0.03	5000	100	0	1	1000	0.257	1
0.1	0.01	0.03	5000	3	0.01	0.95	1000	0.257	0.753
0.05	0.01	0.001	5000	10	0.01	0.95	1000	0.258	0.851
0.2	0.001	0.001	500	3	0.1	0.95	1000	0.258	0.072
0	0.1	0.01	5000	10	0.01	0.95	1000	0.259	1
0.05	0.01	0.03	500	3	0	1	1000	0.259	0.815
0.05	0.1	0.03	0	3	0	1	1000	0.26	0.993
0.05	0.01	0.01	500	1	0	1	1000	0.262	0.552
0.05	0.01	0.001	500	1	0	1	1000	0.262	0.429
0.1	0.001	0.001	500	5	0.1	0.95	1000	0.262	0.069
0.05	0.001	0.01	500	10	0.1	0.95	1000	0.264	0.141
0	0.01	0.0001	5000	3	0.1	0.95	1000	0.265	0.15
0	0.1	0.03	500	1	0	1	1000	0.267	0.817
0.05	0.01	0.001	0	1	0.01	0.95	1000	0.267	0.369
0.2	0.001	0.01	500	10	0.1	0.95	1000	0.268	0.13
0.05	0.1	0.03	5000	5	0	1	1000	0.269	1
0	0.001	0.01	500	10	0.1	0.95	1000	0.27	0.166
0	0.01	0.0001	0	3	0.1	0.95	1000	0.27	0.159
0.2	0.001	0.03	500	10	0.1	0.95	1000	0.27	0.202
0	0.1	0.03	5000	10	0.01	0.95	1000	0.271	1
0.1	0.001	0.01	500	1	0.1	0.95	1000	0.271	0.114
0	0.1	0.01	5000	3	0.01	0.95	1000	0.272	0.979
0	0.01	0.03	500	5	0	1	1000	0.272	0.881
0.05	0.01	0.001	5000	5	0.01	0.95	1000	0.272	0.779
0.05	0.01	0.0001	0	1	0	1	1000	0.273	0.177
0.05	0.01	0.0001	5000	1	0	1	1000	0.273	0.166
0.1	0.001	0.03	500	10	0.1	0.95	1000	0.273	0.193
0.1	0.001	0.01	500	10	0.1	0.95	1000	0.274	0.14
0	0.001	0.01	500	3	0.1	0.95	1000	0.275	0.132
0.1	0.01	0.01	5000	10	0.01	0.95	1000	0.275	0.896
0.05	0.1	0.03	0	1	0	1	1000	0.276	0.823
0.05	0.001	0.001	500	3	0.1	0.95	1000	0.277	0.068
0.2	0.001	0.01	500	5	0.1	0.95	1000	0.277	0.121
0	0.01	0.0001	500	1	0.1	0.95	1000	0.278	0.093
0.2	0.01	0.03	0	5	0.01	0.95	1000	0.278	0.828
0.2	0.001	1e-20	500	5	0.01	0.95	1000	0.278	0.003
0	0.01	0.03	500	10	0	1	1000	0.28	0.942
0.05	0.01	0.0001	5000	1	0.01	0.95	1000	0.28	0.177
0	0.01	0.01	500	10	0	1	1000	0.282	0.933
0	0.01	0.0001	5000	5	0.1	0.95	1000	0.283	0.179
0.2	0.01	0.01	0	100	0.01	0.95	1000	0.283	0.99
0.05	0.001	0.03	500	5	0.1	0.95	1000	0.284	0.186
0.2	0.01	0.01	0	10	0	1	1000	0.284	0.931
0.05	0.01	0.001	5000	100	0.1	0.95	1000	0.285	0.902
0.05	0.01	0.001	0	3	0.01	0.95	1000	0.285	0.661
0.05	0.01	0.03	500	5	0	1	1000	0.286	0.863
0.05	0.001	0.01	500	5	0.1	0.95	1000	0.288	0.146
0	0.001	0.01	500	5	0.1	0.95	1000	0.289	0.151
0.05	0.01	0.01	500	10	0	1	1000	0.289	0.932
0.05	0.01	0.01	500	5	0	1	1000	0.289	0.88
0.05	0.1	0.03	5000	10	0	1	1000	0.29	1
0.05	0.01	0.001	5000	1	0.01	0.95	1000	0.29	0.374
0.05	0.001	0.03	500	10	0.1	0.95	1000	0.29	0.178
0.1	0.001	0.03	500	5	0.1	0.95	1000	0.29	0.179
0.2	0.01	0.01	5000	100	0	1	1000	0.29	0.991
0	0.1	0.0001	500	10	0.01	0.95	1000	0.291	0.468
0	0.001	0.03	500	1	0.1	0.95	1000	0.292	0.155
0.1	0.01	0.01	5000	5	0.01	0.95	1000	0.293	0.819
0	0.001	0.03	500	3	0.1	0.95	1000	0.294	0.202
0.05	0.01	0.03	500	100	0	1	1000	0.294	0.991
0.2	0.01	0.03	0	1	0.01	0.95	1000	0.294	0.503
0.05	0.001	0.03	500	1	0.1	0.95	1000	0.295	0.14
0.1	0.01	0.03	500	3	0	1	1000	0.296	0.811
0.1	0.01	0.01	5000	3	0.01	0.95	1000	0.296	0.738
0.1	0.01	0.01	0	1	0.01	0.95	1000	0.296	0.49
0	0.1	0.0001	500	3	0.01	0.95	1000	0.297	0.398
0	0.1	0.0001	0	10	0.1	0.95	1000	0.298	0.341
0.05	0.01	0.01	500	3	0	1	1000	0.298	0.807
0.05	0.01	0.0001	0	1	0.01	0.95	1000	0.298	0.146
0.2	0.01	0.03	5000	5	0.01	0.95	1000	0.298	0.847
0.2	0.001	0.03	500	1	0.1	0.95	1000	0.298	0.154
0	0.1	0.001	500	10	0	1	1000	0.299	0.995
0	0.01	0.01	500	100	0	1	1000	0.299	0.985
0	0.001	0.03	500	10	0.1	0.95	1000	0.299	0.212
0.05	0.01	1e-05	0	1	0.01	0.95	1000	0.299	0.021
0.1	0.01	0.03	500	5	0	1	1000	0.3	0.874
0.2	0.001	0.01	500	1	0.1	0.95	1000	0.3	0.106
0	0.1	0.0001	5000	10	0.1	0.95	1000	0.301	0.367
0	0.001	0.03	500	5	0.1	0.95	1000	0.301	0.183
0.05	0.1	0.03	5000	100	0.01	0.95	1000	0.301	1
0.05	0.001	0.01	500	1	0.1	0.95	1000	0.301	0.108
0.2	0.01	0.03	0	3	0.01	0.95	1000	0.301	0.758
0.2	0.001	0.03	500	5	0.1	0.95	1000	0.301	0.183
0.2	0.01	0.01	5000	5	0	1	1000	0.302	0.861
0.05	0.1	0.03	5000	3	0	1	1000	0.303	0.988
0.05	0.01	0.001	5000	3	0.01	0.95	1000	0.303	0.664
0.1	0.001	0.01	500	5	0.1	0.95	1000	0.303	0.143
0	0.01	0.03	500	100	0	1	1000	0.305	0.989
0.05	0.001	0.01	500	3	0.1	0.95	1000	0.305	0.14
0	0.1	0.03	5000	5	0.01	0.95	1000	0.306	0.992
0	0.01	0.03	500	100	0.01	0.95	1000	0.307	0.993
0	0.1	0.03	5000	3	0.01	0.95	1000	0.307	0.981
0.05	0.01	0.001	500	5	0	1	1000	0.307	0.829
0.05	0.001	0.03	500	3	0.1	0.95	1000	0.307	0.175
0	0.001	0.01	500	1	0.1	0.95	1000	0.308	0.109
0	0.1	0.0001	500	5	0.01	0.95	1000	0.31	0.427
0.2	0.01	0.03	5000	100	0.1	0.95	1000	0.31	0.93
0.1	0.001	0.01	500	3	0.1	0.95	1000	0.311	0.121
0.05	0.01	0.03	500	10	0	1	1000	0.312	0.934
0.05	0.01	0.0001	5000	3	0	1	1000	0.312	0.288
0	0.1	0.01	5000	5	0.01	0.95	1000	0.313	0.995
0.1	0.001	0.03	500	3	0.1	0.95	1000	0.313	0.165
0.05	0.01	0.001	500	3	0	1	1000	0.314	0.747
0.05	0.01	0.0001	0	100	0	1	1000	0.314	0.41
0.1	0.01	0.01	5000	1	0.01	0.95	1000	0.314	0.487
0	0.01	0.0001	500	10	0.1	0.95	1000	0.315	0.223
0.05	0.01	0.0001	5000	100	0.01	0.95	1000	0.315	0.437
0.2	0.01	0.01	0	3	0	1	1000	0.315	0.786
0.2	0.001	0.01	500	3	0.1	0.95	1000	0.315	0.128
0	0.01	0.01	500	1	0.01	0.95	1000	0.316	0.495
0	0.01	0.01	500	100	0.01	0.95	1000	0.317	0.986
0.05	0.01	1e-05	0	1	0	1	1000	0.317	0.017
0.05	0.01	1e-20	0	1	0.01	0.95	1000	0.317	0.005
0.1	0.01	0.03	500	1	0	1	1000	0.318	0.556
0.2	0.01	0.01	5000	100	0.01	0.95	1000	0.318	0.988
0.1	0.01	0.01	500	3	0	1	1000	0.319	0.767
0.2	0.01	0.01	0	5	0	1	1000	0.32	0.868
0	0.1	0.03	500	3	0	1	1000	0.321	0.993
0	0.1	0.0001	500	100	0.1	0.95	1000	0.321	0.415
0.05	0.1	0.03	0	10	0.01	0.95	1000	0.321	0.996
0.05	0.01	0.01	500	100	0	1	1000	0.321	0.98
0.1	0.01	0.03	500	100	0.01	0.95	1000	0.322	0.987
0.05	0.01	0.001	500	100	0	1	1000	0.323	0.989
0.05	0.01	0.0001	0	3	0	1	1000	0.323	0.286
0.05	0.01	1e-05	5000	1	0.01	0.95	1000	0.323	0.023
0.1	0.01	0.03	500	10	0	1	1000	0.323	0.936
0	0.1	0.03	5000	100	0.1	0.95	1000	0.324	1
0	0.1	0.001	500	5	0	1	1000	0.325	0.982
0.1	0.001	0.03	500	1	0.1	0.95	1000	0.325	0.14
0.05	0.01	0.03	500	100	0.01	0.95	1000	0.326	0.987
0.05	0.01	0.01	500	100	0.01	0.95	1000	0.326	0.985
0.05	0.01	0.001	500	10	0	1	1000	0.326	0.922
0	0.01	0.001	500	3	0.01	0.95	1000	0.327	0.699
0	0.01	0.001	500	5	0.01	0.95	1000	0.328	0.776
0.05	0.01	1e-05	5000	1	0	1	1000	0.328	0.023
0.05	0.01	1e-05	0	1	0.1	0.95	1000	0.328	0.006
0.05	0.01	1e-20	5000	1	0.1	0.95	1000	0.328	0.003
0.2	0.01	0.03	5000	3	0.01	0.95	1000	0.328	0.748
0	0.01	0.001	500	10	0.01	0.95	1000	0.329	0.879
0.05	0.1	0.03	5000	1	0	1	1000	0.33	0.824
0.05	0.01	0.0001	0	10	0	1	1000	0.33	0.365
0.2	0.01	0.01	5000	10	0	1	1000	0.33	0.918
0.05	0.01	0.001	500	100	0.01	0.95	1000	0.332	0.983
0.2	0.001	0.03	500	3	0.1	0.95	1000	0.332	0.175
0.1	0.01	0.01	500	10	0	1	1000	0.333	0.929
0.05	0.01	1e-05	500	1	0	1	1000	0.334	0.025
0	0.01	0.0001	500	3	0.1	0.95	1000	0.336	0.134
0.05	0.01	0.0001	0	100	0.1	0.95	1000	0.336	0.344
0.05	0.01	0.001	500	1	0.01	0.95	1000	0.336	0.341
0.05	0.01	1e-20	0	1	0	1	1000	0.336	0.004
0	0.1	0.0001	0	5	0.1	0.95	1000	0.337	0.286
0.05	0.01	0.0001	0	100	0.01	0.95	1000	0.337	0.446
0	0.1	0.01	5000	100	0.1	0.95	1000	0.339	1
0	0.1	0.0001	0	1	0.1	0.95	1000	0.339	0.164
0.2	0.01	0.03	5000	1	0.01	0.95	1000	0.339	0.496
0.1	0.01	0.001	0	1	0	1	1000	0.34	0.4
0.2	0.01	0.01	5000	3	0	1	1000	0.34	0.811
0.05	0.01	0.0001	500	1	0.01	0.95	1000	0.341	0.132
0.05	0.01	0.0001	0	5	0	1	1000	0.342	0.326
0.2	0.01	0.01	0	10	0.01	0.95	1000	0.342	0.907
0	0.1	0.01	500	3	0	1	1000	0.344	0.982
0	0.01	0.03	500	1	0.01	0.95	1000	0.344	0.52
0.05	0.01	1e-20	5000	1	0.01	0.95	1000	0.344	0.01
0.05	0.01	0.0001	5000	100	0	1	1000	0.345	0.415
0.05	0.01	0.0001	5000	100	0.1	0.95	1000	0.345	0.332
0.05	0.01	1e-20	5000	1	0	1	1000	0.345	0.006
0.2	0.01	0.01	0	100	0.1	0.95	1000	0.345	0.935
0.05	0.01	1e-20	500	1	0	1	1000	0.346	0.006
0.1	0.01	0.03	500	100	0	1	1000	0.346	0.992
0	0.01	0.0001	500	5	0.1	0.95	1000	0.347	0.189
0.1	0.01	0.01	500	100	0.01	0.95	1000	0.347	0.982
0.1	0.01	0.01	500	1	0	1	1000	0.347	0.53
0.05	0.01	0.0001	5000	5	0	1	1000	0.348	0.334
0.05	0.01	0.0001	0	1	0.1	0.95	1000	0.348	0.105
0.2	0.01	0.01	5000	1	0	1	1000	0.348	0.505
0	0.01	0.001	500	100	0.1	0.95	1000	0.35	0.935
0.05	0.01	0.0001	0	3	0.01	0.95	1000	0.35	0.251
0.05	0.01	1e-05	500	1	0.01	0.95	1000	0.351	0.018
0	0.1	0.0001	5000	5	0.1	0.95	1000	0.352	0.31
0.05	0.01	1e-05	5000	1	0.1	0.95	1000	0.352	0.015
0.1	0.01	0.01	500	100	0	1	1000	0.352	0.989
0.1	0.01	0.01	500	5	0	1	1000	0.353	0.872
0	0.1	0.001	500	100	0.01	0.95	1000	0.354	1
0.05	0.1	0.01	0	100	0	1	1000	0.354	1
0.05	0.01	0.0001	500	1	0	1	1000	0.354	0.18
0.2	0.01	0.03	500	10	0	1	1000	0.355	0.939
0.2	0.01	0.01	0	1	0	1	1000	0.355	0.488
0	0.1	0.001	500	100	0	1	1000	0.357	1
0.05	0.1	0.03	0	5	0.01	0.95	1000	0.357	0.996
0.05	0.01	0.0001	5000	10	0	1	1000	0.358	0.373
0.05	0.01	1e-20	0	1	0.1	0.95	1000	0.358	0.003
0.05	0.01	1e-20	500	1	0.1	0.95	1000	0.359	0.004
0.05	0.01	1e-05	0	3	0	1	1000	0.36	0.025
0.05	0.01	1e-05	5000	3	0.1	0.95	1000	0.361	0.013
0	0.01	0.001	0	10	0.1	0.95	1000	0.363	0.701
0.05	0.01	0.01	500	1	0.01	0.95	1000	0.363	0.48
0.05	0.01	0.0001	5000	5	0.01	0.95	1000	0.363	0.29
0.05	0.01	1e-05	500	1	0.1	0.95	1000	0.364	0.011
0.1	0.01	0.001	0	1	0.01	0.95	1000	0.364	0.365
0	0.1	0.001	500	1	0.01	0.95	1000	0.365	0.584
0	0.1	0.03	500	5	0	1	1000	0.366	1
0.05	0.01	1e-05	0	5	0.1	0.95	1000	0.366	0.022
0	0.1	0.0001	5000	1	0.1	0.95	1000	0.367	0.202
0.05	0.1	0.03	0	1	0.01	0.95	1000	0.367	0.81
0.05	0.01	0.0001	0	5	0.01	0.95	1000	0.367	0.293
0.05	0.01	0.0001	5000	3	0.01	0.95	1000	0.369	0.28
0.05	0.01	1e-05	0	3	0.1	0.95	1000	0.369	0.019
0.2	0.01	0.03	500	100	0	1	1000	0.37	0.99
0.1	0.01	0.001	0	100	0	1	1000	0.371	0.975
0.2	0.01	0.03	500	5	0	1	1000	0.372	0.882
0.05	0.01	0.0001	5000	10	0.01	0.95	1000	0.373	0.338
0.2	0.01	0.01	5000	100	0.1	0.95	1000	0.373	0.921
0.05	0.01	1e-05	5000	3	0	1	1000	0.374	0.02
0.2	0.01	0.01	5000	10	0.01	0.95	1000	0.374	0.91
0	0.1	0.0001	0	3	0.1	0.95	1000	0.375	0.268
0.05	0.01	1e-05	5000	5	0.1	0.95	1000	0.375	0.02
0.05	0.01	1e-20	500	1	0.01	0.95	1000	0.375	0.003
0.05	0.01	0.0001	0	10	0.01	0.95	1000	0.376	0.361
0.2	0.01	0.01	5000	5	0.01	0.95	1000	0.377	0.82
0.2	0.01	0.03	500	1	0	1	1000	0.377	0.527
0	0.1	0.0001	5000	3	0.1	0.95	1000	0.378	0.249
0.05	0.01	0.0001	500	1	0.1	0.95	1000	0.378	0.089
0.1	0.01	0.001	0	10	0	1	1000	0.381	0.893
0	0.01	0.01	500	10	0.01	0.95	1000	0.382	0.918
0.05	0.01	1e-05	0	3	0.01	0.95	1000	0.382	0.023
0.05	0.1	0.03	0	100	0.1	0.95	1000	0.383	1
0.05	0.1	0.03	0	3	0.01	0.95	1000	0.383	0.982
0.05	0.01	0.001	500	10	0.01	0.95	1000	0.384	0.875
0	0.01	0.01	0	10	0.1	0.95	1000	0.385	0.783
0.05	0.01	0.001	500	100	0.1	0.95	1000	0.385	0.915
0.1	0.01	0.001	5000	3	0	1	1000	0.385	0.686
0.2	0.01	0.01	0	1	0.01	0.95	1000	0.385	0.468
0.05	0.01	1e-05	0	5	0.01	0.95	1000	0.386	0.024
0.05	0.01	0.03	500	1	0.01	0.95	1000	0.387	0.515
0.05	0.01	0.0001	0	3	0.1	0.95	1000	0.388	0.147
0.05	0.01	1e-05	500	3	0.1	0.95	1000	0.388	0.016
0.05	0.1	0.01	0	3	0	1	1000	0.389	0.985
0.05	0.01	0.0001	5000	1	0.1	0.95	1000	0.389	0.11
0.2	0.01	0.01	0	3	0.01	0.95	1000	0.389	0.733
0	0.01	0.001	5000	10	0.1	0.95	1000	0.39	0.729
0.05	0.01	0.001	500	5	0.01	0.95	1000	0.39	0.781
0.05	0.01	1e-05	5000	5	0.01	0.95	1000	0.391	0.029
0.1	0.01	0.001	5000	1	0	1	1000	0.391	0.392
0.05	0.01	1e-05	5000	100	0.1	0.95	1000	0.393	0.029
0.1	0.01	0.001	5000	100	0	1	1000	0.393	0.972
0.05	0.01	1e-20	5000	3	0.01	0.95	1000	0.394	0.007
0.1	0.01	0.001	0	3	0	1	1000	0.394	0.711
0.1	0.01	0.001	5000	10	0	1	1000	0.396	0.913
0.2	0.01	0.03	500	100	0.01	0.95	1000	0.396	0.992
0.05	0.01	1e-20	5000	3	0.1	0.95	1000	0.397	0.006
0.2	0.01	0.01	0	5	0.01	0.95	1000	0.397	0.824
0	0.1	0.01	500	5	0	1	1000	0.398	1
0	0.01	0.001	0	1	0.1	0.95	1000	0.398	0.262
0.05	0.01	1e-05	5000	10	0.01	0.95	1000	0.398	0.036
0.1	0.01	0.01	500	1	0.01	0.95	1000	0.398	0.492
0.05	0.01	1e-05	0	10	0.1	0.95	1000	0.399	0.026
0.05	0.01	1e-20	0	3	0.1	0.95	1000	0.399	0.004
0.1	0.01	0.03	0	10	0.1	0.95	1000	0.4	0.779
0.05	0.1	0.01	0	5	0	1	1000	0.401	0.999
0.05	0.01	0.0001	0	5	0.1	0.95	1000	0.401	0.156
0.05	0.01	0.0001	5000	3	0.1	0.95	1000	0.401	0.144
0.05	0.01	1e-05	5000	3	0.01	0.95	1000	0.402	0.037
0.2	0.01	0.01	5000	1	0.01	0.95	1000	0.402	0.481
0.05	0.01	1e-05	0	10	0.01	0.95	1000	0.403	0.019
0.05	0.01	0.01	5000	10	0.1	0.95	1000	0.404	0.767
0.1	0.01	0.001	0	10	0.01	0.95	1000	0.404	0.844
0.05	0.01	0.001	5000	10	0.1	0.95	1000	0.407	0.695
0.05	0.01	1e-05	5000	10	0.1	0.95	1000	0.407	0.017
0	0.1	0.01	500	10	0	1	1000	0.408	1
0.05	0.01	0.0001	500	3	0	1	1000	0.408	0.277
0.05	0.01	1e-20	5000	5	0.01	0.95	1000	0.408	0.011
0.05	0.01	1e-20	0	5	0.1	0.95	1000	0.408	0.009
0.05	0.01	1e-20	0	3	0.01	0.95	1000	0.408	0.006
0.1	0.01	0.001	5000	5	0	1	1000	0.408	0.834
0.2	0.01	0.03	500	3	0	1	1000	0.408	0.814
0.05	0.01	0.0001	500	10	0.01	0.95	1000	0.41	0.333
0.05	0.01	0.0001	0	10	0.1	0.95	1000	0.41	0.224
0.05	0.01	1e-05	0	5	0	1	1000	0.41	0.028
0.05	0.1	0.03	5000	10	0.01	0.95	1000	0.411	0.999
0.1	0.01	0.03	500	1	0.01	0.95	1000	0.411	0.536
0	0.01	0.03	500	10	0.01	0.95	1000	0.412	0.904
0.05	0.01	0.03	0	10	0.1	0.95	1000	0.412	0.775
0.05	0.01	1e-05	5000	5	0	1	1000	0.412	0.029
0.05	0.01	1e-20	0	5	0	1	1000	0.412	0.009
0	0.01	0.001	0	5	0.1	0.95	1000	0.413	0.587
0.05	0.01	0.03	500	10	0.01	0.95	1000	0.413	0.913
0.05	0.01	1e-05	0	10	0	1	1000	0.413	0.025
0.05	0.01	0.0001	5000	10	0.1	0.95	1000	0.414	0.258
0.05	0.01	1e-05	500	5	0.1	0.95	1000	0.414	0.015
0.05	0.01	0.01	0	10	0.1	0.95	1000	0.415	0.772
0.05	0.01	1e-05	0	100	0	1	1000	0.415	0.032
0.05	0.01	1e-20	5000	3	0	1	1000	0.415	0.007
0	0.1	0.03	500	100	0	1	1000	0.417	1
0	0.01	0.01	500	5	0.01	0.95	1000	0.417	0.825
0.05	0.01	0.0001	5000	5	0.1	0.95	1000	0.417	0.194
0.05	0.01	1e-05	0	100	0.01	0.95	1000	0.417	0.026
0.05	0.01	1e-05	0	100	0.1	0.95	1000	0.417	0.021
0.05	0.01	1e-20	0	5	0.01	0.95	1000	0.417	0.007
0.05	0.01	1e-20	500	3	0.1	0.95	1000	0.417	0.005
0.1	0.01	0.001	0	100	0.1	0.95	1000	0.417	0.91
0.2	0.01	0.01	5000	3	0.01	0.95	1000	0.417	0.747
0.05	0.01	0.01	500	3	0.01	0.95	1000	0.419	0.725
0.05	0.1	0.01	0	1	0	1	1000	0.42	0.797
0.05	0.01	0.03	500	3	0.01	0.95	1000	0.42	0.756
0.05	0.01	1e-20	0	3	0	1	1000	0.42	0.004
0	0.1	0.01	500	100	0	1	1000	0.421	1
0.05	0.01	1e-20	5000	5	0.1	0.95	1000	0.421	0.007
0.1	0.01	0.001	500	1	0	1	1000	0.421	0.387
0.05	0.01	0.0001	500	100	0.1	0.95	1000	0.422	0.318
0	0.1	0.03	500	10	0	1	1000	0.423	1
0.1	0.01	0.001	0	5	0	1	1000	0.423	0.829
0.1	0.01	0.001	5000	1	0.01	0.95	1000	0.423	0.4
0.05	0.01	0.03	500	100	0.1	0.95	1000	0.424	0.947
0.05	0.01	1e-05	5000	100	0	1	1000	0.424	0.019
0.05	0.01	1e-20	5000	5	0	1	1000	0.424	0.01
0.05	0.01	0.001	500	3	0.01	0.95	1000	0.426	0.668
0.1	0.01	0.001	0	100	0.01	0.95	1000	0.426	0.973
0.05	0.01	0.01	500	100	0.1	0.95	1000	0.427	0.93
0.05	0.01	1e-20	5000	10	0.1	0.95	1000	0.427	0.008
0.05	0.1	0.03	5000	5	0.01	0.95	1000	0.428	0.997
0.05	0.01	0.01	500	10	0.01	0.95	1000	0.428	0.882
0.05	0.01	0.0001	500	5	0	1	1000	0.428	0.318
0.05	0.01	1e-20	0	100	0.01	0.95	1000	0.428	0.013
0	0.01	0.03	500	100	0.1	0.95	1000	0.429	0.94
0.1	0.01	0.001	5000	100	0.01	0.95	1000	0.429	0.975
0	0.01	0.01	500	3	0.01	0.95	1000	0.43	0.772
0.05	0.01	0.001	0	10	0.1	0.95	1000	0.43	0.684
0.05	0.01	0.03	500	5	0.01	0.95	1000	0.431	0.828
0.05	0.1	0.03	5000	1	0.01	0.95	1000	0.431	0.787
0.05	0.01	1e-05	5000	100	0.01	0.95	1000	0.431	0.029
0.05	0.01	1e-20	500	10	0.1	0.95	1000	0.431	0.006
0.05	0.01	1e-05	5000	10	0	1	1000	0.432	0.023
0.1	0.01	0.001	0	5	0.01	0.95	1000	0.433	0.761
0	0.01	0.03	500	5	0.01	0.95	1000	0.434	0.855
0	0.01	0.01	5000	10	0.1	0.95	1000	0.434	0.785
0.05	0.1	0.01	0	10	0	1	1000	0.434	1
0.05	0.01	0.0001	500	100	0	1	1000	0.435	0.391
0	0.1	0.01	500	100	0.01	0.95	1000	0.436	1
0.05	0.1	0.03	5000	100	0.1	0.95	1000	0.436	1
0	0.01	0.01	500	100	0.1	0.95	1000	0.437	0.935
0	0.01	0.03	500	3	0.01	0.95	1000	0.437	0.766
0.05	0.01	0.0001	500	10	0.1	0.95	1000	0.437	0.205
0	0.01	0.03	0	10	0.1	0.95	1000	0.438	0.75
0.05	0.01	0.0001	500	5	0.01	0.95	1000	0.438	0.294
0.1	0.01	0.001	5000	3	0.01	0.95	1000	0.438	0.652
0.05	0.01	0.001	0	1	0.1	0.95	1000	0.439	0.273
0.05	0.1	0.01	5000	5	0	1	1000	0.44	1
0.05	0.01	0.001	5000	1	0.1	0.95	1000	0.44	0.24
0.05	0.01	1e-20	0	10	0	1	1000	0.44	0.006
0.1	0.01	0.03	500	10	0.01	0.95	1000	0.44	0.92
0.2	0.01	0.03	0	10	0.1	0.95	1000	0.44	0.789
0.05	0.01	1e-05	500	5	0.01	0.95	1000	0.441	0.035
0.1	0.01	0.01	5000	10	0.1	0.95	1000	0.441	0.761
0.05	0.01	0.0001	500	3	0.01	0.95	1000	0.442	0.268
0.05	0.01	0.0001	500	100	0.01	0.95	1000	0.443	0.441
0.1	0.01	0.001	0	3	0.01	0.95	1000	0.443	0.655
0.1	0.01	0.0001	5000	1	0	1	1000	0.443	0.145
0.05	0.01	0.0001	500	10	0	1	1000	0.444	0.385
0.05	0.01	1e-05	500	3	0.01	0.95	1000	0.444	0.025
0.05	0.01	1e-20	5000	100	0.1	0.95	1000	0.444	0.009
0.1	0.01	0.01	500	3	0.01	0.95	1000	0.444	0.73
0	0.01	0.001	5000	5	0.1	0.95	1000	0.445	0.554
0.05	0.1	0.03	5000	3	0.01	0.95	1000	0.445	0.988
0.05	0.01	1e-20	0	100	0.1	0.95	1000	0.445	0.009
0.1	0.01	0.01	0	10	0.1	0.95	1000	0.445	0.766
0	0.1	0.03	500	100	0.01	0.95	1000	0.446	1
0	0.1	0.0001	500	10	0.1	0.95	1000	0.446	0.347
0.05	0.1	0.01	5000	3	0	1	1000	0.446	0.986
0.05	0.01	1e-20	500	3	0	1	1000	0.446	0.004
0.1	0.01	0.03	500	100	0.1	0.95	1000	0.446	0.937
0.05	0.01	0.0001	500	3	0.1	0.95	1000	0.447	0.146
0.1	0.01	0.001	5000	100	0.1	0.95	1000	0.447	0.91
0.1	0.01	0.03	5000	10	0.1	0.95	1000	0.447	0.799
0.1	0.01	0.001	5000	5	0.01	0.95	1000	0.447	0.758
0.1	0.01	0.03	0	5	0.1	0.95	1000	0.447	0.674
0.2	0.01	0.03	500	1	0.01	0.95	1000	0.447	0.544
0.05	0.01	0.01	500	5	0.01	0.95	1000	0.448	0.823
0.05	0.01	0.0001	500	5	0.1	0.95	1000	0.448	0.188
0.1	0.01	0.001	5000	10	0.01	0.95	1000	0.448	0.866
0	0.1	0.001	500	100	0.1	0.95	1000	0.449	1
0	0.01	0.03	5000	10	0.1	0.95	1000	0.449	0.786
0.1	0.01	0.01	500	100	0.1	0.95	1000	0.449	0.942
0.05	0.01	1e-20	500	5	0.01	0.95	1000	0.451	0.007
0	0.01	0.001	0	3	0.1	0.95	1000	0.452	0.451
0	0.1	0.0001	500	1	0.1	0.95	1000	0.453	0.158
0.05	0.01	1e-20	500	5	0	1	1000	0.453	0.006
0	0.1	0.01	500	1	0.01	0.95	1000	0.454	0.729
0.05	0.1	0.01	5000	10	0	1	1000	0.454	1
0.05	0.1	0.01	5000	1	0	1	1000	0.454	0.781
0.05	0.01	1e-20	500	5	0.1	0.95	1000	0.454	0.002
0.2	0.01	0.01	500	1	0	1	1000	0.454	0.517
0.05	0.01	0.03	5000	10	0.1	0.95	1000	0.455	0.802
0.05	0.1	0.01	0	100	0.01	0.95	1000	0.457	1
0.05	0.1	0.01	5000	100	0	1	1000	0.457	1
0.05	0.01	0.01	0	5	0.1	0.95	1000	0.457	0.648
0.05	0.01	0.001	0	3	0.1	0.95	1000	0.458	0.407
0.1	0.01	0.01	500	10	0.01	0.95	1000	0.458	0.899
0.1	0.01	0.01	500	5	0.01	0.95	1000	0.458	0.824
0.05	0.01	1e-20	5000	100	0.01	0.95	1000	0.459	0.012
0.05	0.01	1e-20	500	3	0.01	0.95	1000	0.46	0.007
0.1	0.01	0.03	500	5	0.01	0.95	1000	0.46	0.828
0.2	0.01	0.01	500	1	0.01	0.95	1000	0.46	0.454
0	0.01	0.001	5000	1	0.1	0.95	1000	0.461	0.277
0	0.1	0.001	500	3	0.01	0.95	1000	0.462	0.901
0.05	0.01	1e-20	0	10	0.1	0.95	1000	0.462	0.01
0.05	0.01	1e-20	0	10	0.01	0.95	1000	0.462	0.006
0.1	0.01	0.03	500	3	0.01	0.95	1000	0.462	0.76
0.1	0.01	1e-05	500	1	0.01	0.95	1000	0.462	0.009
0	0.01	0.001	5000	3	0.1	0.95	1000	0.463	0.424
0.05	0.01	0.001	5000	3	0.1	0.95	1000	0.466	0.44
0.2	0.01	0.01	500	3	0	1	1000	0.466	0.783
0	0.01	0.01	0	1	0.1	0.95	1000	0.467	0.383
0.1	0.01	0.001	500	1	0.01	0.95	1000	0.467	0.366
0	0.1	0.001	500	10	0.01	0.95	1000	0.468	0.987
0.05	0.01	1e-05	500	3	0	1	1000	0.468	0.018
0	0.1	0.0001	500	5	0.1	0.95	1000	0.469	0.298
0	0.1	0.0001	500	3	0.1	0.95	1000	0.47	0.238
0.05	0.1	0.01	0	10	0.01	0.95	1000	0.47	0.998
0.05	0.01	0.001	5000	5	0.1	0.95	1000	0.47	0.564
0.2	0.01	0.01	500	10	0	1	1000	0.47	0.925
0	0.01	0.03	0	1	0.1	0.95	1000	0.471	0.396
0	0.01	0.01	5000	1	0.1	0.95	1000	0.471	0.391
0.05	0.01	0.01	0	1	0.1	0.95	1000	0.471	0.373
0.2	0.01	0.01	0	10	0.1	0.95	1000	0.471	0.759
0	0.01	0.01	0	5	0.1	0.95	1000	0.472	0.677
0	0.01	0.03	5000	1	0.1	0.95	1000	0.472	0.397
0.05	0.01	1e-05	500	10	0.1	0.95	1000	0.472	0.027
0.05	0.01	1e-20	0	100	0	1	1000	0.472	0.009
0.05	0.01	1e-20	5000	10	0.01	0.95	1000	0.472	0.009
0.1	0.01	0.01	0	1	0.1	0.95	1000	0.472	0.388
0.2	0.01	0.03	0	5	0.1	0.95	1000	0.472	0.677
0.1	0.01	0.0001	0	1	0	1	1000	0.473	0.153
0.1	0.01	0.01	0	5	0.1	0.95	1000	0.475	0.687
0	0.1	0.001	0	10	0.1	0.95	1000	0.476	0.949
0.05	0.01	0.03	0	1	0.1	0.95	1000	0.476	0.398
0.05	0.01	1e-05	500	10	0.01	0.95	1000	0.476	0.028
0.1	0.01	0.001	0	1	0.1	0.95	1000	0.476	0.272
0.2	0.01	0.03	500	100	0.1	0.95	1000	0.476	0.945
0.05	0.01	1e-20	5000	10	0	1	1000	0.477	0.007
0	0.01	0.03	0	5	0.1	0.95	1000	0.478	0.688
0.2	0.01	0.03	500	5	0.01	0.95	1000	0.478	0.82
0.05	0.01	0.03	5000	1	0.1	0.95	1000	0.479	0.392
0.1	0.01	0.001	5000	10	0.1	0.95	1000	0.479	0.683
0.1	0.01	0.0001	0	1	0.01	0.95	1000	0.48	0.156
0.05	0.1	0.01	0	1	0.01	0.95	1000	0.481	0.75
0.05	0.01	1e-20	5000	100	0	1	1000	0.481	0.004
0.1	0.01	0.001	0	10	0.1	0.95	1000	0.481	0.688
0.1	0.01	1e-05	5000	1	0.01	0.95	1000	0.481	0.016
0.1	0.1	0.03	0	3	0	1	1000	0.482	0.993
0.1	0.1	0.03	0	1	0	1	1000	0.482	0.806
0.05	0.01	0.01	5000	5	0.1	0.95	1000	0.483	0.662
[truncated: 1,241 more rows]
