# Supplementary material for: MR-link-2: pleiotropy robust cis Mendelian randomization validated in three independent reference datasets of causality
Source: Nat Commun. 2025 Jul 3;16:6112. doi: 10.1038/s41467-025-60868-1 (PMC12229666; doi:10.1038/s41467-025-60868-1)
Supplement: Supplementary file 4 — Supplementary Data 2 [file 41467_2025_60868_MOESM4_ESM.xlsx]

## Sheet: Sheet1
simulated-alpha	simulated-h^2_X	simulated-h^2_Y	simulated-n_ref	simulated-m_causal	simulated-min(r_causal)	simulated-max(r_causal)	method	number_of_null_estimates	number_of_non_null_estimates	auc of the method
0.05	0.001	0.0001	0	100	0.01	0.95	MR-link-2	1000	1000	0.515945
0.1	0.001	0.0001	0	100	0.01	0.95	MR-link-2	1000	1000	0.516387
0.2	0.001	0.0001	0	100	0.01	0.95	MR-link-2	1000	1000	0.576887
0.05	0.001	0.0001	0	100	0	1	MR-link-2	1000	1000	0.498611
0.1	0.001	0.0001	0	100	0	1	MR-link-2	1000	1000	0.526923
0.2	0.001	0.0001	0	100	0	1	MR-link-2	1000	1000	0.585851
0.05	0.001	0.0001	0	100	0.1	0.95	MR-link-2	1000	1000	0.504739
0.1	0.001	0.0001	0	100	0.1	0.95	MR-link-2	1000	1000	0.515711
0.2	0.001	0.0001	0	100	0.1	0.95	MR-link-2	1000	1000	0.54494
0.05	0.001	0.0001	0	10	0.01	0.95	MR-link-2	1000	1000	0.518087
0.1	0.001	0.0001	0	10	0.01	0.95	MR-link-2	1000	1000	0.531936
0.2	0.001	0.0001	0	10	0.01	0.95	MR-link-2	1000	1000	0.586426
0.05	0.001	0.0001	0	10	0	1	MR-link-2	1000	1000	0.508501
0.1	0.001	0.0001	0	10	0	1	MR-link-2	1000	1000	0.535154
0.2	0.001	0.0001	0	10	0	1	MR-link-2	1000	1000	0.58666
0.05	0.001	0.0001	0	10	0.1	0.95	MR-link-2	1000	1000	0.484911
0.1	0.001	0.0001	0	10	0.1	0.95	MR-link-2	1000	1000	0.50339
0.2	0.001	0.0001	0	10	0.1	0.95	MR-link-2	1000	1000	0.526795
0.05	0.001	0.0001	0	1	0.01	0.95	MR-link-2	1000	1000	0.497529
0.1	0.001	0.0001	0	1	0.01	0.95	MR-link-2	1000	1000	0.535736
0.2	0.001	0.0001	0	1	0.01	0.95	MR-link-2	1000	1000	0.571365
0.05	0.001	0.0001	0	1	0	1	MR-link-2	1000	1000	0.529932
0.1	0.001	0.0001	0	1	0	1	MR-link-2	1000	1000	0.553899
0.2	0.001	0.0001	0	1	0	1	MR-link-2	1000	1000	0.581909
0.05	0.001	0.0001	0	1	0.1	0.95	MR-link-2	1000	1000	0.510554
0.1	0.001	0.0001	0	1	0.1	0.95	MR-link-2	1000	1000	0.516702
0.2	0.001	0.0001	0	1	0.1	0.95	MR-link-2	1000	1000	0.53455
0.05	0.001	0.0001	0	3	0.01	0.95	MR-link-2	1000	1000	0.505893
0.1	0.001	0.0001	0	3	0.01	0.95	MR-link-2	1000	1000	0.515081
0.2	0.001	0.0001	0	3	0.01	0.95	MR-link-2	1000	1000	0.555807
0.05	0.001	0.0001	0	3	0	1	MR-link-2	1000	1000	0.509987
0.1	0.001	0.0001	0	3	0	1	MR-link-2	1000	1000	0.530315
0.2	0.001	0.0001	0	3	0	1	MR-link-2	1000	1000	0.584313
0.05	0.001	0.0001	0	3	0.1	0.95	MR-link-2	1000	1000	0.524095
0.1	0.001	0.0001	0	3	0.1	0.95	MR-link-2	1000	1000	0.531447
0.2	0.001	0.0001	0	3	0.1	0.95	MR-link-2	1000	1000	0.565702
0.05	0.001	0.0001	0	5	0.01	0.95	MR-link-2	1000	1000	0.507271
0.1	0.001	0.0001	0	5	0.01	0.95	MR-link-2	1000	1000	0.546271
0.2	0.001	0.0001	0	5	0.01	0.95	MR-link-2	1000	1000	0.574431
0.05	0.001	0.0001	0	5	0	1	MR-link-2	1000	1000	0.522067
0.1	0.001	0.0001	0	5	0	1	MR-link-2	1000	1000	0.523201
0.2	0.001	0.0001	0	5	0	1	MR-link-2	1000	1000	0.580923
0.05	0.001	0.0001	0	5	0.1	0.95	MR-link-2	1000	1000	0.499081
0.1	0.001	0.0001	0	5	0.1	0.95	MR-link-2	1000	1000	0.501219
0.2	0.001	0.0001	0	5	0.1	0.95	MR-link-2	1000	1000	0.544146
0.05	0.001	0.0001	5000	100	0.01	0.95	MR-link-2	1000	1000	0.516123
0.1	0.001	0.0001	5000	100	0.01	0.95	MR-link-2	1000	1000	0.524146
0.2	0.001	0.0001	5000	100	0.01	0.95	MR-link-2	1000	1000	0.597019
0.05	0.001	0.0001	5000	100	0	1	MR-link-2	1000	1000	0.490367
0.1	0.001	0.0001	5000	100	0	1	MR-link-2	1000	1000	0.523358
0.2	0.001	0.0001	5000	100	0	1	MR-link-2	1000	1000	0.57591
0.05	0.001	0.0001	5000	100	0.1	0.95	MR-link-2	1000	1000	0.537918
0.1	0.001	0.0001	5000	100	0.1	0.95	MR-link-2	1000	1000	0.532766
0.2	0.001	0.0001	5000	100	0.1	0.95	MR-link-2	1000	1000	0.556836
0.05	0.001	0.0001	5000	10	0.01	0.95	MR-link-2	1000	1000	0.488133
0.1	0.001	0.0001	5000	10	0.01	0.95	MR-link-2	1000	1000	0.506992
0.2	0.001	0.0001	5000	10	0.01	0.95	MR-link-2	1000	1000	0.583911
0.05	0.001	0.0001	5000	10	0	1	MR-link-2	1000	1000	0.515829
0.1	0.001	0.0001	5000	10	0	1	MR-link-2	1000	1000	0.543791
0.2	0.001	0.0001	5000	10	0	1	MR-link-2	1000	1000	0.611379
0.05	0.001	0.0001	5000	10	0.1	0.95	MR-link-2	1000	1000	0.513376
0.1	0.001	0.0001	5000	10	0.1	0.95	MR-link-2	1000	1000	0.518597
0.2	0.001	0.0001	5000	10	0.1	0.95	MR-link-2	1000	1000	0.548011
0.05	0.001	0.0001	5000	1	0.01	0.95	MR-link-2	1000	1000	0.513262
0.1	0.001	0.0001	5000	1	0.01	0.95	MR-link-2	1000	1000	0.538438
0.2	0.001	0.0001	5000	1	0.01	0.95	MR-link-2	1000	1000	0.559087
0.05	0.001	0.0001	5000	1	0	1	MR-link-2	1000	1000	0.495485
0.1	0.001	0.0001	5000	1	0	1	MR-link-2	1000	1000	0.535073
0.2	0.001	0.0001	5000	1	0	1	MR-link-2	1000	1000	0.566839
0.05	0.001	0.0001	5000	1	0.1	0.95	MR-link-2	1000	1000	0.511679
0.1	0.001	0.0001	5000	1	0.1	0.95	MR-link-2	1000	1000	0.521945
0.2	0.001	0.0001	5000	1	0.1	0.95	MR-link-2	1000	1000	0.556466
0.05	0.001	0.0001	5000	3	0.01	0.95	MR-link-2	1000	1000	0.49345
0.1	0.001	0.0001	5000	3	0.01	0.95	MR-link-2	1000	1000	0.518883
0.2	0.001	0.0001	5000	3	0.01	0.95	MR-link-2	1000	1000	0.569793
0.05	0.001	0.0001	5000	3	0	1	MR-link-2	1000	1000	0.496724
0.1	0.001	0.0001	5000	3	0	1	MR-link-2	1000	1000	0.521345
0.2	0.001	0.0001	5000	3	0	1	MR-link-2	1000	1000	0.571464
0.05	0.001	0.0001	5000	3	0.1	0.95	MR-link-2	1000	1000	0.501106
0.1	0.001	0.0001	5000	3	0.1	0.95	MR-link-2	1000	1000	0.501389
0.2	0.001	0.0001	5000	3	0.1	0.95	MR-link-2	1000	1000	0.538386
0.05	0.001	0.0001	5000	5	0.01	0.95	MR-link-2	1000	1000	0.510055
0.1	0.001	0.0001	5000	5	0.01	0.95	MR-link-2	1000	1000	0.523386
0.2	0.001	0.0001	5000	5	0.01	0.95	MR-link-2	1000	1000	0.56218
0.05	0.001	0.0001	5000	5	0	1	MR-link-2	1000	1000	0.498833
0.1	0.001	0.0001	5000	5	0	1	MR-link-2	1000	1000	0.535617
0.2	0.001	0.0001	5000	5	0	1	MR-link-2	1000	1000	0.599584
0.05	0.001	0.0001	5000	5	0.1	0.95	MR-link-2	1000	1000	0.493143
0.1	0.001	0.0001	5000	5	0.1	0.95	MR-link-2	1000	1000	0.511219
0.2	0.001	0.0001	5000	5	0.1	0.95	MR-link-2	1000	1000	0.538542
0.05	0.001	0.0001	500	100	0.01	0.95	MR-link-2	1000	1000	0.515527
0.1	0.001	0.0001	500	100	0.01	0.95	MR-link-2	1000	1000	0.523328
0.2	0.001	0.0001	500	100	0.01	0.95	MR-link-2	1000	1000	0.589495
0.05	0.001	0.0001	500	100	0	1	MR-link-2	1000	1000	0.495485
0.1	0.001	0.0001	500	100	0	1	MR-link-2	1000	1000	0.512522
0.2	0.001	0.0001	500	100	0	1	MR-link-2	1000	1000	0.583156
0.05	0.001	0.0001	500	100	0.1	0.95	MR-link-2	1000	1000	0.531641
0.1	0.001	0.0001	500	100	0.1	0.95	MR-link-2	1000	1000	0.51981
0.2	0.001	0.0001	500	100	0.1	0.95	MR-link-2	1000	1000	0.582142
0.05	0.001	0.0001	500	10	0.01	0.95	MR-link-2	1000	1000	0.510574
0.1	0.001	0.0001	500	10	0.01	0.95	MR-link-2	1000	1000	0.519447
0.2	0.001	0.0001	500	10	0.01	0.95	MR-link-2	1000	1000	0.54628
0.05	0.001	0.0001	500	10	0	1	MR-link-2	1000	1000	0.522172
0.1	0.001	0.0001	500	10	0	1	MR-link-2	1000	1000	0.524679
0.2	0.001	0.0001	500	10	0	1	MR-link-2	1000	1000	0.605691
0.05	0.001	0.0001	500	10	0.1	0.95	MR-link-2	1000	1000	0.507499
0.1	0.001	0.0001	500	10	0.1	0.95	MR-link-2	1000	1000	0.524214
0.2	0.001	0.0001	500	10	0.1	0.95	MR-link-2	1000	1000	0.559518
0.05	0.001	0.0001	500	1	0.01	0.95	MR-link-2	1000	1000	0.506552
0.1	0.001	0.0001	500	1	0.01	0.95	MR-link-2	1000	1000	0.549968
0.2	0.001	0.0001	500	1	0.01	0.95	MR-link-2	1000	1000	0.555671
0.05	0.001	0.0001	500	1	0	1	MR-link-2	1000	1000	0.499733
0.1	0.001	0.0001	500	1	0	1	MR-link-2	1000	1000	0.512487
0.2	0.001	0.0001	500	1	0	1	MR-link-2	1000	1000	0.55689
0.05	0.001	0.0001	500	1	0.1	0.95	MR-link-2	1000	1000	0.489394
0.1	0.001	0.0001	500	1	0.1	0.95	MR-link-2	1000	1000	0.52652
0.2	0.001	0.0001	500	1	0.1	0.95	MR-link-2	1000	1000	0.563706
0.05	0.001	0.0001	500	3	0.01	0.95	MR-link-2	1000	1000	0.493567
0.1	0.001	0.0001	500	3	0.01	0.95	MR-link-2	1000	1000	0.503822
0.2	0.001	0.0001	500	3	0.01	0.95	MR-link-2	1000	1000	0.531973
0.05	0.001	0.0001	500	3	0	1	MR-link-2	1000	1000	0.502695
0.1	0.001	0.0001	500	3	0	1	MR-link-2	1000	1000	0.530008
0.2	0.001	0.0001	500	3	0	1	MR-link-2	1000	1000	0.578166
0.05	0.001	0.0001	500	3	0.1	0.95	MR-link-2	1000	1000	0.533357
0.1	0.001	0.0001	500	3	0.1	0.95	MR-link-2	1000	1000	0.513888
0.2	0.001	0.0001	500	3	0.1	0.95	MR-link-2	1000	1000	0.554179
0.05	0.001	0.0001	500	5	0.01	0.95	MR-link-2	1000	1000	0.511065
0.1	0.001	0.0001	500	5	0.01	0.95	MR-link-2	1000	1000	0.525667
0.2	0.001	0.0001	500	5	0.01	0.95	MR-link-2	1000	1000	0.570086
0.05	0.001	0.0001	500	5	0	1	MR-link-2	1000	1000	0.500112
0.1	0.001	0.0001	500	5	0	1	MR-link-2	1000	1000	0.545217
0.2	0.001	0.0001	500	5	0	1	MR-link-2	1000	1000	0.59512
0.05	0.001	0.0001	500	5	0.1	0.95	MR-link-2	1000	1000	0.504314
0.1	0.001	0.0001	500	5	0.1	0.95	MR-link-2	1000	1000	0.507675
0.2	0.001	0.0001	500	5	0.1	0.95	MR-link-2	1000	1000	0.541835
0.05	0.001	0.001	0	100	0.01	0.95	MR-link-2	1000	1000	0.502247
0.1	0.001	0.001	0	100	0.01	0.95	MR-link-2	1000	1000	0.502954
0.2	0.001	0.001	0	100	0.01	0.95	MR-link-2	1000	1000	0.527903
0.05	0.001	0.001	0	100	0	1	MR-link-2	1000	1000	0.516612
0.1	0.001	0.001	0	100	0	1	MR-link-2	1000	1000	0.506757
0.2	0.001	0.001	0	100	0	1	MR-link-2	1000	1000	0.50036
0.05	0.001	0.001	0	100	0.1	0.95	MR-link-2	1000	1000	0.499632
0.1	0.001	0.001	0	100	0.1	0.95	MR-link-2	1000	1000	0.515967
0.2	0.001	0.001	0	100	0.1	0.95	MR-link-2	1000	1000	0.530639
0.05	0.001	0.001	0	10	0.01	0.95	MR-link-2	1000	1000	0.503849
0.1	0.001	0.001	0	10	0.01	0.95	MR-link-2	1000	1000	0.495032
0.2	0.001	0.001	0	10	0.01	0.95	MR-link-2	1000	1000	0.502929
0.05	0.001	0.001	0	10	0	1	MR-link-2	1000	1000	0.51438
0.1	0.001	0.001	0	10	0	1	MR-link-2	1000	1000	0.50935
0.2	0.001	0.001	0	10	0	1	MR-link-2	1000	1000	0.539521
0.05	0.001	0.001	0	10	0.1	0.95	MR-link-2	1000	1000	0.503489
0.1	0.001	0.001	0	10	0.1	0.95	MR-link-2	1000	1000	0.507572
0.2	0.001	0.001	0	10	0.1	0.95	MR-link-2	1000	1000	0.514956
0.05	0.001	0.001	0	1	0.01	0.95	MR-link-2	1000	1000	0.506107
0.1	0.001	0.001	0	1	0.01	0.95	MR-link-2	1000	1000	0.51159
0.2	0.001	0.001	0	1	0.01	0.95	MR-link-2	1000	1000	0.534745
0.05	0.001	0.001	0	1	0	1	MR-link-2	1000	1000	0.487032
0.1	0.001	0.001	0	1	0	1	MR-link-2	1000	1000	0.509667
0.2	0.001	0.001	0	1	0	1	MR-link-2	1000	1000	0.542569
0.05	0.001	0.001	0	1	0.1	0.95	MR-link-2	1000	1000	0.498242
0.1	0.001	0.001	0	1	0.1	0.95	MR-link-2	1000	1000	0.501578
0.2	0.001	0.001	0	1	0.1	0.95	MR-link-2	1000	1000	0.528894
0.05	0.001	0.001	0	3	0.01	0.95	MR-link-2	1000	1000	0.508535
0.1	0.001	0.001	0	3	0.01	0.95	MR-link-2	1000	1000	0.510494
0.2	0.001	0.001	0	3	0.01	0.95	MR-link-2	1000	1000	0.510548
0.05	0.001	0.001	0	3	0	1	MR-link-2	1000	1000	0.496901
0.1	0.001	0.001	0	3	0	1	MR-link-2	1000	1000	0.503705
0.2	0.001	0.001	0	3	0	1	MR-link-2	1000	1000	0.524358
0.05	0.001	0.001	0	3	0.1	0.95	MR-link-2	1000	1000	0.485839
0.1	0.001	0.001	0	3	0.1	0.95	MR-link-2	1000	1000	0.492622
0.2	0.001	0.001	0	3	0.1	0.95	MR-link-2	1000	1000	0.491298
0.05	0.001	0.001	0	5	0.01	0.95	MR-link-2	1000	1000	0.505069
0.1	0.001	0.001	0	5	0.01	0.95	MR-link-2	1000	1000	0.496574
0.2	0.001	0.001	0	5	0.01	0.95	MR-link-2	1000	1000	0.516144
0.05	0.001	0.001	0	5	0	1	MR-link-2	1000	1000	0.508342
0.1	0.001	0.001	0	5	0	1	MR-link-2	1000	1000	0.516221
0.2	0.001	0.001	0	5	0	1	MR-link-2	1000	1000	0.531381
0.05	0.001	0.001	0	5	0.1	0.95	MR-link-2	1000	1000	0.503834
0.1	0.001	0.001	0	5	0.1	0.95	MR-link-2	1000	1000	0.525128
0.2	0.001	0.001	0	5	0.1	0.95	MR-link-2	1000	1000	0.508743
0.05	0.001	0.001	5000	100	0.01	0.95	MR-link-2	1000	1000	0.496034
0.1	0.001	0.001	5000	100	0.01	0.95	MR-link-2	1000	1000	0.511287
0.2	0.001	0.001	5000	100	0.01	0.95	MR-link-2	1000	1000	0.531818
0.05	0.001	0.001	5000	100	0	1	MR-link-2	1000	1000	0.512797
0.1	0.001	0.001	5000	100	0	1	MR-link-2	1000	1000	0.523961
0.2	0.001	0.001	5000	100	0	1	MR-link-2	1000	1000	0.536462
0.05	0.001	0.001	5000	100	0.1	0.95	MR-link-2	1000	1000	0.483537
0.1	0.001	0.001	5000	100	0.1	0.95	MR-link-2	1000	1000	0.480419
0.2	0.001	0.001	5000	100	0.1	0.95	MR-link-2	1000	1000	0.497843
0.05	0.001	0.001	5000	10	0.01	0.95	MR-link-2	1000	1000	0.510794
0.1	0.001	0.001	5000	10	0.01	0.95	MR-link-2	1000	1000	0.519159
0.2	0.001	0.001	5000	10	0.01	0.95	MR-link-2	1000	1000	0.534785
0.05	0.001	0.001	5000	10	0	1	MR-link-2	1000	1000	0.500281
0.1	0.001	0.001	5000	10	0	1	MR-link-2	1000	1000	0.502565
0.2	0.001	0.001	5000	10	0	1	MR-link-2	1000	1000	0.530235
0.05	0.001	0.001	5000	10	0.1	0.95	MR-link-2	1000	1000	0.47195
0.1	0.001	0.001	5000	10	0.1	0.95	MR-link-2	1000	1000	0.497796
0.2	0.001	0.001	5000	10	0.1	0.95	MR-link-2	1000	1000	0.503626
0.05	0.001	0.001	5000	1	0.01	0.95	MR-link-2	1000	1000	0.518104
0.1	0.001	0.001	5000	1	0.01	0.95	MR-link-2	1000	1000	0.514012
0.2	0.001	0.001	5000	1	0.01	0.95	MR-link-2	1000	1000	0.526892
0.05	0.001	0.001	5000	1	0	1	MR-link-2	1000	1000	0.51669
0.1	0.001	0.001	5000	1	0	1	MR-link-2	1000	1000	0.539864
0.2	0.001	0.001	5000	1	0	1	MR-link-2	1000	1000	0.563732
0.05	0.001	0.001	5000	1	0.1	0.95	MR-link-2	1000	1000	0.500741
0.1	0.001	0.001	5000	1	0.1	0.95	MR-link-2	1000	1000	0.493405
0.2	0.001	0.001	5000	1	0.1	0.95	MR-link-2	1000	1000	0.476337
0.05	0.001	0.001	5000	3	0.01	0.95	MR-link-2	1000	1000	0.483316
0.1	0.001	0.001	5000	3	0.01	0.95	MR-link-2	1000	1000	0.503445
0.2	0.001	0.001	5000	3	0.01	0.95	MR-link-2	1000	1000	0.52249
0.05	0.001	0.001	5000	3	0	1	MR-link-2	1000	1000	0.508547
0.1	0.001	0.001	5000	3	0	1	MR-link-2	1000	1000	0.501328
0.2	0.001	0.001	5000	3	0	1	MR-link-2	1000	1000	0.539167
0.05	0.001	0.001	5000	3	0.1	0.95	MR-link-2	1000	1000	0.499583
0.1	0.001	0.001	5000	3	0.1	0.95	MR-link-2	1000	1000	0.503839
0.2	0.001	0.001	5000	3	0.1	0.95	MR-link-2	1000	1000	0.519186
0.05	0.001	0.001	5000	5	0.01	0.95	MR-link-2	1000	1000	0.502023
0.1	0.001	0.001	5000	5	0.01	0.95	MR-link-2	1000	1000	0.505694
0.2	0.001	0.001	5000	5	0.01	0.95	MR-link-2	1000	1000	0.528265
0.05	0.001	0.001	5000	5	0	1	MR-link-2	1000	1000	0.511672
0.1	0.001	0.001	5000	5	0	1	MR-link-2	1000	1000	0.527631
0.2	0.001	0.001	5000	5	0	1	MR-link-2	1000	1000	0.533675
0.05	0.001	0.001	5000	5	0.1	0.95	MR-link-2	1000	1000	0.495945
0.1	0.001	0.001	5000	5	0.1	0.95	MR-link-2	1000	1000	0.484614
0.2	0.001	0.001	5000	5	0.1	0.95	MR-link-2	1000	1000	0.50791
0.05	0.001	0.001	500	100	0.01	0.95	MR-link-2	1000	1000	0.499159
0.1	0.001	0.001	500	100	0.01	0.95	MR-link-2	1000	1000	0.520678
0.2	0.001	0.001	500	100	0.01	0.95	MR-link-2	1000	1000	0.544162
0.05	0.001	0.001	500	100	0	1	MR-link-2	1000	1000	0.50083
0.1	0.001	0.001	500	100	0	1	MR-link-2	1000	1000	0.511284
0.2	0.001	0.001	500	100	0	1	MR-link-2	1000	1000	0.519841
0.05	0.001	0.001	500	100	0.1	0.95	MR-link-2	1000	1000	0.477463
0.1	0.001	0.001	500	100	0.1	0.95	MR-link-2	1000	1000	0.505087
0.2	0.001	0.001	500	100	0.1	0.95	MR-link-2	1000	1000	0.505028
0.05	0.001	0.001	500	10	0.01	0.95	MR-link-2	1000	1000	0.504387
0.1	0.001	0.001	500	10	0.01	0.95	MR-link-2	1000	1000	0.507847
0.2	0.001	0.001	500	10	0.01	0.95	MR-link-2	1000	1000	0.522439
0.05	0.001	0.001	500	10	0	1	MR-link-2	1000	1000	0.526219
0.1	0.001	0.001	500	10	0	1	MR-link-2	1000	1000	0.514217
0.2	0.001	0.001	500	10	0	1	MR-link-2	1000	1000	0.568878
0.05	0.001	0.001	500	10	0.1	0.95	MR-link-2	1000	1000	0.50832
0.1	0.001	0.001	500	10	0.1	0.95	MR-link-2	1000	1000	0.50962
0.2	0.001	0.001	500	10	0.1	0.95	MR-link-2	1000	1000	0.507894
0.05	0.001	0.001	500	1	0.01	0.95	MR-link-2	1000	1000	0.508417
0.1	0.001	0.001	500	1	0.01	0.95	MR-link-2	1000	1000	0.495586
0.2	0.001	0.001	500	1	0.01	0.95	MR-link-2	1000	1000	0.519176
0.05	0.001	0.001	500	1	0	1	MR-link-2	1000	1000	0.502914
0.1	0.001	0.001	500	1	0	1	MR-link-2	1000	1000	0.52522
0.2	0.001	0.001	500	1	0	1	MR-link-2	1000	1000	0.531395
0.05	0.001	0.001	500	1	0.1	0.95	MR-link-2	1000	1000	0.484822
0.1	0.001	0.001	500	1	0.1	0.95	MR-link-2	1000	1000	0.500787
0.2	0.001	0.001	500	1	0.1	0.95	MR-link-2	1000	1000	0.499445
0.05	0.001	0.001	500	3	0.01	0.95	MR-link-2	1000	1000	0.491427
0.1	0.001	0.001	500	3	0.01	0.95	MR-link-2	1000	1000	0.512133
0.2	0.001	0.001	500	3	0.01	0.95	MR-link-2	1000	1000	0.527448
0.05	0.001	0.001	500	3	0	1	MR-link-2	1000	1000	0.489157
0.1	0.001	0.001	500	3	0	1	MR-link-2	1000	1000	0.497661
0.2	0.001	0.001	500	3	0	1	MR-link-2	1000	1000	0.536054
0.05	0.001	0.001	500	3	0.1	0.95	MR-link-2	1000	1000	0.499908
0.1	0.001	0.001	500	3	0.1	0.95	MR-link-2	1000	1000	0.474075
0.2	0.001	0.001	500	3	0.1	0.95	MR-link-2	1000	1000	0.495401
0.05	0.001	0.001	500	5	0.01	0.95	MR-link-2	1000	1000	0.506505
0.1	0.001	0.001	500	5	0.01	0.95	MR-link-2	1000	1000	0.505496
0.2	0.001	0.001	500	5	0.01	0.95	MR-link-2	1000	1000	0.504873
0.05	0.001	0.001	500	5	0	1	MR-link-2	1000	1000	0.494979
0.1	0.001	0.001	500	5	0	1	MR-link-2	1000	1000	0.492495
0.2	0.001	0.001	500	5	0	1	MR-link-2	1000	1000	0.509043
0.05	0.001	0.001	500	5	0.1	0.95	MR-link-2	1000	1000	0.476108
0.1	0.001	0.001	500	5	0.1	0.95	MR-link-2	1000	1000	0.496255
0.2	0.001	0.001	500	5	0.1	0.95	MR-link-2	1000	1000	0.49864
0.05	0.001	0.01	0	100	0.01	0.95	MR-link-2	1000	1000	0.514548
0.1	0.001	0.01	0	100	0.01	0.95	MR-link-2	1000	1000	0.496225
0.2	0.001	0.01	0	100	0.01	0.95	MR-link-2	1000	1000	0.494092
0.05	0.001	0.01	0	100	0	1	MR-link-2	1000	1000	0.494578
0.1	0.001	0.01	0	100	0	1	MR-link-2	1000	1000	0.49677
0.2	0.001	0.01	0	100	0	1	MR-link-2	1000	1000	0.492841
0.05	0.001	0.01	0	100	0.1	0.95	MR-link-2	1000	1000	0.505259
0.1	0.001	0.01	0	100	0.1	0.95	MR-link-2	1000	1000	0.50686
0.2	0.001	0.01	0	100	0.1	0.95	MR-link-2	1000	1000	0.506017
0.05	0.001	0.01	0	10	0.01	0.95	MR-link-2	1000	1000	0.500024
0.1	0.001	0.01	0	10	0.01	0.95	MR-link-2	1000	1000	0.517104
0.2	0.001	0.01	0	10	0.01	0.95	MR-link-2	1000	1000	0.498279
0.05	0.001	0.01	0	10	0	1	MR-link-2	1000	1000	0.516533
0.1	0.001	0.01	0	10	0	1	MR-link-2	1000	1000	0.508917
0.2	0.001	0.01	0	10	0	1	MR-link-2	1000	1000	0.515844
0.05	0.001	0.01	0	10	0.1	0.95	MR-link-2	1000	1000	0.509755
0.1	0.001	0.01	0	10	0.1	0.95	MR-link-2	1000	1000	0.520421
0.2	0.001	0.01	0	10	0.1	0.95	MR-link-2	1000	1000	0.505065
0.05	0.001	0.01	0	1	0.01	0.95	MR-link-2	1000	1000	0.486872
0.1	0.001	0.01	0	1	0.01	0.95	MR-link-2	1000	1000	0.483853
0.2	0.001	0.01	0	1	0.01	0.95	MR-link-2	1000	1000	0.505505
0.05	0.001	0.01	0	1	0	1	MR-link-2	1000	1000	0.487323
0.1	0.001	0.01	0	1	0	1	MR-link-2	1000	1000	0.494434
0.2	0.001	0.01	0	1	0	1	MR-link-2	1000	1000	0.515599
0.05	0.001	0.01	0	1	0.1	0.95	MR-link-2	1000	1000	0.499271
0.1	0.001	0.01	0	1	0.1	0.95	MR-link-2	1000	1000	0.49863
0.2	0.001	0.01	0	1	0.1	0.95	MR-link-2	1000	1000	0.497576
0.05	0.001	0.01	0	3	0.01	0.95	MR-link-2	1000	1000	0.518592
0.1	0.001	0.01	0	3	0.01	0.95	MR-link-2	1000	1000	0.533586
0.2	0.001	0.01	0	3	0.01	0.95	MR-link-2	1000	1000	0.525413
0.05	0.001	0.01	0	3	0	1	MR-link-2	1000	1000	0.502221
0.1	0.001	0.01	0	3	0	1	MR-link-2	1000	1000	0.516505
0.2	0.001	0.01	0	3	0	1	MR-link-2	1000	1000	0.496737
0.05	0.001	0.01	0	3	0.1	0.95	MR-link-2	1000	1000	0.505997
0.1	0.001	0.01	0	3	0.1	0.95	MR-link-2	1000	1000	0.489718
0.2	0.001	0.01	0	3	0.1	0.95	MR-link-2	1000	1000	0.474463
0.05	0.001	0.01	0	5	0.01	0.95	MR-link-2	1000	1000	0.507162
0.1	0.001	0.01	0	5	0.01	0.95	MR-link-2	1000	1000	0.507432
0.2	0.001	0.01	0	5	0.01	0.95	MR-link-2	1000	1000	0.484635
0.05	0.001	0.01	0	5	0	1	MR-link-2	1000	1000	0.482817
0.1	0.001	0.01	0	5	0	1	MR-link-2	1000	1000	0.477188
0.2	0.001	0.01	0	5	0	1	MR-link-2	1000	1000	0.48873
0.05	0.001	0.01	0	5	0.1	0.95	MR-link-2	1000	1000	0.495119
0.1	0.001	0.01	0	5	0.1	0.95	MR-link-2	1000	1000	0.499957
0.2	0.001	0.01	0	5	0.1	0.95	MR-link-2	1000	1000	0.519267
0.05	0.001	0.01	5000	100	0.01	0.95	MR-link-2	1000	1000	0.517625
0.1	0.001	0.01	5000	100	0.01	0.95	MR-link-2	1000	1000	0.517821
0.2	0.001	0.01	5000	100	0.01	0.95	MR-link-2	1000	1000	0.524651
0.05	0.001	0.01	5000	100	0	1	MR-link-2	1000	1000	0.501325
0.1	0.001	0.01	5000	100	0	1	MR-link-2	1000	1000	0.50858
0.2	0.001	0.01	5000	100	0	1	MR-link-2	1000	1000	0.502266
0.05	0.001	0.01	5000	100	0.1	0.95	MR-link-2	1000	1000	0.512258
0.1	0.001	0.01	5000	100	0.1	0.95	MR-link-2	1000	1000	0.500769
0.2	0.001	0.01	5000	100	0.1	0.95	MR-link-2	1000	1000	0.5131
0.05	0.001	0.01	5000	10	0.01	0.95	MR-link-2	1000	1000	0.51137
0.1	0.001	0.01	5000	10	0.01	0.95	MR-link-2	1000	1000	0.518908
0.2	0.001	0.01	5000	10	0.01	0.95	MR-link-2	1000	1000	0.522204
0.05	0.001	0.01	5000	10	0	1	MR-link-2	1000	1000	0.5055
0.1	0.001	0.01	5000	10	0	1	MR-link-2	1000	1000	0.487082
0.2	0.001	0.01	5000	10	0	1	MR-link-2	1000	1000	0.476384
0.05	0.001	0.01	5000	10	0.1	0.95	MR-link-2	1000	1000	0.489889
0.1	0.001	0.01	5000	10	0.1	0.95	MR-link-2	1000	1000	0.516775
0.2	0.001	0.01	5000	10	0.1	0.95	MR-link-2	1000	1000	0.504096
0.05	0.001	0.01	5000	1	0.01	0.95	MR-link-2	1000	1000	0.514526
0.1	0.001	0.01	5000	1	0.01	0.95	MR-link-2	1000	1000	0.50336
0.2	0.001	0.01	5000	1	0.01	0.95	MR-link-2	1000	1000	0.530702
0.05	0.001	0.01	5000	1	0	1	MR-link-2	1000	1000	0.496594
0.1	0.001	0.01	5000	1	0	1	MR-link-2	1000	1000	0.50937
0.2	0.001	0.01	5000	1	0	1	MR-link-2	1000	1000	0.523591
0.05	0.001	0.01	5000	1	0.1	0.95	MR-link-2	1000	1000	0.480677
0.1	0.001	0.01	5000	1	0.1	0.95	MR-link-2	1000	1000	0.494882
0.2	0.001	0.01	5000	1	0.1	0.95	MR-link-2	1000	1000	0.46943
0.05	0.001	0.01	5000	3	0.01	0.95	MR-link-2	1000	1000	0.488976
0.1	0.001	0.01	5000	3	0.01	0.95	MR-link-2	1000	1000	0.49846
0.2	0.001	0.01	5000	3	0.01	0.95	MR-link-2	1000	1000	0.500614
0.05	0.001	0.01	5000	3	0	1	MR-link-2	1000	1000	0.516512
0.1	0.001	0.01	5000	3	0	1	MR-link-2	1000	1000	0.504602
0.2	0.001	0.01	5000	3	0	1	MR-link-2	1000	1000	0.516155
0.05	0.001	0.01	5000	3	0.1	0.95	MR-link-2	1000	1000	0.504435
0.1	0.001	0.01	5000	3	0.1	0.95	MR-link-2	1000	1000	0.508203
0.2	0.001	0.01	5000	3	0.1	0.95	MR-link-2	1000	1000	0.506543
0.05	0.001	0.01	5000	5	0.01	0.95	MR-link-2	1000	1000	0.502584
0.1	0.001	0.01	5000	5	0.01	0.95	MR-link-2	1000	1000	0.483855
0.2	0.001	0.01	5000	5	0.01	0.95	MR-link-2	1000	1000	0.49236
0.05	0.001	0.01	5000	5	0	1	MR-link-2	1000	1000	0.487459
0.1	0.001	0.01	5000	5	0	1	MR-link-2	1000	1000	0.483222
0.2	0.001	0.01	5000	5	0	1	MR-link-2	1000	1000	0.498008
0.05	0.001	0.01	5000	5	0.1	0.95	MR-link-2	1000	1000	0.526042
0.1	0.001	0.01	5000	5	0.1	0.95	MR-link-2	1000	1000	0.512985
0.2	0.001	0.01	5000	5	0.1	0.95	MR-link-2	1000	1000	0.50815
0.05	0.001	0.01	500	100	0.01	0.95	MR-link-2	1000	1000	0.50783
0.1	0.001	0.01	500	100	0.01	0.95	MR-link-2	1000	1000	0.502264
0.2	0.001	0.01	500	100	0.01	0.95	MR-link-2	1000	1000	0.491909
0.05	0.001	0.01	500	100	0	1	MR-link-2	1000	1000	0.501062
0.1	0.001	0.01	500	100	0	1	MR-link-2	1000	1000	0.517293
0.2	0.001	0.01	500	100	0	1	MR-link-2	1000	1000	0.506482
0.05	0.001	0.01	500	100	0.1	0.95	MR-link-2	1000	1000	0.492189
0.1	0.001	0.01	500	100	0.1	0.95	MR-link-2	1000	1000	0.502987
0.2	0.001	0.01	500	100	0.1	0.95	MR-link-2	1000	1000	0.491568
0.05	0.001	0.01	500	10	0.01	0.95	MR-link-2	1000	1000	0.4969
0.1	0.001	0.01	500	10	0.01	0.95	MR-link-2	1000	1000	0.513302
0.2	0.001	0.01	500	10	0.01	0.95	MR-link-2	1000	1000	0.492369
0.05	0.001	0.01	500	10	0	1	MR-link-2	1000	1000	0.49792
0.1	0.001	0.01	500	10	0	1	MR-link-2	1000	1000	0.499935
0.2	0.001	0.01	500	10	0	1	MR-link-2	1000	1000	0.489921
0.05	0.001	0.01	500	10	0.1	0.95	MR-link-2	1000	1000	0.511051
0.1	0.001	0.01	500	10	0.1	0.95	MR-link-2	1000	1000	0.501875
0.2	0.001	0.01	500	10	0.1	0.95	MR-link-2	1000	1000	0.504522
0.05	0.001	0.01	500	1	0.01	0.95	MR-link-2	1000	1000	0.482675
0.1	0.001	0.01	500	1	0.01	0.95	MR-link-2	1000	1000	0.494731
0.2	0.001	0.01	500	1	0.01	0.95	MR-link-2	1000	1000	0.508322
0.05	0.001	0.01	500	1	0	1	MR-link-2	1000	1000	0.498401
0.1	0.001	0.01	500	1	0	1	MR-link-2	1000	1000	0.515694
0.2	0.001	0.01	500	1	0	1	MR-link-2	1000	1000	0.532144
0.05	0.001	0.01	500	1	0.1	0.95	MR-link-2	1000	1000	0.489823
0.1	0.001	0.01	500	1	0.1	0.95	MR-link-2	1000	1000	0.47977
0.2	0.001	0.01	500	1	0.1	0.95	MR-link-2	1000	1000	0.494494
0.05	0.001	0.01	500	3	0.01	0.95	MR-link-2	1000	1000	0.486108
0.1	0.001	0.01	500	3	0.01	0.95	MR-link-2	1000	1000	0.503325
0.2	0.001	0.01	500	3	0.01	0.95	MR-link-2	1000	1000	0.508896
0.05	0.001	0.01	500	3	0	1	MR-link-2	1000	1000	0.510231
0.1	0.001	0.01	500	3	0	1	MR-link-2	1000	1000	0.491421
0.2	0.001	0.01	500	3	0	1	MR-link-2	1000	1000	0.492636
0.05	0.001	0.01	500	3	0.1	0.95	MR-link-2	1000	1000	0.512761
0.1	0.001	0.01	500	3	0.1	0.95	MR-link-2	1000	1000	0.514857
0.2	0.001	0.01	500	3	0.1	0.95	MR-link-2	1000	1000	0.531928
0.05	0.001	0.01	500	5	0.01	0.95	MR-link-2	1000	1000	0.494763
0.1	0.001	0.01	500	5	0.01	0.95	MR-link-2	1000	1000	0.482104
0.2	0.001	0.01	500	5	0.01	0.95	MR-link-2	1000	1000	0.486882
0.05	0.001	0.01	500	5	0	1	MR-link-2	1000	1000	0.490697
0.1	0.001	0.01	500	5	0	1	MR-link-2	1000	1000	0.511882
0.2	0.001	0.01	500	5	0	1	MR-link-2	1000	1000	0.509298
0.05	0.001	0.01	500	5	0.1	0.95	MR-link-2	1000	1000	0.498296
0.1	0.001	0.01	500	5	0.1	0.95	MR-link-2	1000	1000	0.505189
0.2	0.001	0.01	500	5	0.1	0.95	MR-link-2	1000	1000	0.481115
0.05	0.001	0.03	0	100	0.01	0.95	MR-link-2	1000	1000	0.495634
0.1	0.001	0.03	0	100	0.01	0.95	MR-link-2	1000	1000	0.502802
0.2	0.001	0.03	0	100	0.01	0.95	MR-link-2	1000	1000	0.492982
0.05	0.001	0.03	0	100	0	1	MR-link-2	1000	1000	0.516787
0.1	0.001	0.03	0	100	0	1	MR-link-2	1000	1000	0.491744
0.2	0.001	0.03	0	100	0	1	MR-link-2	1000	1000	0.504887
0.05	0.001	0.03	0	100	0.1	0.95	MR-link-2	1000	1000	0.485544
0.1	0.001	0.03	0	100	0.1	0.95	MR-link-2	1000	1000	0.501188
0.2	0.001	0.03	0	100	0.1	0.95	MR-link-2	1000	1000	0.505702
0.05	0.001	0.03	0	10	0.01	0.95	MR-link-2	1000	1000	0.49593
0.1	0.001	0.03	0	10	0.01	0.95	MR-link-2	1000	1000	0.490329
0.2	0.001	0.03	0	10	0.01	0.95	MR-link-2	1000	1000	0.479366
0.05	0.001	0.03	0	10	0	1	MR-link-2	1000	1000	0.495424
0.1	0.001	0.03	0	10	0	1	MR-link-2	1000	1000	0.498133
0.2	0.001	0.03	0	10	0	1	MR-link-2	1000	1000	0.498638
0.05	0.001	0.03	0	10	0.1	0.95	MR-link-2	1000	1000	0.500833
0.1	0.001	0.03	0	10	0.1	0.95	MR-link-2	1000	1000	0.499806
0.2	0.001	0.03	0	10	0.1	0.95	MR-link-2	1000	1000	0.480121
0.05	0.001	0.03	0	1	0.01	0.95	MR-link-2	1000	1000	0.496134
0.1	0.001	0.03	0	1	0.01	0.95	MR-link-2	1000	1000	0.472217
0.2	0.001	0.03	0	1	0.01	0.95	MR-link-2	1000	1000	0.516644
0.05	0.001	0.03	0	1	0	1	MR-link-2	1000	1000	0.506908
0.1	0.001	0.03	0	1	0	1	MR-link-2	1000	1000	0.515611
0.2	0.001	0.03	0	1	0	1	MR-link-2	1000	1000	0.533195
0.05	0.001	0.03	0	1	0.1	0.95	MR-link-2	1000	1000	0.523241
0.1	0.001	0.03	0	1	0.1	0.95	MR-link-2	1000	1000	0.529313
0.2	0.001	0.03	0	1	0.1	0.95	MR-link-2	1000	1000	0.507974
0.05	0.001	0.03	0	3	0.01	0.95	MR-link-2	1000	1000	0.506424
0.1	0.001	0.03	0	3	0.01	0.95	MR-link-2	1000	1000	0.529982
0.2	0.001	0.03	0	3	0.01	0.95	MR-link-2	1000	1000	0.507332
0.05	0.001	0.03	0	3	0	1	MR-link-2	1000	1000	0.48382
0.1	0.001	0.03	0	3	0	1	MR-link-2	1000	1000	0.479846
0.2	0.001	0.03	0	3	0	1	MR-link-2	1000	1000	0.489328
0.05	0.001	0.03	0	3	0.1	0.95	MR-link-2	1000	1000	0.486907
0.1	0.001	0.03	0	3	0.1	0.95	MR-link-2	1000	1000	0.484754
0.2	0.001	0.03	0	3	0.1	0.95	MR-link-2	1000	1000	0.484773
0.05	0.001	0.03	0	5	0.01	0.95	MR-link-2	1000	1000	0.491314
0.1	0.001	0.03	0	5	0.01	0.95	MR-link-2	1000	1000	0.489386
0.2	0.001	0.03	0	5	0.01	0.95	MR-link-2	1000	1000	0.492115
0.05	0.001	0.03	0	5	0	1	MR-link-2	1000	1000	0.46966
0.1	0.001	0.03	0	5	0	1	MR-link-2	1000	1000	0.484852
0.2	0.001	0.03	0	5	0	1	MR-link-2	1000	1000	0.483509
0.05	0.001	0.03	0	5	0.1	0.95	MR-link-2	1000	1000	0.503906
0.1	0.001	0.03	0	5	0.1	0.95	MR-link-2	1000	1000	0.523788
0.2	0.001	0.03	0	5	0.1	0.95	MR-link-2	1000	1000	0.510605
0.05	0.001	0.03	5000	100	0.01	0.95	MR-link-2	1000	1000	0.495531
0.1	0.001	0.03	5000	100	0.01	0.95	MR-link-2	1000	1000	0.503674
0.2	0.001	0.03	5000	100	0.01	0.95	MR-link-2	1000	1000	0.520229
0.05	0.001	0.03	5000	100	0	1	MR-link-2	1000	1000	0.475694
0.1	0.001	0.03	5000	100	0	1	MR-link-2	1000	1000	0.483803
0.2	0.001	0.03	5000	100	0	1	MR-link-2	1000	1000	0.485126
0.05	0.001	0.03	5000	100	0.1	0.95	MR-link-2	1000	1000	0.483826
0.1	0.001	0.03	5000	100	0.1	0.95	MR-link-2	1000	1000	0.494333
0.2	0.001	0.03	5000	100	0.1	0.95	MR-link-2	1000	1000	0.49116
0.05	0.001	0.03	5000	10	0.01	0.95	MR-link-2	1000	1000	0.490893
0.1	0.001	0.03	5000	10	0.01	0.95	MR-link-2	1000	1000	0.489466
0.2	0.001	0.03	5000	10	0.01	0.95	MR-link-2	1000	1000	0.501649
0.05	0.001	0.03	5000	10	0	1	MR-link-2	1000	1000	0.496033
0.1	0.001	0.03	5000	10	0	1	MR-link-2	1000	1000	0.511556
0.2	0.001	0.03	5000	10	0	1	MR-link-2	1000	1000	0.489033
0.05	0.001	0.03	5000	10	0.1	0.95	MR-link-2	1000	1000	0.504849
0.1	0.001	0.03	5000	10	0.1	0.95	MR-link-2	1000	1000	0.510431
0.2	0.001	0.03	5000	10	0.1	0.95	MR-link-2	1000	1000	0.513123
0.05	0.001	0.03	5000	1	0.01	0.95	MR-link-2	1000	1000	0.485808
0.1	0.001	0.03	5000	1	0.01	0.95	MR-link-2	1000	1000	0.499613
0.2	0.001	0.03	5000	1	0.01	0.95	MR-link-2	1000	1000	0.520142
0.05	0.001	0.03	5000	1	0	1	MR-link-2	1000	1000	0.506336
0.1	0.001	0.03	5000	1	0	1	MR-link-2	1000	1000	0.526857
0.2	0.001	0.03	5000	1	0	1	MR-link-2	1000	1000	0.513049
0.05	0.001	0.03	5000	1	0.1	0.95	MR-link-2	1000	1000	0.520412
0.1	0.001	0.03	5000	1	0.1	0.95	MR-link-2	1000	1000	0.501931
0.2	0.001	0.03	5000	1	0.1	0.95	MR-link-2	1000	1000	0.503941
0.05	0.001	0.03	5000	3	0.01	0.95	MR-link-2	1000	1000	0.514941
0.1	0.001	0.03	5000	3	0.01	0.95	MR-link-2	1000	1000	0.504006
0.2	0.001	0.03	5000	3	0.01	0.95	MR-link-2	1000	1000	0.510144
0.05	0.001	0.03	5000	3	0	1	MR-link-2	1000	1000	0.513074
0.1	0.001	0.03	5000	3	0	1	MR-link-2	1000	1000	0.518018
0.2	0.001	0.03	5000	3	0	1	MR-link-2	1000	1000	0.505116
0.05	0.001	0.03	5000	3	0.1	0.95	MR-link-2	1000	1000	0.47333
0.1	0.001	0.03	5000	3	0.1	0.95	MR-link-2	1000	1000	0.473975
0.2	0.001	0.03	5000	3	0.1	0.95	MR-link-2	1000	1000	0.483296
0.05	0.001	0.03	5000	5	0.01	0.95	MR-link-2	1000	1000	0.492426
0.1	0.001	0.03	5000	5	0.01	0.95	MR-link-2	1000	1000	0.490566
0.2	0.001	0.03	5000	5	0.01	0.95	MR-link-2	1000	1000	0.511952
0.05	0.001	0.03	5000	5	0	1	MR-link-2	1000	1000	0.517907
0.1	0.001	0.03	5000	5	0	1	MR-link-2	1000	1000	0.510166
0.2	0.001	0.03	5000	5	0	1	MR-link-2	1000	1000	0.497547
0.05	0.001	0.03	5000	5	0.1	0.95	MR-link-2	1000	1000	0.515725
0.1	0.001	0.03	5000	5	0.1	0.95	MR-link-2	1000	1000	0.517856
0.2	0.001	0.03	5000	5	0.1	0.95	MR-link-2	1000	1000	0.508525
0.05	0.001	0.03	500	100	0.01	0.95	MR-link-2	1000	1000	0.498988
0.1	0.001	0.03	500	100	0.01	0.95	MR-link-2	1000	1000	0.483655
0.2	0.001	0.03	500	100	0.01	0.95	MR-link-2	1000	1000	0.471083
0.05	0.001	0.03	500	100	0	1	MR-link-2	1000	1000	0.480903
0.1	0.001	0.03	500	100	0	1	MR-link-2	1000	1000	0.505584
0.2	0.001	0.03	500	100	0	1	MR-link-2	1000	1000	0.504802
0.05	0.001	0.03	500	100	0.1	0.95	MR-link-2	1000	1000	0.495581
0.1	0.001	0.03	500	100	0.1	0.95	MR-link-2	1000	1000	0.513507
0.2	0.001	0.03	500	100	0.1	0.95	MR-link-2	1000	1000	0.508665
0.05	0.001	0.03	500	10	0.01	0.95	MR-link-2	1000	1000	0.481938
0.1	0.001	0.03	500	10	0.01	0.95	MR-link-2	1000	1000	0.508183
0.2	0.001	0.03	500	10	0.01	0.95	MR-link-2	1000	1000	0.49694
0.05	0.001	0.03	500	10	0	1	MR-link-2	1000	1000	0.510279
0.1	0.001	0.03	500	10	0	1	MR-link-2	1000	1000	0.487245
0.2	0.001	0.03	500	10	0	1	MR-link-2	1000	1000	0.509902
0.05	0.001	0.03	500	10	0.1	0.95	MR-link-2	1000	1000	0.499147
0.1	0.001	0.03	500	10	0.1	0.95	MR-link-2	1000	1000	0.492053
0.2	0.001	0.03	500	10	0.1	0.95	MR-link-2	1000	1000	0.49037
0.05	0.001	0.03	500	1	0.01	0.95	MR-link-2	1000	1000	0.489011
0.1	0.001	0.03	500	1	0.01	0.95	MR-link-2	1000	1000	0.500482
0.2	0.001	0.03	500	1	0.01	0.95	MR-link-2	1000	1000	0.518795
0.05	0.001	0.03	500	1	0	1	MR-link-2	1000	1000	0.513032
0.1	0.001	0.03	500	1	0	1	MR-link-2	1000	1000	0.51014
0.2	0.001	0.03	500	1	0	1	MR-link-2	1000	1000	0.516102
0.05	0.001	0.03	500	1	0.1	0.95	MR-link-2	1000	1000	0.506159
0.1	0.001	0.03	500	1	0.1	0.95	MR-link-2	1000	1000	0.520454
0.2	0.001	0.03	500	1	0.1	0.95	MR-link-2	1000	1000	0.515779
0.05	0.001	0.03	500	3	0.01	0.95	MR-link-2	1000	1000	0.470363
0.1	0.001	0.03	500	3	0.01	0.95	MR-link-2	1000	1000	0.4996
0.2	0.001	0.03	500	3	0.01	0.95	MR-link-2	1000	1000	0.481584
0.05	0.001	0.03	500	3	0	1	MR-link-2	1000	1000	0.511219
0.1	0.001	0.03	500	3	0	1	MR-link-2	1000	1000	0.505733
0.2	0.001	0.03	500	3	0	1	MR-link-2	1000	1000	0.49771
0.05	0.001	0.03	500	3	0.1	0.95	MR-link-2	1000	1000	0.498364
0.1	0.001	0.03	500	3	0.1	0.95	MR-link-2	1000	1000	0.501733
0.2	0.001	0.03	500	3	0.1	0.95	MR-link-2	1000	1000	0.51438
0.05	0.001	0.03	500	5	0.01	0.95	MR-link-2	1000	1000	0.468467
0.1	0.001	0.03	500	5	0.01	0.95	MR-link-2	1000	1000	0.495775
0.2	0.001	0.03	500	5	0.01	0.95	MR-link-2	1000	1000	0.491154
0.05	0.001	0.03	500	5	0	1	MR-link-2	1000	1000	0.503306
0.1	0.001	0.03	500	5	0	1	MR-link-2	1000	1000	0.493957
0.2	0.001	0.03	500	5	0	1	MR-link-2	1000	1000	0.515218
0.05	0.001	0.03	500	5	0.1	0.95	MR-link-2	1000	1000	0.50091
0.1	0.001	0.03	500	5	0.1	0.95	MR-link-2	1000	1000	0.517435
0.2	0.001	0.03	500	5	0.1	0.95	MR-link-2	1000	1000	0.514421
0.05	0.001	1e-05	0	100	0.01	0.95	MR-link-2	1000	1000	0.502652
0.1	0.001	1e-05	0	100	0.01	0.95	MR-link-2	1000	1000	0.551414
0.2	0.001	1e-05	0	100	0.01	0.95	MR-link-2	1000	1000	0.611765
0.05	0.001	1e-05	0	100	0	1	MR-link-2	1000	1000	0.520808
0.1	0.001	1e-05	0	100	0	1	MR-link-2	1000	1000	0.552839
0.2	0.001	1e-05	0	100	0	1	MR-link-2	1000	1000	0.641397
0.05	0.001	1e-05	0	100	0.1	0.95	MR-link-2	1000	1000	0.518317
0.1	0.001	1e-05	0	100	0.1	0.95	MR-link-2	1000	1000	0.518286
0.2	0.001	1e-05	0	100	0.1	0.95	MR-link-2	1000	1000	0.619727
0.05	0.001	1e-05	0	10	0.01	0.95	MR-link-2	1000	1000	0.486685
0.1	0.001	1e-05	0	10	0.01	0.95	MR-link-2	1000	1000	0.530979
0.2	0.001	1e-05	0	10	0.01	0.95	MR-link-2	1000	1000	0.627155
0.05	0.001	1e-05	0	10	0	1	MR-link-2	1000	1000	0.503342
0.1	0.001	1e-05	0	10	0	1	MR-link-2	1000	1000	0.559336
0.2	0.001	1e-05	0	10	0	1	MR-link-2	1000	1000	0.619868
0.05	0.001	1e-05	0	10	0.1	0.95	MR-link-2	1000	1000	0.526051
0.1	0.001	1e-05	0	10	0.1	0.95	MR-link-2	1000	1000	0.542291
0.2	0.001	1e-05	0	10	0.1	0.95	MR-link-2	1000	1000	0.612456
0.05	0.001	1e-05	0	1	0.01	0.95	MR-link-2	1000	1000	0.506598
0.1	0.001	1e-05	0	1	0.01	0.95	MR-link-2	1000	1000	0.536546
0.2	0.001	1e-05	0	1	0.01	0.95	MR-link-2	1000	1000	0.580998
0.05	0.001	1e-05	0	1	0	1	MR-link-2	1000	1000	0.516633
0.1	0.001	1e-05	0	1	0	1	MR-link-2	1000	1000	0.540863
0.2	0.001	1e-05	0	1	0	1	MR-link-2	1000	1000	0.597105
0.05	0.001	1e-05	0	1	0.1	0.95	MR-link-2	1000	1000	0.520479
0.1	0.001	1e-05	0	1	0.1	0.95	MR-link-2	1000	1000	0.555745
0.2	0.001	1e-05	0	1	0.1	0.95	MR-link-2	1000	1000	0.581241
0.05	0.001	1e-05	0	3	0.01	0.95	MR-link-2	1000	1000	0.540515
0.1	0.001	1e-05	0	3	0.01	0.95	MR-link-2	1000	1000	0.571099
0.2	0.001	1e-05	0	3	0.01	0.95	MR-link-2	1000	1000	0.610129
0.05	0.001	1e-05	0	3	0	1	MR-link-2	1000	1000	0.50159
0.1	0.001	1e-05	0	3	0	1	MR-link-2	1000	1000	0.540944
0.2	0.001	1e-05	0	3	0	1	MR-link-2	1000	1000	0.598483
0.05	0.001	1e-05	0	3	0.1	0.95	MR-link-2	1000	1000	0.510514
0.1	0.001	1e-05	0	3	0.1	0.95	MR-link-2	1000	1000	0.523404
0.2	0.001	1e-05	0	3	0.1	0.95	MR-link-2	1000	1000	0.58844
0.05	0.001	1e-05	0	5	0.01	0.95	MR-link-2	1000	1000	0.506681
0.1	0.001	1e-05	0	5	0.01	0.95	MR-link-2	1000	1000	0.525357
0.2	0.001	1e-05	0	5	0.01	0.95	MR-link-2	1000	1000	0.595776
0.05	0.001	1e-05	0	5	0	1	MR-link-2	1000	1000	0.515416
0.1	0.001	1e-05	0	5	0	1	MR-link-2	1000	1000	0.532838
0.2	0.001	1e-05	0	5	0	1	MR-link-2	1000	1000	0.62076
0.05	0.001	1e-05	0	5	0.1	0.95	MR-link-2	1000	1000	0.502444
0.1	0.001	1e-05	0	5	0.1	0.95	MR-link-2	1000	1000	0.533906
0.2	0.001	1e-05	0	5	0.1	0.95	MR-link-2	1000	1000	0.595066
0.05	0.001	1e-05	5000	100	0.01	0.95	MR-link-2	1000	1000	0.50196
0.1	0.001	1e-05	5000	100	0.01	0.95	MR-link-2	1000	1000	0.52166
0.2	0.001	1e-05	5000	100	0.01	0.95	MR-link-2	1000	1000	0.634991
0.05	0.001	1e-05	5000	100	0	1	MR-link-2	1000	1000	0.522037
0.1	0.001	1e-05	5000	100	0	1	MR-link-2	1000	1000	0.530773
0.2	0.001	1e-05	5000	100	0	1	MR-link-2	1000	1000	0.610807
0.05	0.001	1e-05	5000	100	0.1	0.95	MR-link-2	1000	1000	0.502705
0.1	0.001	1e-05	5000	100	0.1	0.95	MR-link-2	1000	1000	0.510372
0.2	0.001	1e-05	5000	100	0.1	0.95	MR-link-2	1000	1000	0.609084
0.05	0.001	1e-05	5000	10	0.01	0.95	MR-link-2	1000	1000	0.510748
0.1	0.001	1e-05	5000	10	0.01	0.95	MR-link-2	1000	1000	0.554606
0.2	0.001	1e-05	5000	10	0.01	0.95	MR-link-2	1000	1000	0.618294
0.05	0.001	1e-05	5000	10	0	1	MR-link-2	1000	1000	0.522159
0.1	0.001	1e-05	5000	10	0	1	MR-link-2	1000	1000	0.543453
0.2	0.001	1e-05	5000	10	0	1	MR-link-2	1000	1000	0.63515
0.05	0.001	1e-05	5000	10	0.1	0.95	MR-link-2	1000	1000	0.504725
0.1	0.001	1e-05	5000	10	0.1	0.95	MR-link-2	1000	1000	0.539063
0.2	0.001	1e-05	5000	10	0.1	0.95	MR-link-2	1000	1000	0.612569
0.05	0.001	1e-05	5000	1	0.01	0.95	MR-link-2	1000	1000	0.518312
0.1	0.001	1e-05	5000	1	0.01	0.95	MR-link-2	1000	1000	0.522769
0.2	0.001	1e-05	5000	1	0.01	0.95	MR-link-2	1000	1000	0.572527
0.05	0.001	1e-05	5000	1	0	1	MR-link-2	1000	1000	0.553326
0.1	0.001	1e-05	5000	1	0	1	MR-link-2	1000	1000	0.538817
0.2	0.001	1e-05	5000	1	0	1	MR-link-2	1000	1000	0.589417
0.05	0.001	1e-05	5000	1	0.1	0.95	MR-link-2	1000	1000	0.527238
0.1	0.001	1e-05	5000	1	0.1	0.95	MR-link-2	1000	1000	0.506972
0.2	0.001	1e-05	5000	1	0.1	0.95	MR-link-2	1000	1000	0.567665
0.05	0.001	1e-05	5000	3	0.01	0.95	MR-link-2	1000	1000	0.528897
0.1	0.001	1e-05	5000	3	0.01	0.95	MR-link-2	1000	1000	0.550551
0.2	0.001	1e-05	5000	3	0.01	0.95	MR-link-2	1000	1000	0.620602
0.05	0.001	1e-05	5000	3	0	1	MR-link-2	1000	1000	0.529725
0.1	0.001	1e-05	5000	3	0	1	MR-link-2	1000	1000	0.569866
0.2	0.001	1e-05	5000	3	0	1	MR-link-2	1000	1000	0.627497
0.05	0.001	1e-05	5000	3	0.1	0.95	MR-link-2	1000	1000	0.514855
0.1	0.001	1e-05	5000	3	0.1	0.95	MR-link-2	1000	1000	0.549944
0.2	0.001	1e-05	5000	3	0.1	0.95	MR-link-2	1000	1000	0.598084
0.05	0.001	1e-05	5000	5	0.01	0.95	MR-link-2	1000	1000	0.476446
0.1	0.001	1e-05	5000	5	0.01	0.95	MR-link-2	1000	1000	0.556873
0.2	0.001	1e-05	5000	5	0.01	0.95	MR-link-2	1000	1000	0.588239
0.05	0.001	1e-05	5000	5	0	1	MR-link-2	1000	1000	0.516989
0.1	0.001	1e-05	5000	5	0	1	MR-link-2	1000	1000	0.563953
0.2	0.001	1e-05	5000	5	0	1	MR-link-2	1000	1000	0.632906
0.05	0.001	1e-05	5000	5	0.1	0.95	MR-link-2	1000	1000	0.530444
0.1	0.001	1e-05	5000	5	0.1	0.95	MR-link-2	1000	1000	0.547797
0.2	0.001	1e-05	5000	5	0.1	0.95	MR-link-2	1000	1000	0.59353
0.05	0.001	1e-05	500	100	0.01	0.95	MR-link-2	1000	1000	0.519514
0.1	0.001	1e-05	500	100	0.01	0.95	MR-link-2	1000	1000	0.530889
0.2	0.001	1e-05	500	100	0.01	0.95	MR-link-2	1000	1000	0.629714
0.05	0.001	1e-05	500	100	0	1	MR-link-2	1000	1000	0.516431
0.1	0.001	1e-05	500	100	0	1	MR-link-2	1000	1000	0.526508
0.2	0.001	1e-05	500	100	0	1	MR-link-2	1000	1000	0.613539
0.05	0.001	1e-05	500	100	0.1	0.95	MR-link-2	1000	1000	0.507221
0.1	0.001	1e-05	500	100	0.1	0.95	MR-link-2	1000	1000	0.522719
0.2	0.001	1e-05	500	100	0.1	0.95	MR-link-2	1000	1000	0.578164
0.05	0.001	1e-05	500	10	0.01	0.95	MR-link-2	1000	1000	0.527423
0.1	0.001	1e-05	500	10	0.01	0.95	MR-link-2	1000	1000	0.533648
0.2	0.001	1e-05	500	10	0.01	0.95	MR-link-2	1000	1000	0.611587
0.05	0.001	1e-05	500	10	0	1	MR-link-2	1000	1000	0.519763
0.1	0.001	1e-05	500	10	0	1	MR-link-2	1000	1000	0.530936
0.2	0.001	1e-05	500	10	0	1	MR-link-2	1000	1000	0.625121
0.05	0.001	1e-05	500	10	0.1	0.95	MR-link-2	1000	1000	0.503486
0.1	0.001	1e-05	500	10	0.1	0.95	MR-link-2	1000	1000	0.543492
0.2	0.001	1e-05	500	10	0.1	0.95	MR-link-2	1000	1000	0.60408
0.05	0.001	1e-05	500	1	0.01	0.95	MR-link-2	1000	1000	0.532563
0.1	0.001	1e-05	500	1	0.01	0.95	MR-link-2	1000	1000	0.551021
0.2	0.001	1e-05	500	1	0.01	0.95	MR-link-2	1000	1000	0.596969
0.05	0.001	1e-05	500	1	0	1	MR-link-2	1000	1000	0.538833
0.1	0.001	1e-05	500	1	0	1	MR-link-2	1000	1000	0.57062
0.2	0.001	1e-05	500	1	0	1	MR-link-2	1000	1000	0.60669
0.05	0.001	1e-05	500	1	0.1	0.95	MR-link-2	1000	1000	0.505093
0.1	0.001	1e-05	500	1	0.1	0.95	MR-link-2	1000	1000	0.533445
0.2	0.001	1e-05	500	1	0.1	0.95	MR-link-2	1000	1000	0.560499
0.05	0.001	1e-05	500	3	0.01	0.95	MR-link-2	1000	1000	0.513551
0.1	0.001	1e-05	500	3	0.01	0.95	MR-link-2	1000	1000	0.556411
0.2	0.001	1e-05	500	3	0.01	0.95	MR-link-2	1000	1000	0.605251
0.05	0.001	1e-05	500	3	0	1	MR-link-2	1000	1000	0.511977
0.1	0.001	1e-05	500	3	0	1	MR-link-2	1000	1000	0.539302
0.2	0.001	1e-05	500	3	0	1	MR-link-2	1000	1000	0.60338
0.05	0.001	1e-05	500	3	0.1	0.95	MR-link-2	1000	1000	0.5006
0.1	0.001	1e-05	500	3	0.1	0.95	MR-link-2	1000	1000	0.538013
0.2	0.001	1e-05	500	3	0.1	0.95	MR-link-2	1000	1000	0.593127
0.05	0.001	1e-05	500	5	0.01	0.95	MR-link-2	1000	1000	0.524774
0.1	0.001	1e-05	500	5	0.01	0.95	MR-link-2	1000	1000	0.542364
0.2	0.001	1e-05	500	5	0.01	0.95	MR-link-2	1000	1000	0.626084
0.05	0.001	1e-05	500	5	0	1	MR-link-2	1000	1000	0.521662
0.1	0.001	1e-05	500	5	0	1	MR-link-2	1000	1000	0.554986
0.2	0.001	1e-05	500	5	0	1	MR-link-2	1000	1000	0.609596
0.05	0.001	1e-05	500	5	0.1	0.95	MR-link-2	1000	1000	0.510755
0.1	0.001	1e-05	500	5	0.1	0.95	MR-link-2	1000	1000	0.53488
0.2	0.001	1e-05	500	5	0.1	0.95	MR-link-2	1000	1000	0.586115
0.05	0.001	1e-20	0	100	0.01	0.95	MR-link-2	1000	1000	0.52662
0.1	0.001	1e-20	0	100	0.01	0.95	MR-link-2	1000	1000	0.567883
0.2	0.001	1e-20	0	100	0.01	0.95	MR-link-2	1000	1000	0.653487
0.05	0.001	1e-20	0	100	0	1	MR-link-2	1000	1000	0.494771
0.1	0.001	1e-20	0	100	0	1	MR-link-2	1000	1000	0.573219
0.2	0.001	1e-20	0	100	0	1	MR-link-2	1000	1000	0.660125
0.05	0.001	1e-20	0	100	0.1	0.95	MR-link-2	1000	1000	0.50385
0.1	0.001	1e-20	0	100	0.1	0.95	MR-link-2	1000	1000	0.541384
0.2	0.001	1e-20	0	100	0.1	0.95	MR-link-2	1000	1000	0.628404
0.05	0.001	1e-20	0	10	0.01	0.95	MR-link-2	1000	1000	0.506969
0.1	0.001	1e-20	0	10	0.01	0.95	MR-link-2	1000	1000	0.551206
0.2	0.001	1e-20	0	10	0.01	0.95	MR-link-2	1000	1000	0.62706
0.05	0.001	1e-20	0	10	0	1	MR-link-2	1000	1000	0.521454
0.1	0.001	1e-20	0	10	0	1	MR-link-2	1000	1000	0.554258
0.2	0.001	1e-20	0	10	0	1	MR-link-2	1000	1000	0.633127
0.05	0.001	1e-20	0	10	0.1	0.95	MR-link-2	1000	1000	0.525741
0.1	0.001	1e-20	0	10	0.1	0.95	MR-link-2	1000	1000	0.561084
0.2	0.001	1e-20	0	10	0.1	0.95	MR-link-2	1000	1000	0.627099
0.05	0.001	1e-20	0	1	0.01	0.95	MR-link-2	1000	1000	0.508055
0.1	0.001	1e-20	0	1	0.01	0.95	MR-link-2	1000	1000	0.532431
0.2	0.001	1e-20	0	1	0.01	0.95	MR-link-2	1000	1000	0.597268
0.05	0.001	1e-20	0	1	0	1	MR-link-2	1000	1000	0.513726
0.1	0.001	1e-20	0	1	0	1	MR-link-2	1000	1000	0.549998
0.2	0.001	1e-20	0	1	0	1	MR-link-2	1000	1000	0.58507
0.05	0.001	1e-20	0	1	0.1	0.95	MR-link-2	1000	1000	0.515691
0.1	0.001	1e-20	0	1	0.1	0.95	MR-link-2	1000	1000	0.563001
0.2	0.001	1e-20	0	1	0.1	0.95	MR-link-2	1000	1000	0.612374
0.05	0.001	1e-20	0	3	0.01	0.95	MR-link-2	1000	1000	0.518247
0.1	0.001	1e-20	0	3	0.01	0.95	MR-link-2	1000	1000	0.552482
0.2	0.001	1e-20	0	3	0.01	0.95	MR-link-2	1000	1000	0.64313
0.05	0.001	1e-20	0	3	0	1	MR-link-2	1000	1000	0.50764
0.1	0.001	1e-20	0	3	0	1	MR-link-2	1000	1000	0.553189
0.2	0.001	1e-20	0	3	0	1	MR-link-2	1000	1000	0.605152
0.05	0.001	1e-20	0	3	0.1	0.95	MR-link-2	1000	1000	0.5354
0.1	0.001	1e-20	0	3	0.1	0.95	MR-link-2	1000	1000	0.565655
0.2	0.001	1e-20	0	3	0.1	0.95	MR-link-2	1000	1000	0.616421
0.05	0.001	1e-20	0	5	0.01	0.95	MR-link-2	1000	1000	0.528821
0.1	0.001	1e-20	0	5	0.01	0.95	MR-link-2	1000	1000	0.560512
0.2	0.001	1e-20	0	5	0.01	0.95	MR-link-2	1000	1000	0.649609
0.05	0.001	1e-20	0	5	0	1	MR-link-2	1000	1000	0.511465
0.1	0.001	1e-20	0	5	0	1	MR-link-2	1000	1000	0.533842
0.2	0.001	1e-20	0	5	0	1	MR-link-2	1000	1000	0.649186
0.05	0.001	1e-20	0	5	0.1	0.95	MR-link-2	1000	1000	0.516657
0.1	0.001	1e-20	0	5	0.1	0.95	MR-link-2	1000	1000	0.573915
0.2	0.001	1e-20	0	5	0.1	0.95	MR-link-2	1000	1000	0.624934
0.05	0.001	1e-20	5000	100	0.01	0.95	MR-link-2	1000	1000	0.515787
0.1	0.001	1e-20	5000	100	0.01	0.95	MR-link-2	1000	1000	0.542016
0.2	0.001	1e-20	5000	100	0.01	0.95	MR-link-2	1000	1000	0.659531
0.05	0.001	1e-20	5000	100	0	1	MR-link-2	1000	1000	0.512521
0.1	0.001	1e-20	5000	100	0	1	MR-link-2	1000	1000	0.55322
0.2	0.001	1e-20	5000	100	0	1	MR-link-2	1000	1000	0.664529
0.05	0.001	1e-20	5000	100	0.1	0.95	MR-link-2	1000	1000	0.510614
0.1	0.001	1e-20	5000	100	0.1	0.95	MR-link-2	1000	1000	0.527975
0.2	0.001	1e-20	5000	100	0.1	0.95	MR-link-2	1000	1000	0.651274
0.05	0.001	1e-20	5000	10	0.01	0.95	MR-link-2	1000	1000	0.499089
0.1	0.001	1e-20	5000	10	0.01	0.95	MR-link-2	1000	1000	0.545965
0.2	0.001	1e-20	5000	10	0.01	0.95	MR-link-2	1000	1000	0.650989
0.05	0.001	1e-20	5000	10	0	1	MR-link-2	1000	1000	0.52002
0.1	0.001	1e-20	5000	10	0	1	MR-link-2	1000	1000	0.553628
0.2	0.001	1e-20	5000	10	0	1	MR-link-2	1000	1000	0.628761
0.05	0.001	1e-20	5000	10	0.1	0.95	MR-link-2	1000	1000	0.52229
0.1	0.001	1e-20	5000	10	0.1	0.95	MR-link-2	1000	1000	0.567735
0.2	0.001	1e-20	5000	10	0.1	0.95	MR-link-2	1000	1000	0.616376
0.05	0.001	1e-20	5000	1	0.01	0.95	MR-link-2	1000	1000	0.531953
0.1	0.001	1e-20	5000	1	0.01	0.95	MR-link-2	1000	1000	0.553547
0.2	0.001	1e-20	5000	1	0.01	0.95	MR-link-2	1000	1000	0.593352
0.05	0.001	1e-20	5000	1	0	1	MR-link-2	1000	1000	0.509046
0.1	0.001	1e-20	5000	1	0	1	MR-link-2	1000	1000	0.523701
0.2	0.001	1e-20	5000	1	0	1	MR-link-2	1000	1000	0.580861
0.05	0.001	1e-20	5000	1	0.1	0.95	MR-link-2	1000	1000	0.557199
0.1	0.001	1e-20	5000	1	0.1	0.95	MR-link-2	1000	1000	0.545225
0.2	0.001	1e-20	5000	1	0.1	0.95	MR-link-2	1000	1000	0.597491
0.05	0.001	1e-20	5000	3	0.01	0.95	MR-link-2	1000	1000	0.515919
0.1	0.001	1e-20	5000	3	0.01	0.95	MR-link-2	1000	1000	0.552497
0.2	0.001	1e-20	5000	3	0.01	0.95	MR-link-2	1000	1000	0.611776
0.05	0.001	1e-20	5000	3	0	1	MR-link-2	1000	1000	0.537954
0.1	0.001	1e-20	5000	3	0	1	MR-link-2	1000	1000	0.574932
0.2	0.001	1e-20	5000	3	0	1	MR-link-2	1000	1000	0.651632
0.05	0.001	1e-20	5000	3	0.1	0.95	MR-link-2	1000	1000	0.533046
0.1	0.001	1e-20	5000	3	0.1	0.95	MR-link-2	1000	1000	0.5596
0.2	0.001	1e-20	5000	3	0.1	0.95	MR-link-2	1000	1000	0.624622
0.05	0.001	1e-20	5000	5	0.01	0.95	MR-link-2	1000	1000	0.511952
0.1	0.001	1e-20	5000	5	0.01	0.95	MR-link-2	1000	1000	0.549033
0.2	0.001	1e-20	5000	5	0.01	0.95	MR-link-2	1000	1000	0.616
0.05	0.001	1e-20	5000	5	0	1	MR-link-2	1000	1000	0.518926
0.1	0.001	1e-20	5000	5	0	1	MR-link-2	1000	1000	0.525525
0.2	0.001	1e-20	5000	5	0	1	MR-link-2	1000	1000	0.633571
0.05	0.001	1e-20	5000	5	0.1	0.95	MR-link-2	1000	1000	0.505138
0.1	0.001	1e-20	5000	5	0.1	0.95	MR-link-2	1000	1000	0.538307
0.2	0.001	1e-20	5000	5	0.1	0.95	MR-link-2	1000	1000	0.607747
0.05	0.001	1e-20	500	100	0.01	0.95	MR-link-2	1000	1000	0.514857
0.1	0.001	1e-20	500	100	0.01	0.95	MR-link-2	1000	1000	0.543146
0.2	0.001	1e-20	500	100	0.01	0.95	MR-link-2	1000	1000	0.624321
0.05	0.001	1e-20	500	100	0	1	MR-link-2	1000	1000	0.493337
0.1	0.001	1e-20	500	100	0	1	MR-link-2	1000	1000	0.5089
0.2	0.001	1e-20	500	100	0	1	MR-link-2	1000	1000	0.631406
0.05	0.001	1e-20	500	100	0.1	0.95	MR-link-2	1000	1000	0.528653
0.1	0.001	1e-20	500	100	0.1	0.95	MR-link-2	1000	1000	0.575786
0.2	0.001	1e-20	500	100	0.1	0.95	MR-link-2	1000	1000	0.613123
0.05	0.001	1e-20	500	10	0.01	0.95	MR-link-2	1000	1000	0.49748
0.1	0.001	1e-20	500	10	0.01	0.95	MR-link-2	1000	1000	0.545993
0.2	0.001	1e-20	500	10	0.01	0.95	MR-link-2	1000	1000	0.628023
0.05	0.001	1e-20	500	10	0	1	MR-link-2	1000	1000	0.515118
0.1	0.001	1e-20	500	10	0	1	MR-link-2	1000	1000	0.545578
0.2	0.001	1e-20	500	10	0	1	MR-link-2	1000	1000	0.622402
0.05	0.001	1e-20	500	10	0.1	0.95	MR-link-2	1000	1000	0.488968
0.1	0.001	1e-20	500	10	0.1	0.95	MR-link-2	1000	1000	0.507973
0.2	0.001	1e-20	500	10	0.1	0.95	MR-link-2	1000	1000	0.612851
0.05	0.001	1e-20	500	1	0.01	0.95	MR-link-2	1000	1000	0.536952
0.1	0.001	1e-20	500	1	0.01	0.95	MR-link-2	1000	1000	0.537211
0.2	0.001	1e-20	500	1	0.01	0.95	MR-link-2	1000	1000	0.588195
0.05	0.001	1e-20	500	1	0	1	MR-link-2	1000	1000	0.542567
0.1	0.001	1e-20	500	1	0	1	MR-link-2	1000	1000	0.568844
0.2	0.001	1e-20	500	1	0	1	MR-link-2	1000	1000	0.608155
0.05	0.001	1e-20	500	1	0.1	0.95	MR-link-2	1000	1000	0.529829
0.1	0.001	1e-20	500	1	0.1	0.95	MR-link-2	1000	1000	0.556942
0.2	0.001	1e-20	500	1	0.1	0.95	MR-link-2	1000	1000	0.598279
0.05	0.001	1e-20	500	3	0.01	0.95	MR-link-2	1000	1000	0.534461
0.1	0.001	1e-20	500	3	0.01	0.95	MR-link-2	1000	1000	0.541656
0.2	0.001	1e-20	500	3	0.01	0.95	MR-link-2	1000	1000	0.596083
0.05	0.001	1e-20	500	3	0	1	MR-link-2	1000	1000	0.521192
0.1	0.001	1e-20	500	3	0	1	MR-link-2	1000	1000	0.57431
0.2	0.001	1e-20	500	3	0	1	MR-link-2	1000	1000	0.635194
0.05	0.001	1e-20	500	3	0.1	0.95	MR-link-2	1000	1000	0.495354
0.1	0.001	1e-20	500	3	0.1	0.95	MR-link-2	1000	1000	0.568242
0.2	0.001	1e-20	500	3	0.1	0.95	MR-link-2	1000	1000	0.619123
0.05	0.001	1e-20	500	5	0.01	0.95	MR-link-2	1000	1000	0.525101
0.1	0.001	1e-20	500	5	0.01	0.95	MR-link-2	1000	1000	0.552333
0.2	0.001	1e-20	500	5	0.01	0.95	MR-link-2	1000	1000	0.659436
0.05	0.001	1e-20	500	5	0	1	MR-link-2	1000	1000	0.530441
0.1	0.001	1e-20	500	5	0	1	MR-link-2	1000	1000	0.560272
0.2	0.001	1e-20	500	5	0	1	MR-link-2	1000	1000	0.619033
0.05	0.001	1e-20	500	5	0.1	0.95	MR-link-2	1000	1000	0.528238
0.1	0.001	1e-20	500	5	0.1	0.95	MR-link-2	1000	1000	0.554882
0.2	0.001	1e-20	500	5	0.1	0.95	MR-link-2	1000	1000	0.627583
0.05	0.01	0.0001	0	100	0.01	0.95	MR-link-2	1000	1000	0.767367
0.1	0.01	0.0001	0	100	0.01	0.95	MR-link-2	1000	1000	0.953502
0.2	0.01	0.0001	0	100	0.01	0.95	MR-link-2	1000	1000	0.999023
0.05	0.01	0.0001	0	100	0	1	MR-link-2	1000	1000	0.762139
0.1	0.01	0.0001	0	100	0	1	MR-link-2	1000	1000	0.958964
0.2	0.01	0.0001	0	100	0	1	MR-link-2	1000	1000	0.998869
0.05	0.01	0.0001	0	100	0.1	0.95	MR-link-2	1000	1000	0.693461
0.1	0.01	0.0001	0	100	0.1	0.95	MR-link-2	1000	1000	0.890772
0.2	0.01	0.0001	0	100	0.1	0.95	MR-link-2	1000	1000	0.990232
0.05	0.01	0.0001	0	10	0.01	0.95	MR-link-2	1000	1000	0.688951
0.1	0.01	0.0001	0	10	0.01	0.95	MR-link-2	1000	1000	0.870082
0.2	0.01	0.0001	0	10	0.01	0.95	MR-link-2	1000	1000	0.969597
0.05	0.01	0.0001	0	10	0	1	MR-link-2	1000	1000	0.744635
0.1	0.01	0.0001	0	10	0	1	MR-link-2	1000	1000	0.928465
0.2	0.01	0.0001	0	10	0	1	MR-link-2	1000	1000	0.987449
0.05	0.01	0.0001	0	10	0.1	0.95	MR-link-2	1000	1000	0.620929
0.1	0.01	0.0001	0	10	0.1	0.95	MR-link-2	1000	1000	0.772907
0.2	0.01	0.0001	0	10	0.1	0.95	MR-link-2	1000	1000	0.918018
0.05	0.01	0.0001	0	1	0.01	0.95	MR-link-2	1000	1000	0.629727
0.1	0.01	0.0001	0	1	0.01	0.95	MR-link-2	1000	1000	0.715537
0.2	0.01	0.0001	0	1	0.01	0.95	MR-link-2	1000	1000	0.781686
0.05	0.01	0.0001	0	1	0	1	MR-link-2	1000	1000	0.65422
0.1	0.01	0.0001	0	1	0	1	MR-link-2	1000	1000	0.718669
0.2	0.01	0.0001	0	1	0	1	MR-link-2	1000	1000	0.810871
0.05	0.01	0.0001	0	1	0.1	0.95	MR-link-2	1000	1000	0.571199
0.1	0.01	0.0001	0	1	0.1	0.95	MR-link-2	1000	1000	0.646852
0.2	0.01	0.0001	0	1	0.1	0.95	MR-link-2	1000	1000	0.728198
0.05	0.01	0.0001	0	3	0.01	0.95	MR-link-2	1000	1000	0.671389
0.1	0.01	0.0001	0	3	0.01	0.95	MR-link-2	1000	1000	0.793454
0.2	0.01	0.0001	0	3	0.01	0.95	MR-link-2	1000	1000	0.896151
0.05	0.01	0.0001	0	3	0	1	MR-link-2	1000	1000	0.711148
0.1	0.01	0.0001	0	3	0	1	MR-link-2	1000	1000	0.839927
0.2	0.01	0.0001	0	3	0	1	MR-link-2	1000	1000	0.915952
0.05	0.01	0.0001	0	3	0.1	0.95	MR-link-2	1000	1000	0.586111
0.1	0.01	0.0001	0	3	0.1	0.95	MR-link-2	1000	1000	0.683621
0.2	0.01	0.0001	0	3	0.1	0.95	MR-link-2	1000	1000	0.810552
0.05	0.01	0.0001	0	5	0.01	0.95	MR-link-2	1000	1000	0.654456
0.1	0.01	0.0001	0	5	0.01	0.95	MR-link-2	1000	1000	0.82072
0.2	0.01	0.0001	0	5	0.01	0.95	MR-link-2	1000	1000	0.934665
0.05	0.01	0.0001	0	5	0	1	MR-link-2	1000	1000	0.738739
0.1	0.01	0.0001	0	5	0	1	MR-link-2	1000	1000	0.891779
0.2	0.01	0.0001	0	5	0	1	MR-link-2	1000	1000	0.953155
0.05	0.01	0.0001	0	5	0.1	0.95	MR-link-2	1000	1000	0.592258
0.1	0.01	0.0001	0	5	0.1	0.95	MR-link-2	1000	1000	0.719874
0.2	0.01	0.0001	0	5	0.1	0.95	MR-link-2	1000	1000	0.860729
0.05	0.01	0.0001	5000	100	0.01	0.95	MR-link-2	1000	1000	0.728009
0.1	0.01	0.0001	5000	100	0.01	0.95	MR-link-2	1000	1000	0.952965
0.2	0.01	0.0001	5000	100	0.01	0.95	MR-link-2	1000	1000	0.999086
0.05	0.01	0.0001	5000	100	0	1	MR-link-2	1000	1000	0.754186
0.1	0.01	0.0001	5000	100	0	1	MR-link-2	1000	1000	0.950386
0.2	0.01	0.0001	5000	100	0	1	MR-link-2	1000	1000	0.997825
0.05	0.01	0.0001	5000	100	0.1	0.95	MR-link-2	1000	1000	0.688285
0.1	0.01	0.0001	5000	100	0.1	0.95	MR-link-2	1000	1000	0.896601
0.2	0.01	0.0001	5000	100	0.1	0.95	MR-link-2	1000	1000	0.987592
0.05	0.01	0.0001	5000	10	0.01	0.95	MR-link-2	1000	1000	0.67792
0.1	0.01	0.0001	5000	10	0.01	0.95	MR-link-2	1000	1000	0.867474
0.2	0.01	0.0001	5000	10	0.01	0.95	MR-link-2	1000	1000	0.969638
0.05	0.01	0.0001	5000	10	0	1	MR-link-2	1000	1000	0.733826
0.1	0.01	0.0001	5000	10	0	1	MR-link-2	1000	1000	0.916136
0.2	0.01	0.0001	5000	10	0	1	MR-link-2	1000	1000	0.986193
0.05	0.01	0.0001	5000	10	0.1	0.95	MR-link-2	1000	1000	0.629765
0.1	0.01	0.0001	5000	10	0.1	0.95	MR-link-2	1000	1000	0.780863
0.2	0.01	0.0001	5000	10	0.1	0.95	MR-link-2	1000	1000	0.911397
0.05	0.01	0.0001	5000	1	0.01	0.95	MR-link-2	1000	1000	0.605644
0.1	0.01	0.0001	5000	1	0.01	0.95	MR-link-2	1000	1000	0.690138
0.2	0.01	0.0001	5000	1	0.01	0.95	MR-link-2	1000	1000	0.743065
0.05	0.01	0.0001	5000	1	0	1	MR-link-2	1000	1000	0.631566
0.1	0.01	0.0001	5000	1	0	1	MR-link-2	1000	1000	0.711207
0.2	0.01	0.0001	5000	1	0	1	MR-link-2	1000	1000	0.794835
0.05	0.01	0.0001	5000	1	0.1	0.95	MR-link-2	1000	1000	0.58634
0.1	0.01	0.0001	5000	1	0.1	0.95	MR-link-2	1000	1000	0.665273
0.2	0.01	0.0001	5000	1	0.1	0.95	MR-link-2	1000	1000	0.739274
0.05	0.01	0.0001	5000	3	0.01	0.95	MR-link-2	1000	1000	0.673705
0.1	0.01	0.0001	5000	3	0.01	0.95	MR-link-2	1000	1000	0.78477
0.2	0.01	0.0001	5000	3	0.01	0.95	MR-link-2	1000	1000	0.879309
0.05	0.01	0.0001	5000	3	0	1	MR-link-2	1000	1000	0.702118
0.1	0.01	0.0001	5000	3	0	1	MR-link-2	1000	1000	0.84316
0.2	0.01	0.0001	5000	3	0	1	MR-link-2	1000	1000	0.930844
0.05	0.01	0.0001	5000	3	0.1	0.95	MR-link-2	1000	1000	0.574232
0.1	0.01	0.0001	5000	3	0.1	0.95	MR-link-2	1000	1000	0.695626
0.2	0.01	0.0001	5000	3	0.1	0.95	MR-link-2	1000	1000	0.79017
0.05	0.01	0.0001	5000	5	0.01	0.95	MR-link-2	1000	1000	0.658328
0.1	0.01	0.0001	5000	5	0.01	0.95	MR-link-2	1000	1000	0.830053
0.2	0.01	0.0001	5000	5	0.01	0.95	MR-link-2	1000	1000	0.923185
0.05	0.01	0.0001	5000	5	0	1	MR-link-2	1000	1000	0.718607
0.1	0.01	0.0001	5000	5	0	1	MR-link-2	1000	1000	0.889354
0.2	0.01	0.0001	5000	5	0	1	MR-link-2	1000	1000	0.964315
0.05	0.01	0.0001	5000	5	0.1	0.95	MR-link-2	1000	1000	0.584348
0.1	0.01	0.0001	5000	5	0.1	0.95	MR-link-2	1000	1000	0.709281
0.2	0.01	0.0001	5000	5	0.1	0.95	MR-link-2	1000	1000	0.855205
0.05	0.01	0.0001	500	100	0.01	0.95	MR-link-2	1000	1000	0.734013
0.1	0.01	0.0001	500	100	0.01	0.95	MR-link-2	1000	1000	0.950126
0.2	0.01	0.0001	500	100	0.01	0.95	MR-link-2	1000	1000	0.998087
0.05	0.01	0.0001	500	100	0	1	MR-link-2	1000	1000	0.740111
0.1	0.01	0.0001	500	100	0	1	MR-link-2	1000	1000	0.94259
0.2	0.01	0.0001	500	100	0	1	MR-link-2	1000	1000	0.998378
0.05	0.01	0.0001	500	100	0.1	0.95	MR-link-2	1000	1000	0.662867
0.1	0.01	0.0001	500	100	0.1	0.95	MR-link-2	1000	1000	0.881351
0.2	0.01	0.0001	500	100	0.1	0.95	MR-link-2	1000	1000	0.990367
0.05	0.01	0.0001	500	10	0.01	0.95	MR-link-2	1000	1000	0.652588
0.1	0.01	0.0001	500	10	0.01	0.95	MR-link-2	1000	1000	0.878653
0.2	0.01	0.0001	500	10	0.01	0.95	MR-link-2	1000	1000	0.969794
0.05	0.01	0.0001	500	10	0	1	MR-link-2	1000	1000	0.723105
0.1	0.01	0.0001	500	10	0	1	MR-link-2	1000	1000	0.907122
0.2	0.01	0.0001	500	10	0	1	MR-link-2	1000	1000	0.984016
0.05	0.01	0.0001	500	10	0.1	0.95	MR-link-2	1000	1000	0.590967
0.1	0.01	0.0001	500	10	0.1	0.95	MR-link-2	1000	1000	0.754265
0.2	0.01	0.0001	500	10	0.1	0.95	MR-link-2	1000	1000	0.910477
0.05	0.01	0.0001	500	1	0.01	0.95	MR-link-2	1000	1000	0.601062
0.1	0.01	0.0001	500	1	0.01	0.95	MR-link-2	1000	1000	0.683299
0.2	0.01	0.0001	500	1	0.01	0.95	MR-link-2	1000	1000	0.733312
0.05	0.01	0.0001	500	1	0	1	MR-link-2	1000	1000	0.66684
0.1	0.01	0.0001	500	1	0	1	MR-link-2	1000	1000	0.72778
0.2	0.01	0.0001	500	1	0	1	MR-link-2	1000	1000	0.769429
0.05	0.01	0.0001	500	1	0.1	0.95	MR-link-2	1000	1000	0.540766
0.1	0.01	0.0001	500	1	0.1	0.95	MR-link-2	1000	1000	0.625276
0.2	0.01	0.0001	500	1	0.1	0.95	MR-link-2	1000	1000	0.691269
0.05	0.01	0.0001	500	3	0.01	0.95	MR-link-2	1000	1000	0.651641
0.1	0.01	0.0001	500	3	0.01	0.95	MR-link-2	1000	1000	0.774907
0.2	0.01	0.0001	500	3	0.01	0.95	MR-link-2	1000	1000	0.869514
0.05	0.01	0.0001	500	3	0	1	MR-link-2	1000	1000	0.687547
0.1	0.01	0.0001	500	3	0	1	MR-link-2	1000	1000	0.822163
0.2	0.01	0.0001	500	3	0	1	MR-link-2	1000	1000	0.916399
0.05	0.01	0.0001	500	3	0.1	0.95	MR-link-2	1000	1000	0.569902
0.1	0.01	0.0001	500	3	0.1	0.95	MR-link-2	1000	1000	0.678659
0.2	0.01	0.0001	500	3	0.1	0.95	MR-link-2	1000	1000	0.80469
0.05	0.01	0.0001	500	5	0.01	0.95	MR-link-2	1000	1000	0.662678
0.1	0.01	0.0001	500	5	0.01	0.95	MR-link-2	1000	1000	0.825925
0.2	0.01	0.0001	500	5	0.01	0.95	MR-link-2	1000	1000	0.922576
0.05	0.01	0.0001	500	5	0	1	MR-link-2	1000	1000	0.716716
0.1	0.01	0.0001	500	5	0	1	MR-link-2	1000	1000	0.870705
0.2	0.01	0.0001	500	5	0	1	MR-link-2	1000	1000	0.955742
0.05	0.01	0.0001	500	5	0.1	0.95	MR-link-2	1000	1000	0.564469
0.1	0.01	0.0001	500	5	0.1	0.95	MR-link-2	1000	1000	0.693353
0.2	0.01	0.0001	500	5	0.1	0.95	MR-link-2	1000	1000	0.850191
0.05	0.01	0.001	0	100	0.01	0.95	MR-link-2	1000	1000	0.60518
0.1	0.01	0.001	0	100	0.01	0.95	MR-link-2	1000	1000	0.778853
0.2	0.01	0.001	0	100	0.01	0.95	MR-link-2	1000	1000	0.960478
0.05	0.01	0.001	0	100	0	1	MR-link-2	1000	1000	0.575418
0.1	0.01	0.001	0	100	0	1	MR-link-2	1000	1000	0.770052
0.2	0.01	0.001	0	100	0	1	MR-link-2	1000	1000	0.959506
0.05	0.01	0.001	0	100	0.1	0.95	MR-link-2	1000	1000	0.5673
0.1	0.01	0.001	0	100	0.1	0.95	MR-link-2	1000	1000	0.665568
0.2	0.01	0.001	0	100	0.1	0.95	MR-link-2	1000	1000	0.893589
0.05	0.01	0.001	0	10	0.01	0.95	MR-link-2	1000	1000	0.543296
0.1	0.01	0.001	0	10	0.01	0.95	MR-link-2	1000	1000	0.672624
0.2	0.01	0.001	0	10	0.01	0.95	MR-link-2	1000	1000	0.850599
0.05	0.01	0.001	0	10	0	1	MR-link-2	1000	1000	0.605828
0.1	0.01	0.001	0	10	0	1	MR-link-2	1000	1000	0.761293
0.2	0.01	0.001	0	10	0	1	MR-link-2	1000	1000	0.928004
0.05	0.01	0.001	0	10	0.1	0.95	MR-link-2	1000	1000	0.532848
0.1	0.01	0.001	0	10	0.1	0.95	MR-link-2	1000	1000	0.565833
0.2	0.01	0.001	0	10	0.1	0.95	MR-link-2	1000	1000	0.687552
0.05	0.01	0.001	0	1	0.01	0.95	MR-link-2	1000	1000	0.581001
0.1	0.01	0.001	0	1	0.01	0.95	MR-link-2	1000	1000	0.628818
0.2	0.01	0.001	0	1	0.01	0.95	MR-link-2	1000	1000	0.708539
0.05	0.01	0.001	0	1	0	1	MR-link-2	1000	1000	0.640589
0.1	0.01	0.001	0	1	0	1	MR-link-2	1000	1000	0.682931
0.2	0.01	0.001	0	1	0	1	MR-link-2	1000	1000	0.771419
0.05	0.01	0.001	0	1	0.1	0.95	MR-link-2	1000	1000	0.510516
0.1	0.01	0.001	0	1	0.1	0.95	MR-link-2	1000	1000	0.552968
0.2	0.01	0.001	0	1	0.1	0.95	MR-link-2	1000	1000	0.605113
0.05	0.01	0.001	0	3	0.01	0.95	MR-link-2	1000	1000	0.569481
0.1	0.01	0.001	0	3	0.01	0.95	MR-link-2	1000	1000	0.652991
0.2	0.01	0.001	0	3	0.01	0.95	MR-link-2	1000	1000	0.775607
0.05	0.01	0.001	0	3	0	1	MR-link-2	1000	1000	0.613174
0.1	0.01	0.001	0	3	0	1	MR-link-2	1000	1000	0.749121
0.2	0.01	0.001	0	3	0	1	MR-link-2	1000	1000	0.862213
0.05	0.01	0.001	0	3	0.1	0.95	MR-link-2	1000	1000	0.502383
0.1	0.01	0.001	0	3	0.1	0.95	MR-link-2	1000	1000	0.563914
0.2	0.01	0.001	0	3	0.1	0.95	MR-link-2	1000	1000	0.622728
0.05	0.01	0.001	0	5	0.01	0.95	MR-link-2	1000	1000	0.551017
0.1	0.01	0.001	0	5	0.01	0.95	MR-link-2	1000	1000	0.664632
0.2	0.01	0.001	0	5	0.01	0.95	MR-link-2	1000	1000	0.825295
0.05	0.01	0.001	0	5	0	1	MR-link-2	1000	1000	0.603859
0.1	0.01	0.001	0	5	0	1	MR-link-2	1000	1000	0.760872
0.2	0.01	0.001	0	5	0	1	MR-link-2	1000	1000	0.899049
0.05	0.01	0.001	0	5	0.1	0.95	MR-link-2	1000	1000	0.538377
0.1	0.01	0.001	0	5	0.1	0.95	MR-link-2	1000	1000	0.58165
0.2	0.01	0.001	0	5	0.1	0.95	MR-link-2	1000	1000	0.668711
0.05	0.01	0.001	5000	100	0.01	0.95	MR-link-2	1000	1000	0.594154
0.1	0.01	0.001	5000	100	0.01	0.95	MR-link-2	1000	1000	0.781796
0.2	0.01	0.001	5000	100	0.01	0.95	MR-link-2	1000	1000	0.969221
0.05	0.01	0.001	5000	100	0	1	MR-link-2	1000	1000	0.578437
0.1	0.01	0.001	5000	100	0	1	MR-link-2	1000	1000	0.768149
0.2	0.01	0.001	5000	100	0	1	MR-link-2	1000	1000	0.963297
0.05	0.01	0.001	5000	100	0.1	0.95	MR-link-2	1000	1000	0.582303
0.1	0.01	0.001	5000	100	0.1	0.95	MR-link-2	1000	1000	0.673078
0.2	0.01	0.001	5000	100	0.1	0.95	MR-link-2	1000	1000	0.888074
0.05	0.01	0.001	5000	10	0.01	0.95	MR-link-2	1000	1000	0.552846
0.1	0.01	0.001	5000	10	0.01	0.95	MR-link-2	1000	1000	0.677117
0.2	0.01	0.001	5000	10	0.01	0.95	MR-link-2	1000	1000	0.858669
0.05	0.01	0.001	5000	10	0	1	MR-link-2	1000	1000	0.626774
0.1	0.01	0.001	5000	10	0	1	MR-link-2	1000	1000	0.774722
0.2	0.01	0.001	5000	10	0	1	MR-link-2	1000	1000	0.933596
0.05	0.01	0.001	5000	10	0.1	0.95	MR-link-2	1000	1000	0.514911
0.1	0.01	0.001	5000	10	0.1	0.95	MR-link-2	1000	1000	0.562658
0.2	0.01	0.001	5000	10	0.1	0.95	MR-link-2	1000	1000	0.70645
0.05	0.01	0.001	5000	1	0.01	0.95	MR-link-2	1000	1000	0.606816
0.1	0.01	0.001	5000	1	0.01	0.95	MR-link-2	1000	1000	0.658294
0.2	0.01	0.001	5000	1	0.01	0.95	MR-link-2	1000	1000	0.710837
0.05	0.01	0.001	5000	1	0	1	MR-link-2	1000	1000	0.610228
0.1	0.01	0.001	5000	1	0	1	MR-link-2	1000	1000	0.701664
0.2	0.01	0.001	5000	1	0	1	MR-link-2	1000	1000	0.750564
0.05	0.01	0.001	5000	1	0.1	0.95	MR-link-2	1000	1000	0.489482
0.1	0.01	0.001	5000	1	0.1	0.95	MR-link-2	1000	1000	0.531322
0.2	0.01	0.001	5000	1	0.1	0.95	MR-link-2	1000	1000	0.601267
0.05	0.01	0.001	5000	3	0.01	0.95	MR-link-2	1000	1000	0.562287
0.1	0.01	0.001	5000	3	0.01	0.95	MR-link-2	1000	1000	0.650437
0.2	0.01	0.001	5000	3	0.01	0.95	MR-link-2	1000	1000	0.775308
0.05	0.01	0.001	5000	3	0	1	MR-link-2	1000	1000	0.617482
0.1	0.01	0.001	5000	3	0	1	MR-link-2	1000	1000	0.73059
0.2	0.01	0.001	5000	3	0	1	MR-link-2	1000	1000	0.865646
0.05	0.01	0.001	5000	3	0.1	0.95	MR-link-2	1000	1000	0.504258
0.1	0.01	0.001	5000	3	0.1	0.95	MR-link-2	1000	1000	0.533219
0.2	0.01	0.001	5000	3	0.1	0.95	MR-link-2	1000	1000	0.63312
0.05	0.01	0.001	5000	5	0.01	0.95	MR-link-2	1000	1000	0.562557
0.1	0.01	0.001	5000	5	0.01	0.95	MR-link-2	1000	1000	0.663764
0.2	0.01	0.001	5000	5	0.01	0.95	MR-link-2	1000	1000	0.813851
0.05	0.01	0.001	5000	5	0	1	MR-link-2	1000	1000	0.618204
0.1	0.01	0.001	5000	5	0	1	MR-link-2	1000	1000	0.764473
0.2	0.01	0.001	5000	5	0	1	MR-link-2	1000	1000	0.89532
0.05	0.01	0.001	5000	5	0.1	0.95	MR-link-2	1000	1000	0.517979
0.1	0.01	0.001	5000	5	0.1	0.95	MR-link-2	1000	1000	0.568342
0.2	0.01	0.001	5000	5	0.1	0.95	MR-link-2	1000	1000	0.674401
0.05	0.01	0.001	500	100	0.01	0.95	MR-link-2	1000	1000	0.57094
0.1	0.01	0.001	500	100	0.01	0.95	MR-link-2	1000	1000	0.726924
0.2	0.01	0.001	500	100	0.01	0.95	MR-link-2	1000	1000	0.942471
0.05	0.01	0.001	500	100	0	1	MR-link-2	1000	1000	0.579723
0.1	0.01	0.001	500	100	0	1	MR-link-2	1000	1000	0.741724
0.2	0.01	0.001	500	100	0	1	MR-link-2	1000	1000	0.933431
0.05	0.01	0.001	500	100	0.1	0.95	MR-link-2	1000	1000	0.540604
0.1	0.01	0.001	500	100	0.1	0.95	MR-link-2	1000	1000	0.663425
0.2	0.01	0.001	500	100	0.1	0.95	MR-link-2	1000	1000	0.871203
0.05	0.01	0.001	500	10	0.01	0.95	MR-link-2	1000	1000	0.539331
0.1	0.01	0.001	500	10	0.01	0.95	MR-link-2	1000	1000	0.658419
0.2	0.01	0.001	500	10	0.01	0.95	MR-link-2	1000	1000	0.818887
0.05	0.01	0.001	500	10	0	1	MR-link-2	1000	1000	0.598502
0.1	0.01	0.001	500	10	0	1	MR-link-2	1000	1000	0.736448
0.2	0.01	0.001	500	10	0	1	MR-link-2	1000	1000	0.900764
0.05	0.01	0.001	500	10	0.1	0.95	MR-link-2	1000	1000	0.499841
0.1	0.01	0.001	500	10	0.1	0.95	MR-link-2	1000	1000	0.54487
0.2	0.01	0.001	500	10	0.1	0.95	MR-link-2	1000	1000	0.696678
0.05	0.01	0.001	500	1	0.01	0.95	MR-link-2	1000	1000	0.54618
0.1	0.01	0.001	500	1	0.01	0.95	MR-link-2	1000	1000	0.617202
0.2	0.01	0.001	500	1	0.01	0.95	MR-link-2	1000	1000	0.68833
0.05	0.01	0.001	500	1	0	1	MR-link-2	1000	1000	0.572708
0.1	0.01	0.001	500	1	0	1	MR-link-2	1000	1000	0.647431
0.2	0.01	0.001	500	1	0	1	MR-link-2	1000	1000	0.756104
0.05	0.01	0.001	500	1	0.1	0.95	MR-link-2	1000	1000	0.518695
0.1	0.01	0.001	500	1	0.1	0.95	MR-link-2	1000	1000	0.532081
0.2	0.01	0.001	500	1	0.1	0.95	MR-link-2	1000	1000	0.595711
0.05	0.01	0.001	500	3	0.01	0.95	MR-link-2	1000	1000	0.557139
0.1	0.01	0.001	500	3	0.01	0.95	MR-link-2	1000	1000	0.644017
0.2	0.01	0.001	500	3	0.01	0.95	MR-link-2	1000	1000	0.762206
0.05	0.01	0.001	500	3	0	1	MR-link-2	1000	1000	0.591828
0.1	0.01	0.001	500	3	0	1	MR-link-2	1000	1000	0.726158
0.2	0.01	0.001	500	3	0	1	MR-link-2	1000	1000	0.814167
0.05	0.01	0.001	500	3	0.1	0.95	MR-link-2	1000	1000	0.49709
0.1	0.01	0.001	500	3	0.1	0.95	MR-link-2	1000	1000	0.552485
0.2	0.01	0.001	500	3	0.1	0.95	MR-link-2	1000	1000	0.62641
0.05	0.01	0.001	500	5	0.01	0.95	MR-link-2	1000	1000	0.545171
0.1	0.01	0.001	500	5	0.01	0.95	MR-link-2	1000	1000	0.645056
0.2	0.01	0.001	500	5	0.01	0.95	MR-link-2	1000	1000	0.78227
0.05	0.01	0.001	500	5	0	1	MR-link-2	1000	1000	0.563101
0.1	0.01	0.001	500	5	0	1	MR-link-2	1000	1000	0.701915
0.2	0.01	0.001	500	5	0	1	MR-link-2	1000	1000	0.872134
0.05	0.01	0.001	500	5	0.1	0.95	MR-link-2	1000	1000	0.519305
0.1	0.01	0.001	500	5	0.1	0.95	MR-link-2	1000	1000	0.565268
0.2	0.01	0.001	500	5	0.1	0.95	MR-link-2	1000	1000	0.644666
0.05	0.01	0.01	0	100	0.01	0.95	MR-link-2	1000	1000	0.509822
0.1	0.01	0.01	0	100	0.01	0.95	MR-link-2	1000	1000	0.552864
0.2	0.01	0.01	0	100	0.01	0.95	MR-link-2	1000	1000	0.714345
0.05	0.01	0.01	0	100	0	1	MR-link-2	1000	1000	0.529436
0.1	0.01	0.01	0	100	0	1	MR-link-2	1000	1000	0.561172
0.2	0.01	0.01	0	100	0	1	MR-link-2	1000	1000	0.699536
0.05	0.01	0.01	0	100	0.1	0.95	MR-link-2	1000	1000	0.507542
0.1	0.01	0.01	0	100	0.1	0.95	MR-link-2	1000	1000	0.524069
0.2	0.01	0.01	0	100	0.1	0.95	MR-link-2	1000	1000	0.610533
0.05	0.01	0.01	0	10	0.01	0.95	MR-link-2	1000	1000	0.503171
0.1	0.01	0.01	0	10	0.01	0.95	MR-link-2	1000	1000	0.540077
0.2	0.01	0.01	0	10	0.01	0.95	MR-link-2	1000	1000	0.646464
0.05	0.01	0.01	0	10	0	1	MR-link-2	1000	1000	0.508689
0.1	0.01	0.01	0	10	0	1	MR-link-2	1000	1000	0.553528
0.2	0.01	0.01	0	10	0	1	MR-link-2	1000	1000	0.694583
0.05	0.01	0.01	0	10	0.1	0.95	MR-link-2	1000	1000	0.523764
0.1	0.01	0.01	0	10	0.1	0.95	MR-link-2	1000	1000	0.547303
0.2	0.01	0.01	0	10	0.1	0.95	MR-link-2	1000	1000	0.555283
0.05	0.01	0.01	0	1	0.01	0.95	MR-link-2	1000	1000	0.547654
0.1	0.01	0.01	0	1	0.01	0.95	MR-link-2	1000	1000	0.597626
0.2	0.01	0.01	0	1	0.01	0.95	MR-link-2	1000	1000	0.636847
0.05	0.01	0.01	0	1	0	1	MR-link-2	1000	1000	0.56669
0.1	0.01	0.01	0	1	0	1	MR-link-2	1000	1000	0.619814
0.2	0.01	0.01	0	1	0	1	MR-link-2	1000	1000	0.684555
0.05	0.01	0.01	0	1	0.1	0.95	MR-link-2	1000	1000	0.504883
0.1	0.01	0.01	0	1	0.1	0.95	MR-link-2	1000	1000	0.508756
0.2	0.01	0.01	0	1	0.1	0.95	MR-link-2	1000	1000	0.553196
0.05	0.01	0.01	0	3	0.01	0.95	MR-link-2	1000	1000	0.526323
0.1	0.01	0.01	0	3	0.01	0.95	MR-link-2	1000	1000	0.548061
0.2	0.01	0.01	0	3	0.01	0.95	MR-link-2	1000	1000	0.614809
0.05	0.01	0.01	0	3	0	1	MR-link-2	1000	1000	0.555847
0.1	0.01	0.01	0	3	0	1	MR-link-2	1000	1000	0.613842
0.2	0.01	0.01	0	3	0	1	MR-link-2	1000	1000	0.724526
0.05	0.01	0.01	0	3	0.1	0.95	MR-link-2	1000	1000	0.485594
0.1	0.01	0.01	0	3	0.1	0.95	MR-link-2	1000	1000	0.476097
0.2	0.01	0.01	0	3	0.1	0.95	MR-link-2	1000	1000	0.52213
0.05	0.01	0.01	0	5	0.01	0.95	MR-link-2	1000	1000	0.523817
0.1	0.01	0.01	0	5	0.01	0.95	MR-link-2	1000	1000	0.542149
0.2	0.01	0.01	0	5	0.01	0.95	MR-link-2	1000	1000	0.633766
0.05	0.01	0.01	0	5	0	1	MR-link-2	1000	1000	0.551829
0.1	0.01	0.01	0	5	0	1	MR-link-2	1000	1000	0.60595
0.2	0.01	0.01	0	5	0	1	MR-link-2	1000	1000	0.729039
0.05	0.01	0.01	0	5	0.1	0.95	MR-link-2	1000	1000	0.493065
0.1	0.01	0.01	0	5	0.1	0.95	MR-link-2	1000	1000	0.509184
0.2	0.01	0.01	0	5	0.1	0.95	MR-link-2	1000	1000	0.534922
0.05	0.01	0.01	5000	100	0.01	0.95	MR-link-2	1000	1000	0.533422
0.1	0.01	0.01	5000	100	0.01	0.95	MR-link-2	1000	1000	0.568957
0.2	0.01	0.01	5000	100	0.01	0.95	MR-link-2	1000	1000	0.692286
0.05	0.01	0.01	5000	100	0	1	MR-link-2	1000	1000	0.510316
0.1	0.01	0.01	5000	100	0	1	MR-link-2	1000	1000	0.543868
0.2	0.01	0.01	5000	100	0	1	MR-link-2	1000	1000	0.67331
0.05	0.01	0.01	5000	100	0.1	0.95	MR-link-2	1000	1000	0.514543
0.1	0.01	0.01	5000	100	0.1	0.95	MR-link-2	1000	1000	0.524794
0.2	0.01	0.01	5000	100	0.1	0.95	MR-link-2	1000	1000	0.610305
0.05	0.01	0.01	5000	10	0.01	0.95	MR-link-2	1000	1000	0.51555
0.1	0.01	0.01	5000	10	0.01	0.95	MR-link-2	1000	1000	0.558223
0.2	0.01	0.01	5000	10	0.01	0.95	MR-link-2	1000	1000	0.639776
0.05	0.01	0.01	5000	10	0	1	MR-link-2	1000	1000	0.522599
0.1	0.01	0.01	5000	10	0	1	MR-link-2	1000	1000	0.583223
0.2	0.01	0.01	5000	10	0	1	MR-link-2	1000	1000	0.688396
0.05	0.01	0.01	5000	10	0.1	0.95	MR-link-2	1000	1000	0.49425
0.1	0.01	0.01	5000	10	0.1	0.95	MR-link-2	1000	1000	0.507313
0.2	0.01	0.01	5000	10	0.1	0.95	MR-link-2	1000	1000	0.539716
0.05	0.01	0.01	5000	1	0.01	0.95	MR-link-2	1000	1000	0.545361
0.1	0.01	0.01	5000	1	0.01	0.95	MR-link-2	1000	1000	0.586511
0.2	0.01	0.01	5000	1	0.01	0.95	MR-link-2	1000	1000	0.636095
0.05	0.01	0.01	5000	1	0	1	MR-link-2	1000	1000	0.574537
0.1	0.01	0.01	5000	1	0	1	MR-link-2	1000	1000	0.627347
0.2	0.01	0.01	5000	1	0	1	MR-link-2	1000	1000	0.69449
0.05	0.01	0.01	5000	1	0.1	0.95	MR-link-2	1000	1000	0.502633
0.1	0.01	0.01	5000	1	0.1	0.95	MR-link-2	1000	1000	0.537994
0.2	0.01	0.01	5000	1	0.1	0.95	MR-link-2	1000	1000	0.544417
0.05	0.01	0.01	5000	3	0.01	0.95	MR-link-2	1000	1000	0.517937
0.1	0.01	0.01	5000	3	0.01	0.95	MR-link-2	1000	1000	0.550428
0.2	0.01	0.01	5000	3	0.01	0.95	MR-link-2	1000	1000	0.623023
0.05	0.01	0.01	5000	3	0	1	MR-link-2	1000	1000	0.540023
0.1	0.01	0.01	5000	3	0	1	MR-link-2	1000	1000	0.592113
0.2	0.01	0.01	5000	3	0	1	MR-link-2	1000	1000	0.704484
0.05	0.01	0.01	5000	3	0.1	0.95	MR-link-2	1000	1000	0.495599
0.1	0.01	0.01	5000	3	0.1	0.95	MR-link-2	1000	1000	0.524176
0.2	0.01	0.01	5000	3	0.1	0.95	MR-link-2	1000	1000	0.528393
0.05	0.01	0.01	5000	5	0.01	0.95	MR-link-2	1000	1000	0.498981
0.1	0.01	0.01	5000	5	0.01	0.95	MR-link-2	1000	1000	0.533481
0.2	0.01	0.01	5000	5	0.01	0.95	MR-link-2	1000	1000	0.593451
0.05	0.01	0.01	5000	5	0	1	MR-link-2	1000	1000	0.523621
0.1	0.01	0.01	5000	5	0	1	MR-link-2	1000	1000	0.585177
0.2	0.01	0.01	5000	5	0	1	MR-link-2	1000	1000	0.699239
0.05	0.01	0.01	5000	5	0.1	0.95	MR-link-2	1000	1000	0.503696
0.1	0.01	0.01	5000	5	0.1	0.95	MR-link-2	1000	1000	0.512069
0.2	0.01	0.01	5000	5	0.1	0.95	MR-link-2	1000	1000	0.542291
0.05	0.01	0.01	500	100	0.01	0.95	MR-link-2	1000	1000	0.498295
0.1	0.01	0.01	500	100	0.01	0.95	MR-link-2	1000	1000	0.529152
0.2	0.01	0.01	500	100	0.01	0.95	MR-link-2	1000	1000	0.624425
0.05	0.01	0.01	500	100	0	1	MR-link-2	1000	1000	0.525162
0.1	0.01	0.01	500	100	0	1	MR-link-2	1000	1000	0.542466
0.2	0.01	0.01	500	100	0	1	MR-link-2	1000	1000	0.634192
0.05	0.01	0.01	500	100	0.1	0.95	MR-link-2	1000	1000	0.489983
0.1	0.01	0.01	500	100	0.1	0.95	MR-link-2	1000	1000	0.497507
0.2	0.01	0.01	500	100	0.1	0.95	MR-link-2	1000	1000	0.578174
0.05	0.01	0.01	500	10	0.01	0.95	MR-link-2	1000	1000	0.517552
0.1	0.01	0.01	500	10	0.01	0.95	MR-link-2	1000	1000	0.537296
0.2	0.01	0.01	500	10	0.01	0.95	MR-link-2	1000	1000	0.60841
0.05	0.01	0.01	500	10	0	1	MR-link-2	1000	1000	0.511833
0.1	0.01	0.01	500	10	0	1	MR-link-2	1000	1000	0.530832
0.2	0.01	0.01	500	10	0	1	MR-link-2	1000	1000	0.624657
0.05	0.01	0.01	500	10	0.1	0.95	MR-link-2	1000	1000	0.494998
0.1	0.01	0.01	500	10	0.1	0.95	MR-link-2	1000	1000	0.510104
0.2	0.01	0.01	500	10	0.1	0.95	MR-link-2	1000	1000	0.540335
0.05	0.01	0.01	500	1	0.01	0.95	MR-link-2	1000	1000	0.51575
0.1	0.01	0.01	500	1	0.01	0.95	MR-link-2	1000	1000	0.542907
0.2	0.01	0.01	500	1	0.01	0.95	MR-link-2	1000	1000	0.583137
0.05	0.01	0.01	500	1	0	1	MR-link-2	1000	1000	0.545756
0.1	0.01	0.01	500	1	0	1	MR-link-2	1000	1000	0.581364
0.2	0.01	0.01	500	1	0	1	MR-link-2	1000	1000	0.64486
0.05	0.01	0.01	500	1	0.1	0.95	MR-link-2	1000	1000	0.490628
0.1	0.01	0.01	500	1	0.1	0.95	MR-link-2	1000	1000	0.519269
0.2	0.01	0.01	500	1	0.1	0.95	MR-link-2	1000	1000	0.531033
0.05	0.01	0.01	500	3	0.01	0.95	MR-link-2	1000	1000	0.495668
0.1	0.01	0.01	500	3	0.01	0.95	MR-link-2	1000	1000	0.510567
0.2	0.01	0.01	500	3	0.01	0.95	MR-link-2	1000	1000	0.573716
0.05	0.01	0.01	500	3	0	1	MR-link-2	1000	1000	0.524941
0.1	0.01	0.01	500	3	0	1	MR-link-2	1000	1000	0.555121
0.2	0.01	0.01	500	3	0	1	MR-link-2	1000	1000	0.635496
0.05	0.01	0.01	500	3	0.1	0.95	MR-link-2	1000	1000	0.486071
0.1	0.01	0.01	500	3	0.1	0.95	MR-link-2	1000	1000	0.497321
0.2	0.01	0.01	500	3	0.1	0.95	MR-link-2	1000	1000	0.513182
0.05	0.01	0.01	500	5	0.01	0.95	MR-link-2	1000	1000	0.513086
0.1	0.01	0.01	500	5	0.01	0.95	MR-link-2	1000	1000	0.526617
0.2	0.01	0.01	500	5	0.01	0.95	MR-link-2	1000	1000	0.594441
0.05	0.01	0.01	500	5	0	1	MR-link-2	1000	1000	0.523533
0.1	0.01	0.01	500	5	0	1	MR-link-2	1000	1000	0.56295
0.2	0.01	0.01	500	5	0	1	MR-link-2	1000	1000	0.6417
0.05	0.01	0.01	500	5	0.1	0.95	MR-link-2	1000	1000	0.495297
0.1	0.01	0.01	500	5	0.1	0.95	MR-link-2	1000	1000	0.499766
0.2	0.01	0.01	500	5	0.1	0.95	MR-link-2	1000	1000	0.511073
0.05	0.01	0.03	0	100	0.01	0.95	MR-link-2	1000	1000	0.493008
0.1	0.01	0.03	0	100	0.01	0.95	MR-link-2	1000	1000	0.514062
0.2	0.01	0.03	0	100	0.01	0.95	MR-link-2	1000	1000	0.579502
0.05	0.01	0.03	0	100	0	1	MR-link-2	1000	1000	0.507565
0.1	0.01	0.03	0	100	0	1	MR-link-2	1000	1000	0.535045
0.2	0.01	0.03	0	100	0	1	MR-link-2	1000	1000	0.600526
0.05	0.01	0.03	0	100	0.1	0.95	MR-link-2	1000	1000	0.498739
0.1	0.01	0.03	0	100	0.1	0.95	MR-link-2	1000	1000	0.526933
0.2	0.01	0.03	0	100	0.1	0.95	MR-link-2	1000	1000	0.543164
0.05	0.01	0.03	0	10	0.01	0.95	MR-link-2	1000	1000	0.534887
0.1	0.01	0.03	0	10	0.01	0.95	MR-link-2	1000	1000	0.533554
0.2	0.01	0.03	0	10	0.01	0.95	MR-link-2	1000	1000	0.586077
0.05	0.01	0.03	0	10	0	1	MR-link-2	1000	1000	0.504181
0.1	0.01	0.03	0	10	0	1	MR-link-2	1000	1000	0.528911
0.2	0.01	0.03	0	10	0	1	MR-link-2	1000	1000	0.586623
0.05	0.01	0.03	0	10	0.1	0.95	MR-link-2	1000	1000	0.482671
0.1	0.01	0.03	0	10	0.1	0.95	MR-link-2	1000	1000	0.491367
0.2	0.01	0.03	0	10	0.1	0.95	MR-link-2	1000	1000	0.506091
0.05	0.01	0.03	0	1	0.01	0.95	MR-link-2	1000	1000	0.519366
0.1	0.01	0.03	0	1	0.01	0.95	MR-link-2	1000	1000	0.5566
0.2	0.01	0.03	0	1	0.01	0.95	MR-link-2	1000	1000	0.607549
0.05	0.01	0.03	0	1	0	1	MR-link-2	1000	1000	0.544762
0.1	0.01	0.03	0	1	0	1	MR-link-2	1000	1000	0.58424
0.2	0.01	0.03	0	1	0	1	MR-link-2	1000	1000	0.652479
0.05	0.01	0.03	0	1	0.1	0.95	MR-link-2	1000	1000	0.512934
0.1	0.01	0.03	0	1	0.1	0.95	MR-link-2	1000	1000	0.522958
0.2	0.01	0.03	0	1	0.1	0.95	MR-link-2	1000	1000	0.53159
0.05	0.01	0.03	0	3	0.01	0.95	MR-link-2	1000	1000	0.521779
0.1	0.01	0.03	0	3	0.01	0.95	MR-link-2	1000	1000	0.543175
0.2	0.01	0.03	0	3	0.01	0.95	MR-link-2	1000	1000	0.58998
0.05	0.01	0.03	0	3	0	1	MR-link-2	1000	1000	0.524981
0.1	0.01	0.03	0	3	0	1	MR-link-2	1000	1000	0.574621
0.2	0.01	0.03	0	3	0	1	MR-link-2	1000	1000	0.625722
0.05	0.01	0.03	0	3	0.1	0.95	MR-link-2	1000	1000	0.511825
0.1	0.01	0.03	0	3	0.1	0.95	MR-link-2	1000	1000	0.505267
0.2	0.01	0.03	0	3	0.1	0.95	MR-link-2	1000	1000	0.50106
0.05	0.01	0.03	0	5	0.01	0.95	MR-link-2	1000	1000	0.513302
0.1	0.01	0.03	0	5	0.01	0.95	MR-link-2	1000	1000	0.52894
0.2	0.01	0.03	0	5	0.01	0.95	MR-link-2	1000	1000	0.574219
0.05	0.01	0.03	0	5	0	1	MR-link-2	1000	1000	0.514785
0.1	0.01	0.03	0	5	0	1	MR-link-2	1000	1000	0.55785
0.2	0.01	0.03	0	5	0	1	MR-link-2	1000	1000	0.633467
0.05	0.01	0.03	0	5	0.1	0.95	MR-link-2	1000	1000	0.503865
0.1	0.01	0.03	0	5	0.1	0.95	MR-link-2	1000	1000	0.487331
0.2	0.01	0.03	0	5	0.1	0.95	MR-link-2	1000	1000	0.508207
0.05	0.01	0.03	5000	100	0.01	0.95	MR-link-2	1000	1000	0.511202
0.1	0.01	0.03	5000	100	0.01	0.95	MR-link-2	1000	1000	0.518813
0.2	0.01	0.03	5000	100	0.01	0.95	MR-link-2	1000	1000	0.57359
0.05	0.01	0.03	5000	100	0	1	MR-link-2	1000	1000	0.488228
0.1	0.01	0.03	5000	100	0	1	MR-link-2	1000	1000	0.5249
0.2	0.01	0.03	5000	100	0	1	MR-link-2	1000	1000	0.55878
0.05	0.01	0.03	5000	100	0.1	0.95	MR-link-2	1000	1000	0.496863
0.1	0.01	0.03	5000	100	0.1	0.95	MR-link-2	1000	1000	0.490983
0.2	0.01	0.03	5000	100	0.1	0.95	MR-link-2	1000	1000	0.544288
0.05	0.01	0.03	5000	10	0.01	0.95	MR-link-2	1000	1000	0.485333
0.1	0.01	0.03	5000	10	0.01	0.95	MR-link-2	1000	1000	0.505854
0.2	0.01	0.03	5000	10	0.01	0.95	MR-link-2	1000	1000	0.547052
0.05	0.01	0.03	5000	10	0	1	MR-link-2	1000	1000	0.495175
0.1	0.01	0.03	5000	10	0	1	MR-link-2	1000	1000	0.514673
0.2	0.01	0.03	5000	10	0	1	MR-link-2	1000	1000	0.586053
0.05	0.01	0.03	5000	10	0.1	0.95	MR-link-2	1000	1000	0.50689
0.1	0.01	0.03	5000	10	0.1	0.95	MR-link-2	1000	1000	0.493496
0.2	0.01	0.03	5000	10	0.1	0.95	MR-link-2	1000	1000	0.524726
0.05	0.01	0.03	5000	1	0.01	0.95	MR-link-2	1000	1000	0.532331
0.1	0.01	0.03	5000	1	0.01	0.95	MR-link-2	1000	1000	0.526598
0.2	0.01	0.03	5000	1	0.01	0.95	MR-link-2	1000	1000	0.595595
0.05	0.01	0.03	5000	1	0	1	MR-link-2	1000	1000	0.545926
0.1	0.01	0.03	5000	1	0	1	MR-link-2	1000	1000	0.573713
0.2	0.01	0.03	5000	1	0	1	MR-link-2	1000	1000	0.631747
0.05	0.01	0.03	5000	1	0.1	0.95	MR-link-2	1000	1000	0.505822
0.1	0.01	0.03	5000	1	0.1	0.95	MR-link-2	1000	1000	0.53471
0.2	0.01	0.03	5000	1	0.1	0.95	MR-link-2	1000	1000	0.543726
0.05	0.01	0.03	5000	3	0.01	0.95	MR-link-2	1000	1000	0.498144
0.1	0.01	0.03	5000	3	0.01	0.95	MR-link-2	1000	1000	0.510824
0.2	0.01	0.03	5000	3	0.01	0.95	MR-link-2	1000	1000	0.558919
0.05	0.01	0.03	5000	3	0	1	MR-link-2	1000	1000	0.505698
0.1	0.01	0.03	5000	3	0	1	MR-link-2	1000	1000	0.548984
0.2	0.01	0.03	5000	3	0	1	MR-link-2	1000	1000	0.611282
0.05	0.01	0.03	5000	3	0.1	0.95	MR-link-2	1000	1000	0.511687
0.1	0.01	0.03	5000	3	0.1	0.95	MR-link-2	1000	1000	0.488301
0.2	0.01	0.03	5000	3	0.1	0.95	MR-link-2	1000	1000	0.515135
0.05	0.01	0.03	5000	5	0.01	0.95	MR-link-2	1000	1000	0.507707
0.1	0.01	0.03	5000	5	0.01	0.95	MR-link-2	1000	1000	0.509127
0.2	0.01	0.03	5000	5	0.01	0.95	MR-link-2	1000	1000	0.552825
0.05	0.01	0.03	5000	5	0	1	MR-link-2	1000	1000	0.505572
0.1	0.01	0.03	5000	5	0	1	MR-link-2	1000	1000	0.539146
0.2	0.01	0.03	5000	5	0	1	MR-link-2	1000	1000	0.611655
0.05	0.01	0.03	5000	5	0.1	0.95	MR-link-2	1000	1000	0.516174
0.1	0.01	0.03	5000	5	0.1	0.95	MR-link-2	1000	1000	0.521132
0.2	0.01	0.03	5000	5	0.1	0.95	MR-link-2	1000	1000	0.536979
0.05	0.01	0.03	500	100	0.01	0.95	MR-link-2	1000	1000	0.514291
0.1	0.01	0.03	500	100	0.01	0.95	MR-link-2	1000	1000	0.520466
0.2	0.01	0.03	500	100	0.01	0.95	MR-link-2	1000	1000	0.556835
0.05	0.01	0.03	500	100	0	1	MR-link-2	1000	1000	0.477227
0.1	0.01	0.03	500	100	0	1	MR-link-2	1000	1000	0.520508
0.2	0.01	0.03	500	100	0	1	MR-link-2	1000	1000	0.535839
0.05	0.01	0.03	500	100	0.1	0.95	MR-link-2	1000	1000	0.502885
0.1	0.01	0.03	500	100	0.1	0.95	MR-link-2	1000	1000	0.516819
0.2	0.01	0.03	500	100	0.1	0.95	MR-link-2	1000	1000	0.530001
0.05	0.01	0.03	500	10	0.01	0.95	MR-link-2	1000	1000	0.494387
0.1	0.01	0.03	500	10	0.01	0.95	MR-link-2	1000	1000	0.519686
0.2	0.01	0.03	500	10	0.01	0.95	MR-link-2	1000	1000	0.541405
0.05	0.01	0.03	500	10	0	1	MR-link-2	1000	1000	0.510051
0.1	0.01	0.03	500	10	0	1	MR-link-2	1000	1000	0.526112
0.2	0.01	0.03	500	10	0	1	MR-link-2	1000	1000	0.551427
0.05	0.01	0.03	500	10	0.1	0.95	MR-link-2	1000	1000	0.504138
0.1	0.01	0.03	500	10	0.1	0.95	MR-link-2	1000	1000	0.51309
0.2	0.01	0.03	500	10	0.1	0.95	MR-link-2	1000	1000	0.532911
0.05	0.01	0.03	500	1	0.01	0.95	MR-link-2	1000	1000	0.522587
0.1	0.01	0.03	500	1	0.01	0.95	MR-link-2	1000	1000	0.528664
0.2	0.01	0.03	500	1	0.01	0.95	MR-link-2	1000	1000	0.569502
0.05	0.01	0.03	500	1	0	1	MR-link-2	1000	1000	0.543201
0.1	0.01	0.03	500	1	0	1	MR-link-2	1000	1000	0.588713
0.2	0.01	0.03	500	1	0	1	MR-link-2	1000	1000	0.604295
0.05	0.01	0.03	500	1	0.1	0.95	MR-link-2	1000	1000	0.500578
0.1	0.01	0.03	500	1	0.1	0.95	MR-link-2	1000	1000	0.508456
0.2	0.01	0.03	500	1	0.1	0.95	MR-link-2	1000	1000	0.518273
0.05	0.01	0.03	500	3	0.01	0.95	MR-link-2	1000	1000	0.499758
0.1	0.01	0.03	500	3	0.01	0.95	MR-link-2	1000	1000	0.514852
0.2	0.01	0.03	500	3	0.01	0.95	MR-link-2	1000	1000	0.540412
0.05	0.01	0.03	500	3	0	1	MR-link-2	1000	1000	0.499488
0.1	0.01	0.03	500	3	0	1	MR-link-2	1000	1000	0.525623
0.2	0.01	0.03	500	3	0	1	MR-link-2	1000	1000	0.587222
0.05	0.01	0.03	500	3	0.1	0.95	MR-link-2	1000	1000	0.502045
0.1	0.01	0.03	500	3	0.1	0.95	MR-link-2	1000	1000	0.512821
0.2	0.01	0.03	500	3	0.1	0.95	MR-link-2	1000	1000	0.497719
0.05	0.01	0.03	500	5	0.01	0.95	MR-link-2	1000	1000	0.50727
0.1	0.01	0.03	500	5	0.01	0.95	MR-link-2	1000	1000	0.517308
0.2	0.01	0.03	500	5	0.01	0.95	MR-link-2	1000	1000	0.526757
0.05	0.01	0.03	500	5	0	1	MR-link-2	1000	1000	0.499395
0.1	0.01	0.03	500	5	0	1	MR-link-2	1000	1000	0.509161
0.2	0.01	0.03	500	5	0	1	MR-link-2	1000	1000	0.559373
0.05	0.01	0.03	500	5	0.1	0.95	MR-link-2	1000	1000	0.487078
0.1	0.01	0.03	500	5	0.1	0.95	MR-link-2	1000	1000	0.498825
0.2	0.01	0.03	500	5	0.1	0.95	MR-link-2	1000	1000	0.487201
0.05	0.01	1e-05	0	100	0.01	0.95	MR-link-2	1000	1000	0.825395
0.1	0.01	1e-05	0	100	0.01	0.95	MR-link-2	1000	1000	0.980111
0.2	0.01	1e-05	0	100	0.01	0.95	MR-link-2	1000	1000	0.999813
0.05	0.01	1e-05	0	100	0	1	MR-link-2	1000	1000	0.819673
0.1	0.01	1e-05	0	100	0	1	MR-link-2	1000	1000	0.979807
0.2	0.01	1e-05	0	100	0	1	MR-link-2	1000	1000	0.998564
0.05	0.01	1e-05	0	100	0.1	0.95	MR-link-2	1000	1000	0.79219
0.1	0.01	1e-05	0	100	0.1	0.95	MR-link-2	1000	1000	0.954431
0.2	0.01	1e-05	0	100	0.1	0.95	MR-link-2	1000	1000	0.995294
0.05	0.01	1e-05	0	10	0.01	0.95	MR-link-2	1000	1000	0.786699
0.1	0.01	1e-05	0	10	0.01	0.95	MR-link-2	1000	1000	0.935891
0.2	0.01	1e-05	0	10	0.01	0.95	MR-link-2	1000	1000	0.986985
0.05	0.01	1e-05	0	10	0	1	MR-link-2	1000	1000	0.804746
0.1	0.01	1e-05	0	10	0	1	MR-link-2	1000	1000	0.953021
0.2	0.01	1e-05	0	10	0	1	MR-link-2	1000	1000	0.991482
0.05	0.01	1e-05	0	10	0.1	0.95	MR-link-2	1000	1000	0.746537
0.1	0.01	1e-05	0	10	0.1	0.95	MR-link-2	1000	1000	0.892359
0.2	0.01	1e-05	0	10	0.1	0.95	MR-link-2	1000	1000	0.955072
0.05	0.01	1e-05	0	1	0.01	0.95	MR-link-2	1000	1000	0.669608
0.1	0.01	1e-05	0	1	0.01	0.95	MR-link-2	1000	1000	0.742136
0.2	0.01	1e-05	0	1	0.01	0.95	MR-link-2	1000	1000	0.800662
0.05	0.01	1e-05	0	1	0	1	MR-link-2	1000	1000	0.661329
0.1	0.01	1e-05	0	1	0	1	MR-link-2	1000	1000	0.75485
0.2	0.01	1e-05	0	1	0	1	MR-link-2	1000	1000	0.812791
0.05	0.01	1e-05	0	1	0.1	0.95	MR-link-2	1000	1000	0.6571
0.1	0.01	1e-05	0	1	0.1	0.95	MR-link-2	1000	1000	0.715369
0.2	0.01	1e-05	0	1	0.1	0.95	MR-link-2	1000	1000	0.786982
0.05	0.01	1e-05	0	3	0.01	0.95	MR-link-2	1000	1000	0.721912
0.1	0.01	1e-05	0	3	0.01	0.95	MR-link-2	1000	1000	0.853684
0.2	0.01	1e-05	0	3	0.01	0.95	MR-link-2	1000	1000	0.912658
0.05	0.01	1e-05	0	3	0	1	MR-link-2	1000	1000	0.745733
0.1	0.01	1e-05	0	3	0	1	MR-link-2	1000	1000	0.878839
0.2	0.01	1e-05	0	3	0	1	MR-link-2	1000	1000	0.950751
0.05	0.01	1e-05	0	3	0.1	0.95	MR-link-2	1000	1000	0.686512
0.1	0.01	1e-05	0	3	0.1	0.95	MR-link-2	1000	1000	0.815195
0.2	0.01	1e-05	0	3	0.1	0.95	MR-link-2	1000	1000	0.882409
0.05	0.01	1e-05	0	5	0.01	0.95	MR-link-2	1000	1000	0.754223
0.1	0.01	1e-05	0	5	0.01	0.95	MR-link-2	1000	1000	0.884085
0.2	0.01	1e-05	0	5	0.01	0.95	MR-link-2	1000	1000	0.964154
0.05	0.01	1e-05	0	5	0	1	MR-link-2	1000	1000	0.782562
0.1	0.01	1e-05	0	5	0	1	MR-link-2	1000	1000	0.917573
0.2	0.01	1e-05	0	5	0	1	MR-link-2	1000	1000	0.964554
0.05	0.01	1e-05	0	5	0.1	0.95	MR-link-2	1000	1000	0.726468
0.1	0.01	1e-05	0	5	0.1	0.95	MR-link-2	1000	1000	0.847628
0.2	0.01	1e-05	0	5	0.1	0.95	MR-link-2	1000	1000	0.921908
0.05	0.01	1e-05	5000	100	0.01	0.95	MR-link-2	1000	1000	0.820591
0.1	0.01	1e-05	5000	100	0.01	0.95	MR-link-2	1000	1000	0.980555
0.2	0.01	1e-05	5000	100	0.01	0.95	MR-link-2	1000	1000	0.999788
0.05	0.01	1e-05	5000	100	0	1	MR-link-2	1000	1000	0.812235
0.1	0.01	1e-05	5000	100	0	1	MR-link-2	1000	1000	0.976017
0.2	0.01	1e-05	5000	100	0	1	MR-link-2	1000	1000	0.999674
0.05	0.01	1e-05	5000	100	0.1	0.95	MR-link-2	1000	1000	0.773466
0.1	0.01	1e-05	5000	100	0.1	0.95	MR-link-2	1000	1000	0.957644
0.2	0.01	1e-05	5000	100	0.1	0.95	MR-link-2	1000	1000	0.995523
0.05	0.01	1e-05	5000	10	0.01	0.95	MR-link-2	1000	1000	0.785463
0.1	0.01	1e-05	5000	10	0.01	0.95	MR-link-2	1000	1000	0.941105
0.2	0.01	1e-05	5000	10	0.01	0.95	MR-link-2	1000	1000	0.988705
0.05	0.01	1e-05	5000	10	0	1	MR-link-2	1000	1000	0.794527
0.1	0.01	1e-05	5000	10	0	1	MR-link-2	1000	1000	0.94233
0.2	0.01	1e-05	5000	10	0	1	MR-link-2	1000	1000	0.994197
0.05	0.01	1e-05	5000	10	0.1	0.95	MR-link-2	1000	1000	0.748097
0.1	0.01	1e-05	5000	10	0.1	0.95	MR-link-2	1000	1000	0.897646
0.2	0.01	1e-05	5000	10	0.1	0.95	MR-link-2	1000	1000	0.960274
0.05	0.01	1e-05	5000	1	0.01	0.95	MR-link-2	1000	1000	0.659768
0.1	0.01	1e-05	5000	1	0.01	0.95	MR-link-2	1000	1000	0.718264
0.2	0.01	1e-05	5000	1	0.01	0.95	MR-link-2	1000	1000	0.783667
0.05	0.01	1e-05	5000	1	0	1	MR-link-2	1000	1000	0.691219
0.1	0.01	1e-05	5000	1	0	1	MR-link-2	1000	1000	0.751671
0.2	0.01	1e-05	5000	1	0	1	MR-link-2	1000	1000	0.795492
0.05	0.01	1e-05	5000	1	0.1	0.95	MR-link-2	1000	1000	0.652653
0.1	0.01	1e-05	5000	1	0.1	0.95	MR-link-2	1000	1000	0.713475
0.2	0.01	1e-05	5000	1	0.1	0.95	MR-link-2	1000	1000	0.776558
0.05	0.01	1e-05	5000	3	0.01	0.95	MR-link-2	1000	1000	0.726425
0.1	0.01	1e-05	5000	3	0.01	0.95	MR-link-2	1000	1000	0.857405
0.2	0.01	1e-05	5000	3	0.01	0.95	MR-link-2	1000	1000	0.90437
0.05	0.01	1e-05	5000	3	0	1	MR-link-2	1000	1000	0.728361
0.1	0.01	1e-05	5000	3	0	1	MR-link-2	1000	1000	0.878128
0.2	0.01	1e-05	5000	3	0	1	MR-link-2	1000	1000	0.920559
0.05	0.01	1e-05	5000	3	0.1	0.95	MR-link-2	1000	1000	0.682833
0.1	0.01	1e-05	5000	3	0.1	0.95	MR-link-2	1000	1000	0.80835
0.2	0.01	1e-05	5000	3	0.1	0.95	MR-link-2	1000	1000	0.87651
0.05	0.01	1e-05	5000	5	0.01	0.95	MR-link-2	1000	1000	0.744742
0.1	0.01	1e-05	5000	5	0.01	0.95	MR-link-2	1000	1000	0.895691
0.2	0.01	1e-05	5000	5	0.01	0.95	MR-link-2	1000	1000	0.962075
0.05	0.01	1e-05	5000	5	0	1	MR-link-2	1000	1000	0.77906
0.1	0.01	1e-05	5000	5	0	1	MR-link-2	1000	1000	0.924273
0.2	0.01	1e-05	5000	5	0	1	MR-link-2	1000	1000	0.973561
0.05	0.01	1e-05	5000	5	0.1	0.95	MR-link-2	1000	1000	0.704472
0.1	0.01	1e-05	5000	5	0.1	0.95	MR-link-2	1000	1000	0.844797
0.2	0.01	1e-05	5000	5	0.1	0.95	MR-link-2	1000	1000	0.922617
0.05	0.01	1e-05	500	100	0.01	0.95	MR-link-2	1000	1000	0.811357
0.1	0.01	1e-05	500	100	0.01	0.95	MR-link-2	1000	1000	0.971042
0.2	0.01	1e-05	500	100	0.01	0.95	MR-link-2	1000	1000	0.999449
0.05	0.01	1e-05	500	100	0	1	MR-link-2	1000	1000	0.810336
0.1	0.01	1e-05	500	100	0	1	MR-link-2	1000	1000	0.974706
0.2	0.01	1e-05	500	100	0	1	MR-link-2	1000	1000	0.999365
0.05	0.01	1e-05	500	100	0.1	0.95	MR-link-2	1000	1000	0.786185
0.1	0.01	1e-05	500	100	0.1	0.95	MR-link-2	1000	1000	0.949155
0.2	0.01	1e-05	500	100	0.1	0.95	MR-link-2	1000	1000	0.996241
0.05	0.01	1e-05	500	10	0.01	0.95	MR-link-2	1000	1000	0.765366
0.1	0.01	1e-05	500	10	0.01	0.95	MR-link-2	1000	1000	0.934966
0.2	0.01	1e-05	500	10	0.01	0.95	MR-link-2	1000	1000	0.98236
0.05	0.01	1e-05	500	10	0	1	MR-link-2	1000	1000	0.792498
0.1	0.01	1e-05	500	10	0	1	MR-link-2	1000	1000	0.950048
0.2	0.01	1e-05	500	10	0	1	MR-link-2	1000	1000	0.986898
0.05	0.01	1e-05	500	10	0.1	0.95	MR-link-2	1000	1000	0.737413
0.1	0.01	1e-05	500	10	0.1	0.95	MR-link-2	1000	1000	0.876812
0.2	0.01	1e-05	500	10	0.1	0.95	MR-link-2	1000	1000	0.956955
0.05	0.01	1e-05	500	1	0.01	0.95	MR-link-2	1000	1000	0.657579
0.1	0.01	1e-05	500	1	0.01	0.95	MR-link-2	1000	1000	0.700746
0.2	0.01	1e-05	500	1	0.01	0.95	MR-link-2	1000	1000	0.768637
0.05	0.01	1e-05	500	1	0	1	MR-link-2	1000	1000	0.65682
0.1	0.01	1e-05	500	1	0	1	MR-link-2	1000	1000	0.735068
0.2	0.01	1e-05	500	1	0	1	MR-link-2	1000	1000	0.782789
0.05	0.01	1e-05	500	1	0.1	0.95	MR-link-2	1000	1000	0.632085
0.1	0.01	1e-05	500	1	0.1	0.95	MR-link-2	1000	1000	0.706596
0.2	0.01	1e-05	500	1	0.1	0.95	MR-link-2	1000	1000	0.770894
0.05	0.01	1e-05	500	3	0.01	0.95	MR-link-2	1000	1000	0.722154
0.1	0.01	1e-05	500	3	0.01	0.95	MR-link-2	1000	1000	0.839608
0.2	0.01	1e-05	500	3	0.01	0.95	MR-link-2	1000	1000	0.912649
0.05	0.01	1e-05	500	3	0	1	MR-link-2	1000	1000	0.747289
0.1	0.01	1e-05	500	3	0	1	MR-link-2	1000	1000	0.859231
0.2	0.01	1e-05	500	3	0	1	MR-link-2	1000	1000	0.928376
0.05	0.01	1e-05	500	3	0.1	0.95	MR-link-2	1000	1000	0.673708
0.1	0.01	1e-05	500	3	0.1	0.95	MR-link-2	1000	1000	0.799055
0.2	0.01	1e-05	500	3	0.1	0.95	MR-link-2	1000	1000	0.866717
0.05	0.01	1e-05	500	5	0.01	0.95	MR-link-2	1000	1000	0.740885
0.1	0.01	1e-05	500	5	0.01	0.95	MR-link-2	1000	1000	0.891379
0.2	0.01	1e-05	500	5	0.01	0.95	MR-link-2	1000	1000	0.950276
0.05	0.01	1e-05	500	5	0	1	MR-link-2	1000	1000	0.77585
0.1	0.01	1e-05	500	5	0	1	MR-link-2	1000	1000	0.908411
0.2	0.01	1e-05	500	5	0	1	MR-link-2	1000	1000	0.964706
0.05	0.01	1e-05	500	5	0.1	0.95	MR-link-2	1000	1000	0.699868
0.1	0.01	1e-05	500	5	0.1	0.95	MR-link-2	1000	1000	0.840546
0.2	0.01	1e-05	500	5	0.1	0.95	MR-link-2	1000	1000	0.904482
0.05	0.01	1e-20	0	100	0.01	0.95	MR-link-2	1000	1000	0.820803
0.1	0.01	1e-20	0	100	0.01	0.95	MR-link-2	1000	1000	0.984175
0.2	0.01	1e-20	0	100	0.01	0.95	MR-link-2	1000	1000	0.999797
0.05	0.01	1e-20	0	100	0	1	MR-link-2	1000	1000	0.83643
0.1	0.01	1e-20	0	100	0	1	MR-link-2	1000	1000	0.982939
0.2	0.01	1e-20	0	100	0	1	MR-link-2	1000	1000	0.998898
0.05	0.01	1e-20	0	100	0.1	0.95	MR-link-2	1000	1000	0.827808
0.1	0.01	1e-20	0	100	0.1	0.95	MR-link-2	1000	1000	0.973706
0.2	0.01	1e-20	0	100	0.1	0.95	MR-link-2	1000	1000	0.998145
0.05	0.01	1e-20	0	10	0.01	0.95	MR-link-2	1000	1000	0.810577
0.1	0.01	1e-20	0	10	0.01	0.95	MR-link-2	1000	1000	0.955514
0.2	0.01	1e-20	0	10	0.01	0.95	MR-link-2	1000	1000	0.987827
0.05	0.01	1e-20	0	10	0	1	MR-link-2	1000	1000	0.813864
0.1	0.01	1e-20	0	10	0	1	MR-link-2	1000	1000	0.958837
0.2	0.01	1e-20	0	10	0	1	MR-link-2	1000	1000	0.991699
0.05	0.01	1e-20	0	10	0.1	0.95	MR-link-2	1000	1000	0.79858
0.1	0.01	1e-20	0	10	0.1	0.95	MR-link-2	1000	1000	0.911776
0.2	0.01	1e-20	0	10	0.1	0.95	MR-link-2	1000	1000	0.979198
0.05	0.01	1e-20	0	1	0.01	0.95	MR-link-2	1000	1000	0.667642
0.1	0.01	1e-20	0	1	0.01	0.95	MR-link-2	1000	1000	0.755013
0.2	0.01	1e-20	0	1	0.01	0.95	MR-link-2	1000	1000	0.782038
0.05	0.01	1e-20	0	1	0	1	MR-link-2	1000	1000	0.693798
0.1	0.01	1e-20	0	1	0	1	MR-link-2	1000	1000	0.778707
0.2	0.01	1e-20	0	1	0	1	MR-link-2	1000	1000	0.81123
0.05	0.01	1e-20	0	1	0.1	0.95	MR-link-2	1000	1000	0.709399
0.1	0.01	1e-20	0	1	0.1	0.95	MR-link-2	1000	1000	0.760998
0.2	0.01	1e-20	0	1	0.1	0.95	MR-link-2	1000	1000	0.821713
0.05	0.01	1e-20	0	3	0.01	0.95	MR-link-2	1000	1000	0.759001
0.1	0.01	1e-20	0	3	0.01	0.95	MR-link-2	1000	1000	0.886097
0.2	0.01	1e-20	0	3	0.01	0.95	MR-link-2	1000	1000	0.945376
0.05	0.01	1e-20	0	3	0	1	MR-link-2	1000	1000	0.768966
0.1	0.01	1e-20	0	3	0	1	MR-link-2	1000	1000	0.894281
0.2	0.01	1e-20	0	3	0	1	MR-link-2	1000	1000	0.944882
0.05	0.01	1e-20	0	3	0.1	0.95	MR-link-2	1000	1000	0.75859
0.1	0.01	1e-20	0	3	0.1	0.95	MR-link-2	1000	1000	0.847336
0.2	0.01	1e-20	0	3	0.1	0.95	MR-link-2	1000	1000	0.895506
0.05	0.01	1e-20	0	5	0.01	0.95	MR-link-2	1000	1000	0.773941
0.1	0.01	1e-20	0	5	0.01	0.95	MR-link-2	1000	1000	0.915636
0.2	0.01	1e-20	0	5	0.01	0.95	MR-link-2	1000	1000	0.97427
0.05	0.01	1e-20	0	5	0	1	MR-link-2	1000	1000	0.78174
0.1	0.01	1e-20	0	5	0	1	MR-link-2	1000	1000	0.92641
0.2	0.01	1e-20	0	5	0	1	MR-link-2	1000	1000	0.982606
0.05	0.01	1e-20	0	5	0.1	0.95	MR-link-2	1000	1000	0.76029
0.1	0.01	1e-20	0	5	0.1	0.95	MR-link-2	1000	1000	0.864389
0.2	0.01	1e-20	0	5	0.1	0.95	MR-link-2	1000	1000	0.948943
0.05	0.01	1e-20	5000	100	0.01	0.95	MR-link-2	1000	1000	0.829706
0.1	0.01	1e-20	5000	100	0.01	0.95	MR-link-2	1000	1000	0.982822
0.2	0.01	1e-20	5000	100	0.01	0.95	MR-link-2	1000	1000	0.999848
0.05	0.01	1e-20	5000	100	0	1	MR-link-2	1000	1000	0.839095
0.1	0.01	1e-20	5000	100	0	1	MR-link-2	1000	1000	0.987776
0.2	0.01	1e-20	5000	100	0	1	MR-link-2	1000	1000	0.998701
0.05	0.01	1e-20	5000	100	0.1	0.95	MR-link-2	1000	1000	0.817331
0.1	0.01	1e-20	5000	100	0.1	0.95	MR-link-2	1000	1000	0.969213
0.2	0.01	1e-20	5000	100	0.1	0.95	MR-link-2	1000	1000	0.998237
0.05	0.01	1e-20	5000	10	0.01	0.95	MR-link-2	1000	1000	0.805103
0.1	0.01	1e-20	5000	10	0.01	0.95	MR-link-2	1000	1000	0.949357
0.2	0.01	1e-20	5000	10	0.01	0.95	MR-link-2	1000	1000	0.986607
0.05	0.01	1e-20	5000	10	0	1	MR-link-2	1000	1000	0.814782
0.1	0.01	1e-20	5000	10	0	1	MR-link-2	1000	1000	0.95584
0.2	0.01	1e-20	5000	10	0	1	MR-link-2	1000	1000	0.990599
0.05	0.01	1e-20	5000	10	0.1	0.95	MR-link-2	1000	1000	0.785872
0.1	0.01	1e-20	5000	10	0.1	0.95	MR-link-2	1000	1000	0.924016
0.2	0.01	1e-20	5000	10	0.1	0.95	MR-link-2	1000	1000	0.968817
0.05	0.01	1e-20	5000	1	0.01	0.95	MR-link-2	1000	1000	0.677409
0.1	0.01	1e-20	5000	1	0.01	0.95	MR-link-2	1000	1000	0.740061
0.2	0.01	1e-20	5000	1	0.01	0.95	MR-link-2	1000	1000	0.793969
0.05	0.01	1e-20	5000	1	0	1	MR-link-2	1000	1000	0.692839
0.1	0.01	1e-20	5000	1	0	1	MR-link-2	1000	1000	0.758244
0.2	0.01	1e-20	5000	1	0	1	MR-link-2	1000	1000	0.800198
0.05	0.01	1e-20	5000	1	0.1	0.95	MR-link-2	1000	1000	0.665024
0.1	0.01	1e-20	5000	1	0.1	0.95	MR-link-2	1000	1000	0.753076
0.2	0.01	1e-20	5000	1	0.1	0.95	MR-link-2	1000	1000	0.804015
0.05	0.01	1e-20	5000	3	0.01	0.95	MR-link-2	1000	1000	0.743337
0.1	0.01	1e-20	5000	3	0.01	0.95	MR-link-2	1000	1000	0.871784
0.2	0.01	1e-20	5000	3	0.01	0.95	MR-link-2	1000	1000	0.937742
0.05	0.01	1e-20	5000	3	0	1	MR-link-2	1000	1000	0.750085
0.1	0.01	1e-20	5000	3	0	1	MR-link-2	1000	1000	0.876798
0.2	0.01	1e-20	5000	3	0	1	MR-link-2	1000	1000	0.940512
0.05	0.01	1e-20	5000	3	0.1	0.95	MR-link-2	1000	1000	0.720645
0.1	0.01	1e-20	5000	3	0.1	0.95	MR-link-2	1000	1000	0.84526
0.2	0.01	1e-20	5000	3	0.1	0.95	MR-link-2	1000	1000	0.905096
0.05	0.01	1e-20	5000	5	0.01	0.95	MR-link-2	1000	1000	0.760253
0.1	0.01	1e-20	5000	5	0.01	0.95	MR-link-2	1000	1000	0.910617
0.2	0.01	1e-20	5000	5	0.01	0.95	MR-link-2	1000	1000	0.962193
0.05	0.01	1e-20	5000	5	0	1	MR-link-2	1000	1000	0.76888
0.1	0.01	1e-20	5000	5	0	1	MR-link-2	1000	1000	0.916234
0.2	0.01	1e-20	5000	5	0	1	MR-link-2	1000	1000	0.979205
0.05	0.01	1e-20	5000	5	0.1	0.95	MR-link-2	1000	1000	0.766684
0.1	0.01	1e-20	5000	5	0.1	0.95	MR-link-2	1000	1000	0.880831
0.2	0.01	1e-20	5000	5	0.1	0.95	MR-link-2	1000	1000	0.932042
0.05	0.01	1e-20	500	100	0.01	0.95	MR-link-2	1000	1000	0.831736
0.1	0.01	1e-20	500	100	0.01	0.95	MR-link-2	1000	1000	0.985519
0.2	0.01	1e-20	500	100	0.01	0.95	MR-link-2	1000	1000	0.999955
0.05	0.01	1e-20	500	100	0	1	MR-link-2	1000	1000	0.831783
0.1	0.01	1e-20	500	100	0	1	MR-link-2	1000	1000	0.983611
0.2	0.01	1e-20	500	100	0	1	MR-link-2	1000	1000	0.999738
0.05	0.01	1e-20	500	100	0.1	0.95	MR-link-2	1000	1000	0.813755
0.1	0.01	1e-20	500	100	0.1	0.95	MR-link-2	1000	1000	0.966406
0.2	0.01	1e-20	500	100	0.1	0.95	MR-link-2	1000	1000	0.998238
0.05	0.01	1e-20	500	10	0.01	0.95	MR-link-2	1000	1000	0.796612
0.1	0.01	1e-20	500	10	0.01	0.95	MR-link-2	1000	1000	0.947982
0.2	0.01	1e-20	500	10	0.01	0.95	MR-link-2	1000	1000	0.988915
0.05	0.01	1e-20	500	10	0	1	MR-link-2	1000	1000	0.808186
0.1	0.01	1e-20	500	10	0	1	MR-link-2	1000	1000	0.950828
0.2	0.01	1e-20	500	10	0	1	MR-link-2	1000	1000	0.99445
0.05	0.01	1e-20	500	10	0.1	0.95	MR-link-2	1000	1000	0.74302
0.1	0.01	1e-20	500	10	0.1	0.95	MR-link-2	1000	1000	0.897802
0.2	0.01	1e-20	500	10	0.1	0.95	MR-link-2	1000	1000	0.957995
0.05	0.01	1e-20	500	1	0.01	0.95	MR-link-2	1000	1000	0.687126
0.1	0.01	1e-20	500	1	0.01	0.95	MR-link-2	1000	1000	0.765314
0.2	0.01	1e-20	500	1	0.01	0.95	MR-link-2	1000	1000	0.81464
0.05	0.01	1e-20	500	1	0	1	MR-link-2	1000	1000	0.66969
0.1	0.01	1e-20	500	1	0	1	MR-link-2	1000	1000	0.765211
0.2	0.01	1e-20	500	1	0	1	MR-link-2	1000	1000	0.808921
0.05	0.01	1e-20	500	1	0.1	0.95	MR-link-2	1000	1000	0.668014
0.1	0.01	1e-20	500	1	0.1	0.95	MR-link-2	1000	1000	0.76091
0.2	0.01	1e-20	500	1	0.1	0.95	MR-link-2	1000	1000	0.801001
0.05	0.01	1e-20	500	3	0.01	0.95	MR-link-2	1000	1000	0.760329
0.1	0.01	1e-20	500	3	0.01	0.95	MR-link-2	1000	1000	0.867627
0.2	0.01	1e-20	500	3	0.01	0.95	MR-link-2	1000	1000	0.928434
0.05	0.01	1e-20	500	3	0	1	MR-link-2	1000	1000	0.742594
0.1	0.01	1e-20	500	3	0	1	MR-link-2	1000	1000	0.871702
0.2	0.01	1e-20	500	3	0	1	MR-link-2	1000	1000	0.930754
0.05	0.01	1e-20	500	3	0.1	0.95	MR-link-2	1000	1000	0.698838
0.1	0.01	1e-20	500	3	0.1	0.95	MR-link-2	1000	1000	0.840734
0.2	0.01	1e-20	500	3	0.1	0.95	MR-link-2	1000	1000	0.887615
0.05	0.01	1e-20	500	5	0.01	0.95	MR-link-2	1000	1000	0.781376
0.1	0.01	1e-20	500	5	0.01	0.95	MR-link-2	1000	1000	0.908557
0.2	0.01	1e-20	500	5	0.01	0.95	MR-link-2	1000	1000	0.968645
0.05	0.01	1e-20	500	5	0	1	MR-link-2	1000	1000	0.768386
0.1	0.01	1e-20	500	5	0	1	MR-link-2	1000	1000	0.91308
0.2	0.01	1e-20	500	5	0	1	MR-link-2	1000	1000	0.964291
0.05	0.01	1e-20	500	5	0.1	0.95	MR-link-2	1000	1000	0.751375
0.1	0.01	1e-20	500	5	0.1	0.95	MR-link-2	1000	1000	0.882212
0.2	0.01	1e-20	500	5	0.1	0.95	MR-link-2	1000	1000	0.937158
0.05	0.1	0.0001	0	100	0.01	0.95	MR-link-2	1000	1000	0.999999
0.1	0.1	0.0001	0	100	0.01	0.95	MR-link-2	1000	1000	1
0.2	0.1	0.0001	0	100	0.01	0.95	MR-link-2	1000	1000	1
0.05	0.1	0.0001	0	100	0	1	MR-link-2	1000	1000	0.999945
0.1	0.1	0.0001	0	100	0	1	MR-link-2	1000	1000	1
0.2	0.1	0.0001	0	100	0	1	MR-link-2	1000	1000	1
0.05	0.1	0.0001	0	100	0.1	0.95	MR-link-2	1000	1000	0.998737
0.1	0.1	0.0001	0	100	0.1	0.95	MR-link-2	1000	1000	1
0.2	0.1	0.0001	0	100	0.1	0.95	MR-link-2	1000	1000	1
0.05	0.1	0.0001	0	10	0.01	0.95	MR-link-2	1000	1000	0.988486
0.1	0.1	0.0001	0	10	0.01	0.95	MR-link-2	1000	1000	0.999897
0.2	0.1	0.0001	0	10	0.01	0.95	MR-link-2	1000	1000	1
0.05	0.1	0.0001	0	10	0	1	MR-link-2	1000	1000	0.996315
0.1	0.1	0.0001	0	10	0	1	MR-link-2	1000	1000	0.999976
0.2	0.1	0.0001	0	10	0	1	MR-link-2	1000	1000	0.999998
0.05	0.1	0.0001	0	10	0.1	0.95	MR-link-2	1000	1000	0.937728
0.1	0.1	0.0001	0	10	0.1	0.95	MR-link-2	1000	1000	0.992439
0.2	0.1	0.0001	0	10	0.1	0.95	MR-link-2	1000	1000	0.998066
0.05	0.1	0.0001	0	1	0.01	0.95	MR-link-2	1000	1000	0.849929
0.1	0.1	0.0001	0	1	0.01	0.95	MR-link-2	1000	1000	0.891927
0.2	0.1	0.0001	0	1	0.01	0.95	MR-link-2	1000	1000	0.916702
0.05	0.1	0.0001	0	1	0	1	MR-link-2	1000	1000	0.871231
0.1	0.1	0.0001	0	1	0	1	MR-link-2	1000	1000	0.91518
0.2	0.1	0.0001	0	1	0	1	MR-link-2	1000	1000	0.939231
0.05	0.1	0.0001	0	1	0.1	0.95	MR-link-2	1000	1000	0.764708
0.1	0.1	0.0001	0	1	0.1	0.95	MR-link-2	1000	1000	0.838928
0.2	0.1	0.0001	0	1	0.1	0.95	MR-link-2	1000	1000	0.880741
0.05	0.1	0.0001	0	3	0.01	0.95	MR-link-2	1000	1000	0.935673
0.1	0.1	0.0001	0	3	0.01	0.95	MR-link-2	1000	1000	0.981443
0.2	0.1	0.0001	0	3	0.01	0.95	MR-link-2	1000	1000	0.997858
0.05	0.1	0.0001	0	3	0	1	MR-link-2	1000	1000	0.973577
0.1	0.1	0.0001	0	3	0	1	MR-link-2	1000	1000	0.995031
0.2	0.1	0.0001	0	3	0	1	MR-link-2	1000	1000	0.996719
0.05	0.1	0.0001	0	3	0.1	0.95	MR-link-2	1000	1000	0.841117
0.1	0.1	0.0001	0	3	0.1	0.95	MR-link-2	1000	1000	0.939073
0.2	0.1	0.0001	0	3	0.1	0.95	MR-link-2	1000	1000	0.980564
0.05	0.1	0.0001	0	5	0.01	0.95	MR-link-2	1000	1000	0.970221
0.1	0.1	0.0001	0	5	0.01	0.95	MR-link-2	1000	1000	0.994059
0.2	0.1	0.0001	0	5	0.01	0.95	MR-link-2	1000	1000	0.996747
0.05	0.1	0.0001	0	5	0	1	MR-link-2	1000	1000	0.990247
0.1	0.1	0.0001	0	5	0	1	MR-link-2	1000	1000	0.998011
0.2	0.1	0.0001	0	5	0	1	MR-link-2	1000	1000	0.999861
0.05	0.1	0.0001	0	5	0.1	0.95	MR-link-2	1000	1000	0.901585
0.1	0.1	0.0001	0	5	0.1	0.95	MR-link-2	1000	1000	0.974312
0.2	0.1	0.0001	0	5	0.1	0.95	MR-link-2	1000	1000	0.993198
0.05	0.1	0.0001	5000	100	0.01	0.95	MR-link-2	1000	1000	0.999946
0.1	0.1	0.0001	5000	100	0.01	0.95	MR-link-2	1000	1000	1
0.2	0.1	0.0001	5000	100	0.01	0.95	MR-link-2	1000	1000	1
0.05	0.1	0.0001	5000	100	0	1	MR-link-2	1000	1000	0.99986
0.1	0.1	0.0001	5000	100	0	1	MR-link-2	1000	1000	1
0.2	0.1	0.0001	5000	100	0	1	MR-link-2	1000	1000	1
0.05	0.1	0.0001	5000	100	0.1	0.95	MR-link-2	1000	1000	0.998012
0.1	0.1	0.0001	5000	100	0.1	0.95	MR-link-2	1000	1000	1
0.2	0.1	0.0001	5000	100	0.1	0.95	MR-link-2	1000	1000	1
0.05	0.1	0.0001	5000	10	0.01	0.95	MR-link-2	1000	1000	0.989479
0.1	0.1	0.0001	5000	10	0.01	0.95	MR-link-2	1000	1000	0.999024
0.2	0.1	0.0001	5000	10	0.01	0.95	MR-link-2	1000	1000	0.999973
0.05	0.1	0.0001	5000	10	0	1	MR-link-2	1000	1000	0.996791
0.1	0.1	0.0001	5000	10	0	1	MR-link-2	1000	1000	0.999333
0.2	0.1	0.0001	5000	10	0	1	MR-link-2	1000	1000	1
0.05	0.1	0.0001	5000	10	0.1	0.95	MR-link-2	1000	1000	0.945064
0.1	0.1	0.0001	5000	10	0.1	0.95	MR-link-2	1000	1000	0.993227
0.2	0.1	0.0001	5000	10	0.1	0.95	MR-link-2	1000	1000	0.999521
0.05	0.1	0.0001	5000	1	0.01	0.95	MR-link-2	1000	1000	0.855456
0.1	0.1	0.0001	5000	1	0.01	0.95	MR-link-2	1000	1000	0.882417
0.2	0.1	0.0001	5000	1	0.01	0.95	MR-link-2	1000	1000	0.915614
0.05	0.1	0.0001	5000	1	0	1	MR-link-2	1000	1000	0.861131
0.1	0.1	0.0001	5000	1	0	1	MR-link-2	1000	1000	0.909467
0.2	0.1	0.0001	5000	1	0	1	MR-link-2	1000	1000	0.923585
0.05	0.1	0.0001	5000	1	0.1	0.95	MR-link-2	1000	1000	0.770185
0.1	0.1	0.0001	5000	1	0.1	0.95	MR-link-2	1000	1000	0.819494
0.2	0.1	0.0001	5000	1	0.1	0.95	MR-link-2	1000	1000	0.881714
0.05	0.1	0.0001	5000	3	0.01	0.95	MR-link-2	1000	1000	0.933866
0.1	0.1	0.0001	5000	3	0.01	0.95	MR-link-2	1000	1000	0.97762
0.2	0.1	0.0001	5000	3	0.01	0.95	MR-link-2	1000	1000	0.988196
0.05	0.1	0.0001	5000	3	0	1	MR-link-2	1000	1000	0.96657
0.1	0.1	0.0001	5000	3	0	1	MR-link-2	1000	1000	0.990853
0.2	0.1	0.0001	5000	3	0	1	MR-link-2	1000	1000	0.996275
0.05	0.1	0.0001	5000	3	0.1	0.95	MR-link-2	1000	1000	0.847721
0.1	0.1	0.0001	5000	3	0.1	0.95	MR-link-2	1000	1000	0.93753
0.2	0.1	0.0001	5000	3	0.1	0.95	MR-link-2	1000	1000	0.978422
0.05	0.1	0.0001	5000	5	0.01	0.95	MR-link-2	1000	1000	0.963317
0.1	0.1	0.0001	5000	5	0.01	0.95	MR-link-2	1000	1000	0.993992
0.2	0.1	0.0001	5000	5	0.01	0.95	MR-link-2	1000	1000	0.999713
0.05	0.1	0.0001	5000	5	0	1	MR-link-2	1000	1000	0.990091
0.1	0.1	0.0001	5000	5	0	1	MR-link-2	1000	1000	0.999584
0.2	0.1	0.0001	5000	5	0	1	MR-link-2	1000	1000	0.999918
0.05	0.1	0.0001	5000	5	0.1	0.95	MR-link-2	1000	1000	0.904059
0.1	0.1	0.0001	5000	5	0.1	0.95	MR-link-2	1000	1000	0.974064
0.2	0.1	0.0001	5000	5	0.1	0.95	MR-link-2	1000	1000	0.99663
0.05	0.1	0.0001	500	100	0.01	0.95	MR-link-2	1000	1000	0.999418
0.1	0.1	0.0001	500	100	0.01	0.95	MR-link-2	1000	1000	1
0.2	0.1	0.0001	500	100	0.01	0.95	MR-link-2	1000	1000	1
0.05	0.1	0.0001	500	100	0	1	MR-link-2	1000	1000	0.999239
0.1	0.1	0.0001	500	100	0	1	MR-link-2	1000	1000	1
0.2	0.1	0.0001	500	100	0	1	MR-link-2	1000	1000	1
0.05	0.1	0.0001	500	100	0.1	0.95	MR-link-2	1000	1000	0.996309
0.1	0.1	0.0001	500	100	0.1	0.95	MR-link-2	1000	1000	1
0.2	0.1	0.0001	500	100	0.1	0.95	MR-link-2	1000	1000	1
0.05	0.1	0.0001	500	10	0.01	0.95	MR-link-2	1000	1000	0.979947
0.1	0.1	0.0001	500	10	0.01	0.95	MR-link-2	1000	1000	0.999277
0.2	0.1	0.0001	500	10	0.01	0.95	MR-link-2	1000	1000	0.998999
0.05	0.1	0.0001	500	10	0	1	MR-link-2	1000	1000	0.993562
0.1	0.1	0.0001	500	10	0	1	MR-link-2	1000	1000	0.999724
0.2	0.1	0.0001	500	10	0	1	MR-link-2	1000	1000	0.999999
0.05	0.1	0.0001	500	10	0.1	0.95	MR-link-2	1000	1000	0.932853
0.1	0.1	0.0001	500	10	0.1	0.95	MR-link-2	1000	1000	0.995326
0.2	0.1	0.0001	500	10	0.1	0.95	MR-link-2	1000	1000	0.99885
0.05	0.1	0.0001	500	1	0.01	0.95	MR-link-2	1000	1000	0.832482
0.1	0.1	0.0001	500	1	0.01	0.95	MR-link-2	1000	1000	0.863279
0.2	0.1	0.0001	500	1	0.01	0.95	MR-link-2	1000	1000	0.910682
0.05	0.1	0.0001	500	1	0	1	MR-link-2	1000	1000	0.83326
0.1	0.1	0.0001	500	1	0	1	MR-link-2	1000	1000	0.875937
0.2	0.1	0.0001	500	1	0	1	MR-link-2	1000	1000	0.917798
0.05	0.1	0.0001	500	1	0.1	0.95	MR-link-2	1000	1000	0.755403
0.1	0.1	0.0001	500	1	0.1	0.95	MR-link-2	1000	1000	0.835696
0.2	0.1	0.0001	500	1	0.1	0.95	MR-link-2	1000	1000	0.884579
0.05	0.1	0.0001	500	3	0.01	0.95	MR-link-2	1000	1000	0.929351
0.1	0.1	0.0001	500	3	0.01	0.95	MR-link-2	1000	1000	0.977794
0.2	0.1	0.0001	500	3	0.01	0.95	MR-link-2	1000	1000	0.990688
0.05	0.1	0.0001	500	3	0	1	MR-link-2	1000	1000	0.962444
0.1	0.1	0.0001	500	3	0	1	MR-link-2	1000	1000	0.988808
0.2	0.1	0.0001	500	3	0	1	MR-link-2	1000	1000	0.993473
0.05	0.1	0.0001	500	3	0.1	0.95	MR-link-2	1000	1000	0.835723
0.1	0.1	0.0001	500	3	0.1	0.95	MR-link-2	1000	1000	0.931031
0.2	0.1	0.0001	500	3	0.1	0.95	MR-link-2	1000	1000	0.972684
0.05	0.1	0.0001	500	5	0.01	0.95	MR-link-2	1000	1000	0.958957
0.1	0.1	0.0001	500	5	0.01	0.95	MR-link-2	1000	1000	0.99254
0.2	0.1	0.0001	500	5	0.01	0.95	MR-link-2	1000	1000	0.998757
0.05	0.1	0.0001	500	5	0	1	MR-link-2	1000	1000	0.975634
0.1	0.1	0.0001	500	5	0	1	MR-link-2	1000	1000	0.998294
0.2	0.1	0.0001	500	5	0	1	MR-link-2	1000	1000	0.998587
0.05	0.1	0.0001	500	5	0.1	0.95	MR-link-2	1000	1000	0.880043
0.1	0.1	0.0001	500	5	0.1	0.95	MR-link-2	1000	1000	0.967764
0.2	0.1	0.0001	500	5	0.1	0.95	MR-link-2	1000	1000	0.989507
0.05	0.1	0.001	0	100	0.01	0.95	MR-link-2	1000	1000	0.989108
0.1	0.1	0.001	0	100	0.01	0.95	MR-link-2	1000	1000	1
0.2	0.1	0.001	0	100	0.01	0.95	MR-link-2	1000	1000	1
0.05	0.1	0.001	0	100	0	1	MR-link-2	1000	1000	0.990831
0.1	0.1	0.001	0	100	0	1	MR-link-2	1000	1000	0.999996
0.2	0.1	0.001	0	100	0	1	MR-link-2	1000	1000	1
0.05	0.1	0.001	0	100	0.1	0.95	MR-link-2	1000	1000	0.928715
0.1	0.1	0.001	0	100	0.1	0.95	MR-link-2	1000	1000	0.999128
0.2	0.1	0.001	0	100	0.1	0.95	MR-link-2	1000	1000	0.999999
0.05	0.1	0.001	0	10	0.01	0.95	MR-link-2	1000	1000	0.89224
0.1	0.1	0.001	0	10	0.01	0.95	MR-link-2	1000	1000	0.987359
0.2	0.1	0.001	0	10	0.01	0.95	MR-link-2	1000	1000	0.998553
0.05	0.1	0.001	0	10	0	1	MR-link-2	1000	1000	0.963134
0.1	0.1	0.001	0	10	0	1	MR-link-2	1000	1000	0.996236
0.2	0.1	0.001	0	10	0	1	MR-link-2	1000	1000	0.999926
0.05	0.1	0.001	0	10	0.1	0.95	MR-link-2	1000	1000	0.7231
0.1	0.1	0.001	0	10	0.1	0.95	MR-link-2	1000	1000	0.902476
0.2	0.1	0.001	0	10	0.1	0.95	MR-link-2	1000	1000	0.985791
0.05	0.1	0.001	0	1	0.01	0.95	MR-link-2	1000	1000	0.793046
0.1	0.1	0.001	0	1	0.01	0.95	MR-link-2	1000	1000	0.834684
0.2	0.1	0.001	0	1	0.01	0.95	MR-link-2	1000	1000	0.894502
0.05	0.1	0.001	0	1	0	1	MR-link-2	1000	1000	0.831103
0.1	0.1	0.001	0	1	0	1	MR-link-2	1000	1000	0.886937
0.2	0.1	0.001	0	1	0	1	MR-link-2	1000	1000	0.915215
0.05	0.1	0.001	0	1	0.1	0.95	MR-link-2	1000	1000	0.650153
0.1	0.1	0.001	0	1	0.1	0.95	MR-link-2	1000	1000	0.733236
0.2	0.1	0.001	0	1	0.1	0.95	MR-link-2	1000	1000	0.795828
0.05	0.1	0.001	0	3	0.01	0.95	MR-link-2	1000	1000	0.835242
0.1	0.1	0.001	0	3	0.01	0.95	MR-link-2	1000	1000	0.928735
0.2	0.1	0.001	0	3	0.01	0.95	MR-link-2	1000	1000	0.972106
0.05	0.1	0.001	0	3	0	1	MR-link-2	1000	1000	0.922586
0.1	0.1	0.001	0	3	0	1	MR-link-2	1000	1000	0.976038
0.2	0.1	0.001	0	3	0	1	MR-link-2	1000	1000	0.991666
0.05	0.1	0.001	0	3	0.1	0.95	MR-link-2	1000	1000	0.660426
0.1	0.1	0.001	0	3	0.1	0.95	MR-link-2	1000	1000	0.805641
0.2	0.1	0.001	0	3	0.1	0.95	MR-link-2	1000	1000	0.911843
0.05	0.1	0.001	0	5	0.01	0.95	MR-link-2	1000	1000	0.84887
0.1	0.1	0.001	0	5	0.01	0.95	MR-link-2	1000	1000	0.953607
0.2	0.1	0.001	0	5	0.01	0.95	MR-link-2	1000	1000	0.99321
0.05	0.1	0.001	0	5	0	1	MR-link-2	1000	1000	0.945218
0.1	0.1	0.001	0	5	0	1	MR-link-2	1000	1000	0.986668
0.2	0.1	0.001	0	5	0	1	MR-link-2	1000	1000	0.997004
0.05	0.1	0.001	0	5	0.1	0.95	MR-link-2	1000	1000	0.677465
0.1	0.1	0.001	0	5	0.1	0.95	MR-link-2	1000	1000	0.858906
0.2	0.1	0.001	0	5	0.1	0.95	MR-link-2	1000	1000	0.952648
0.05	0.1	0.001	5000	100	0.01	0.95	MR-link-2	1000	1000	0.987795
0.1	0.1	0.001	5000	100	0.01	0.95	MR-link-2	1000	1000	0.999954
0.2	0.1	0.001	5000	100	0.01	0.95	MR-link-2	1000	1000	1
0.05	0.1	0.001	5000	100	0	1	MR-link-2	1000	1000	0.986024
0.1	0.1	0.001	5000	100	0	1	MR-link-2	1000	1000	0.999992
0.2	0.1	0.001	5000	100	0	1	MR-link-2	1000	1000	1
0.05	0.1	0.001	5000	100	0.1	0.95	MR-link-2	1000	1000	0.920012
0.1	0.1	0.001	5000	100	0.1	0.95	MR-link-2	1000	1000	0.998477
0.2	0.1	0.001	5000	100	0.1	0.95	MR-link-2	1000	1000	1
0.05	0.1	0.001	5000	10	0.01	0.95	MR-link-2	1000	1000	0.914055
0.1	0.1	0.001	5000	10	0.01	0.95	MR-link-2	1000	1000	0.984862
0.2	0.1	0.001	5000	10	0.01	0.95	MR-link-2	1000	1000	0.998079
0.05	0.1	0.001	5000	10	0	1	MR-link-2	1000	1000	0.964683
0.1	0.1	0.001	5000	10	0	1	MR-link-2	1000	1000	0.997076
0.2	0.1	0.001	5000	10	0	1	MR-link-2	1000	1000	0.999933
0.05	0.1	0.001	5000	10	0.1	0.95	MR-link-2	1000	1000	0.712574
0.1	0.1	0.001	5000	10	0.1	0.95	MR-link-2	1000	1000	0.905568
0.2	0.1	0.001	5000	10	0.1	0.95	MR-link-2	1000	1000	0.985339
0.05	0.1	0.001	5000	1	0.01	0.95	MR-link-2	1000	1000	0.777435
0.1	0.1	0.001	5000	1	0.01	0.95	MR-link-2	1000	1000	0.832879
0.2	0.1	0.001	5000	1	0.01	0.95	MR-link-2	1000	1000	0.887112
0.05	0.1	0.001	5000	1	0	1	MR-link-2	1000	1000	0.829018
0.1	0.1	0.001	5000	1	0	1	MR-link-2	1000	1000	0.895587
0.2	0.1	0.001	5000	1	0	1	MR-link-2	1000	1000	0.90995
0.05	0.1	0.001	5000	1	0.1	0.95	MR-link-2	1000	1000	0.641171
0.1	0.1	0.001	5000	1	0.1	0.95	MR-link-2	1000	1000	0.71734
0.2	0.1	0.001	5000	1	0.1	0.95	MR-link-2	1000	1000	0.814066
0.05	0.1	0.001	5000	3	0.01	0.95	MR-link-2	1000	1000	0.82931
0.1	0.1	0.001	5000	3	0.01	0.95	MR-link-2	1000	1000	0.916038
0.2	0.1	0.001	5000	3	0.01	0.95	MR-link-2	1000	1000	0.969679
0.05	0.1	0.001	5000	3	0	1	MR-link-2	1000	1000	0.9254
0.1	0.1	0.001	5000	3	0	1	MR-link-2	1000	1000	0.968538
0.2	0.1	0.001	5000	3	0	1	MR-link-2	1000	1000	0.992189
0.05	0.1	0.001	5000	3	0.1	0.95	MR-link-2	1000	1000	0.661311
0.1	0.1	0.001	5000	3	0.1	0.95	MR-link-2	1000	1000	0.818932
0.2	0.1	0.001	5000	3	0.1	0.95	MR-link-2	1000	1000	0.908016
0.05	0.1	0.001	5000	5	0.01	0.95	MR-link-2	1000	1000	0.84392
0.1	0.1	0.001	5000	5	0.01	0.95	MR-link-2	1000	1000	0.953579
0.2	0.1	0.001	5000	5	0.01	0.95	MR-link-2	1000	1000	0.991089
0.05	0.1	0.001	5000	5	0	1	MR-link-2	1000	1000	0.948708
0.1	0.1	0.001	5000	5	0	1	MR-link-2	1000	1000	0.988218
0.2	0.1	0.001	5000	5	0	1	MR-link-2	1000	1000	0.998315
0.05	0.1	0.001	5000	5	0.1	0.95	MR-link-2	1000	1000	0.669535
0.1	0.1	0.001	5000	5	0.1	0.95	MR-link-2	1000	1000	0.865248
0.2	0.1	0.001	5000	5	0.1	0.95	MR-link-2	1000	1000	0.958267
0.05	0.1	0.001	500	100	0.01	0.95	MR-link-2	1000	1000	0.945129
0.1	0.1	0.001	500	100	0.01	0.95	MR-link-2	1000	1000	0.999595
0.2	0.1	0.001	500	100	0.01	0.95	MR-link-2	1000	1000	1
0.05	0.1	0.001	500	100	0	1	MR-link-2	1000	1000	0.936236
0.1	0.1	0.001	500	100	0	1	MR-link-2	1000	1000	0.999131
0.2	0.1	0.001	500	100	0	1	MR-link-2	1000	1000	1
0.05	0.1	0.001	500	100	0.1	0.95	MR-link-2	1000	1000	0.863637
0.1	0.1	0.001	500	100	0.1	0.95	MR-link-2	1000	1000	0.99296
0.2	0.1	0.001	500	100	0.1	0.95	MR-link-2	1000	1000	0.999966
0.05	0.1	0.001	500	10	0.01	0.95	MR-link-2	1000	1000	0.841687
0.1	0.1	0.001	500	10	0.01	0.95	MR-link-2	1000	1000	0.956617
0.2	0.1	0.001	500	10	0.01	0.95	MR-link-2	1000	1000	0.997674
0.05	0.1	0.001	500	10	0	1	MR-link-2	1000	1000	0.931595
0.1	0.1	0.001	500	10	0	1	MR-link-2	1000	1000	0.993531
0.2	0.1	0.001	500	10	0	1	MR-link-2	1000	1000	0.999894
0.05	0.1	0.001	500	10	0.1	0.95	MR-link-2	1000	1000	0.692678
0.1	0.1	0.001	500	10	0.1	0.95	MR-link-2	1000	1000	0.88663
0.2	0.1	0.001	500	10	0.1	0.95	MR-link-2	1000	1000	0.983348
0.05	0.1	0.001	500	1	0.01	0.95	MR-link-2	1000	1000	0.725083
0.1	0.1	0.001	500	1	0.01	0.95	MR-link-2	1000	1000	0.806048
0.2	0.1	0.001	500	1	0.01	0.95	MR-link-2	1000	1000	0.860486
0.05	0.1	0.001	500	1	0	1	MR-link-2	1000	1000	0.80278
0.1	0.1	0.001	500	1	0	1	MR-link-2	1000	1000	0.855922
0.2	0.1	0.001	500	1	0	1	MR-link-2	1000	1000	0.897402
0.05	0.1	0.001	500	1	0.1	0.95	MR-link-2	1000	1000	0.640319
0.1	0.1	0.001	500	1	0.1	0.95	MR-link-2	1000	1000	0.706786
0.2	0.1	0.001	500	1	0.1	0.95	MR-link-2	1000	1000	0.801955
0.05	0.1	0.001	500	3	0.01	0.95	MR-link-2	1000	1000	0.762216
0.1	0.1	0.001	500	3	0.01	0.95	MR-link-2	1000	1000	0.88725
0.2	0.1	0.001	500	3	0.01	0.95	MR-link-2	1000	1000	0.958398
0.05	0.1	0.001	500	3	0	1	MR-link-2	1000	1000	0.88712
0.1	0.1	0.001	500	3	0	1	MR-link-2	1000	1000	0.95352
0.2	0.1	0.001	500	3	0	1	MR-link-2	1000	1000	0.985306
0.05	0.1	0.001	500	3	0.1	0.95	MR-link-2	1000	1000	0.616593
0.1	0.1	0.001	500	3	0.1	0.95	MR-link-2	1000	1000	0.771666
0.2	0.1	0.001	500	3	0.1	0.95	MR-link-2	1000	1000	0.888417
0.05	0.1	0.001	500	5	0.01	0.95	MR-link-2	1000	1000	0.769322
0.1	0.1	0.001	500	5	0.01	0.95	MR-link-2	1000	1000	0.929545
0.2	0.1	0.001	500	5	0.01	0.95	MR-link-2	1000	1000	0.985596
0.05	0.1	0.001	500	5	0	1	MR-link-2	1000	1000	0.89799
0.1	0.1	0.001	500	5	0	1	MR-link-2	1000	1000	0.980067
0.2	0.1	0.001	500	5	0	1	MR-link-2	1000	1000	0.994973
0.05	0.1	0.001	500	5	0.1	0.95	MR-link-2	1000	1000	0.646787
0.1	0.1	0.001	500	5	0.1	0.95	MR-link-2	1000	1000	0.829624
0.2	0.1	0.001	500	5	0.1	0.95	MR-link-2	1000	1000	0.942362
0.05	0.1	0.01	0	100	0.01	0.95	MR-link-2	1000	1000	0.800919
0.1	0.1	0.01	0	100	0.01	0.95	MR-link-2	1000	1000	0.978592
0.2	0.1	0.01	0	100	0.01	0.95	MR-link-2	1000	1000	0.999985
0.05	0.1	0.01	0	100	0	1	MR-link-2	1000	1000	0.791351
0.1	0.1	0.01	0	100	0	1	MR-link-2	1000	1000	0.973167
0.2	0.1	0.01	0	100	0	1	MR-link-2	1000	1000	0.999972
0.05	0.1	0.01	0	100	0.1	0.95	MR-link-2	1000	1000	0.662395
0.1	0.1	0.01	0	100	0.1	0.95	MR-link-2	1000	1000	0.896687
0.2	0.1	0.01	0	100	0.1	0.95	MR-link-2	1000	1000	0.995029
0.05	0.1	0.01	0	10	0.01	0.95	MR-link-2	1000	1000	0.694163
0.1	0.1	0.01	0	10	0.01	0.95	MR-link-2	1000	1000	0.849313
0.2	0.1	0.01	0	10	0.01	0.95	MR-link-2	1000	1000	0.96357
0.05	0.1	0.01	0	10	0	1	MR-link-2	1000	1000	0.803507
0.1	0.1	0.01	0	10	0	1	MR-link-2	1000	1000	0.934431
0.2	0.1	0.01	0	10	0	1	MR-link-2	1000	1000	0.989861
0.05	0.1	0.01	0	10	0.1	0.95	MR-link-2	1000	1000	0.578939
0.1	0.1	0.01	0	10	0.1	0.95	MR-link-2	1000	1000	0.674258
0.2	0.1	0.01	0	10	0.1	0.95	MR-link-2	1000	1000	0.848755
0.05	0.1	0.01	0	1	0.01	0.95	MR-link-2	1000	1000	0.703398
0.1	0.1	0.01	0	1	0.01	0.95	MR-link-2	1000	1000	0.777529
0.2	0.1	0.01	0	1	0.01	0.95	MR-link-2	1000	1000	0.817144
0.05	0.1	0.01	0	1	0	1	MR-link-2	1000	1000	0.76906
0.1	0.1	0.01	0	1	0	1	MR-link-2	1000	1000	0.819988
0.2	0.1	0.01	0	1	0	1	MR-link-2	1000	1000	0.870201
0.05	0.1	0.01	0	1	0.1	0.95	MR-link-2	1000	1000	0.566175
0.1	0.1	0.01	0	1	0.1	0.95	MR-link-2	1000	1000	0.651045
0.2	0.1	0.01	0	1	0.1	0.95	MR-link-2	1000	1000	0.709232
0.05	0.1	0.01	0	3	0.01	0.95	MR-link-2	1000	1000	0.680814
0.1	0.1	0.01	0	3	0.01	0.95	MR-link-2	1000	1000	0.791978
0.2	0.1	0.01	0	3	0.01	0.95	MR-link-2	1000	1000	0.897764
0.05	0.1	0.01	0	3	0	1	MR-link-2	1000	1000	0.796699
0.1	0.1	0.01	0	3	0	1	MR-link-2	1000	1000	0.897904
0.2	0.1	0.01	0	3	0	1	MR-link-2	1000	1000	0.955856
0.05	0.1	0.01	0	3	0.1	0.95	MR-link-2	1000	1000	0.550409
0.1	0.1	0.01	0	3	0.1	0.95	MR-link-2	1000	1000	0.640975
0.2	0.1	0.01	0	3	0.1	0.95	MR-link-2	1000	1000	0.745662
0.05	0.1	0.01	0	5	0.01	0.95	MR-link-2	1000	1000	0.658808
0.1	0.1	0.01	0	5	0.01	0.95	MR-link-2	1000	1000	0.815496
0.2	0.1	0.01	0	5	0.01	0.95	MR-link-2	1000	1000	0.922417
0.05	0.1	0.01	0	5	0	1	MR-link-2	1000	1000	0.800558
0.1	0.1	0.01	0	5	0	1	MR-link-2	1000	1000	0.927116
0.2	0.1	0.01	0	5	0	1	MR-link-2	1000	1000	0.976065
0.05	0.1	0.01	0	5	0.1	0.95	MR-link-2	1000	1000	0.569997
0.1	0.1	0.01	0	5	0.1	0.95	MR-link-2	1000	1000	0.643067
0.2	0.1	0.01	0	5	0.1	0.95	MR-link-2	1000	1000	0.778487
0.05	0.1	0.01	5000	100	0.01	0.95	MR-link-2	1000	1000	0.753553
0.1	0.1	0.01	5000	100	0.01	0.95	MR-link-2	1000	1000	0.967978
0.2	0.1	0.01	5000	100	0.01	0.95	MR-link-2	1000	1000	0.999724
0.05	0.1	0.01	5000	100	0	1	MR-link-2	1000	1000	0.745283
0.1	0.1	0.01	5000	100	0	1	MR-link-2	1000	1000	0.957852
0.2	0.1	0.01	5000	100	0	1	MR-link-2	1000	1000	0.999145
0.05	0.1	0.01	5000	100	0.1	0.95	MR-link-2	1000	1000	0.649744
0.1	0.1	0.01	5000	100	0.1	0.95	MR-link-2	1000	1000	0.865705
0.2	0.1	0.01	5000	100	0.1	0.95	MR-link-2	1000	1000	0.991778
0.05	0.1	0.01	5000	10	0.01	0.95	MR-link-2	1000	1000	0.671627
0.1	0.1	0.01	5000	10	0.01	0.95	MR-link-2	1000	1000	0.829706
0.2	0.1	0.01	5000	10	0.01	0.95	MR-link-2	1000	1000	0.952629
0.05	0.1	0.01	5000	10	0	1	MR-link-2	1000	1000	0.761749
0.1	0.1	0.01	5000	10	0	1	MR-link-2	1000	1000	0.925121
0.2	0.1	0.01	5000	10	0	1	MR-link-2	1000	1000	0.991094
0.05	0.1	0.01	5000	10	0.1	0.95	MR-link-2	1000	1000	0.539082
0.1	0.1	0.01	5000	10	0.1	0.95	MR-link-2	1000	1000	0.653607
0.2	0.1	0.01	5000	10	0.1	0.95	MR-link-2	1000	1000	0.843055
0.05	0.1	0.01	5000	1	0.01	0.95	MR-link-2	1000	1000	0.680794
0.1	0.1	0.01	5000	1	0.01	0.95	MR-link-2	1000	1000	0.757254
0.2	0.1	0.01	5000	1	0.01	0.95	MR-link-2	1000	1000	0.828045
0.05	0.1	0.01	5000	1	0	1	MR-link-2	1000	1000	0.754582
0.1	0.1	0.01	5000	1	0	1	MR-link-2	1000	1000	0.826684
0.2	0.1	0.01	5000	1	0	1	MR-link-2	1000	1000	0.871736
0.05	0.1	0.01	5000	1	0.1	0.95	MR-link-2	1000	1000	0.553125
0.1	0.1	0.01	5000	1	0.1	0.95	MR-link-2	1000	1000	0.606599
0.2	0.1	0.01	5000	1	0.1	0.95	MR-link-2	1000	1000	0.690146
0.05	0.1	0.01	5000	3	0.01	0.95	MR-link-2	1000	1000	0.656673
0.1	0.1	0.01	5000	3	0.01	0.95	MR-link-2	1000	1000	0.767973
0.2	0.1	0.01	5000	3	0.01	0.95	MR-link-2	1000	1000	0.880622
0.05	0.1	0.01	5000	3	0	1	MR-link-2	1000	1000	0.789197
0.1	0.1	0.01	5000	3	0	1	MR-link-2	1000	1000	0.897023
0.2	0.1	0.01	5000	3	0	1	MR-link-2	1000	1000	0.962299
0.05	0.1	0.01	5000	3	0.1	0.95	MR-link-2	1000	1000	0.544076
0.1	0.1	0.01	5000	3	0.1	0.95	MR-link-2	1000	1000	0.620477
0.2	0.1	0.01	5000	3	0.1	0.95	MR-link-2	1000	1000	0.721937
0.05	0.1	0.01	5000	5	0.01	0.95	MR-link-2	1000	1000	0.645066
0.1	0.1	0.01	5000	5	0.01	0.95	MR-link-2	1000	1000	0.795913
0.2	0.1	0.01	5000	5	0.01	0.95	MR-link-2	1000	1000	0.927609
0.05	0.1	0.01	5000	5	0	1	MR-link-2	1000	1000	0.770769
0.1	0.1	0.01	5000	5	0	1	MR-link-2	1000	1000	0.908532
0.2	0.1	0.01	5000	5	0	1	MR-link-2	1000	1000	0.977707
0.05	0.1	0.01	5000	5	0.1	0.95	MR-link-2	1000	1000	0.528433
0.1	0.1	0.01	5000	5	0.1	0.95	MR-link-2	1000	1000	0.618233
0.2	0.1	0.01	5000	5	0.1	0.95	MR-link-2	1000	1000	0.755968
0.05	0.1	0.01	500	100	0.01	0.95	MR-link-2	1000	1000	0.614044
0.1	0.1	0.01	500	100	0.01	0.95	MR-link-2	1000	1000	0.820817
0.2	0.1	0.01	500	100	0.01	0.95	MR-link-2	1000	1000	0.987713
0.05	0.1	0.01	500	100	0	1	MR-link-2	1000	1000	0.612867
0.1	0.1	0.01	500	100	0	1	MR-link-2	1000	1000	0.819743
0.2	0.1	0.01	500	100	0	1	MR-link-2	1000	1000	0.983215
0.05	0.1	0.01	500	100	0.1	0.95	MR-link-2	1000	1000	0.572802
0.1	0.1	0.01	500	100	0.1	0.95	MR-link-2	1000	1000	0.73584
0.2	0.1	0.01	500	100	0.1	0.95	MR-link-2	1000	1000	0.936215
0.05	0.1	0.01	500	10	0.01	0.95	MR-link-2	1000	1000	0.575692
0.1	0.1	0.01	500	10	0.01	0.95	MR-link-2	1000	1000	0.720907
0.2	0.1	0.01	500	10	0.01	0.95	MR-link-2	1000	1000	0.895496
0.05	0.1	0.01	500	10	0	1	MR-link-2	1000	1000	0.624263
0.1	0.1	0.01	500	10	0	1	MR-link-2	1000	1000	0.815872
0.2	0.1	0.01	500	10	0	1	MR-link-2	1000	1000	0.960495
0.05	0.1	0.01	500	10	0.1	0.95	MR-link-2	1000	1000	0.517804
0.1	0.1	0.01	500	10	0.1	0.95	MR-link-2	1000	1000	0.599455
0.2	0.1	0.01	500	10	0.1	0.95	MR-link-2	1000	1000	0.758523
0.05	0.1	0.01	500	1	0.01	0.95	MR-link-2	1000	1000	0.619643
[truncated: 12,581 more rows]
