# Supplementary material for: MR-link-2: pleiotropy robust cis Mendelian randomization validated in three independent reference datasets of causality
Source: Nat Commun. 2025 Jul 3;16:6112. doi: 10.1038/s41467-025-60868-1 (PMC12229666; doi:10.1038/s41467-025-60868-1)
Supplement: Supplementary file 7 — Supplementary Data 5 [file 41467_2025_60868_MOESM7_ESM.xlsx]

## Sheet: Sheet1
method	metabolite name	hmdb id	exposure accession	outcome accession	associated region	alpha estimate	se(alpha)	P(alpha)	included in bias analysis
MR-link-2	kynurenine	HMDB0000684	GCST90199636	bioa_027	8:39554593-40054593	0.937484	0.169824	3.38394e-08	TRUE
MR-link-2	kynurenine	HMDB0000684	GCST90199636	M15140	8:39554593-40054593	1.26028	0.318399	7.55254e-05	TRUE
MR-link-2	kynurenine	HMDB0000684	GCST90199636	bioa_027	12:111634608-112523499	1.05312	0.265692	7.38063e-05	TRUE
MR-link-2	kynurenine	HMDB0000684	GCST90199636	M15140	12:111634608-112523499	1.32351	0.39834	0.000891962	TRUE
MR-link-2	kynurenine	HMDB0000684	GCST90199636	bioa_027	12:112590766-113090766	0.931771	0.220635	2.4094e-05	TRUE
MR-link-2	kynurenine	HMDB0000684	GCST90199636	M15140	12:112590766-113090766	1.19003	0.443783	0.0073282	TRUE
MR-link-2	kynurenine	HMDB0000684	GCST90199636	bioa_027	16:87568373-88128072	0.871098	0.125824	4.41762e-12	TRUE
MR-link-2	kynurenine	HMDB0000684	GCST90199636	M15140	16:87568373-88128072	0.922452	0.17192	8.06927e-08	TRUE
MR-link-2	dehydroepiandrosterone sulfate (dhea-s)	HMDB0001032	GCST90199673	M32425	5:77737524-78237524	-0.102019	0.384578	0.790798	FALSE
MR-link-2	dehydroepiandrosterone sulfate (dhea-s)	HMDB0001032	GCST90199673	M32425	7:98825038-100067196	0.957064	0.21241	6.61402e-06	TRUE
MR-link-2	dehydroepiandrosterone sulfate (dhea-s)	HMDB0001032	GCST90199673	M32425	13:22064146-22564146	0.68609	0.216015	0.0014926	TRUE
MR-link-2	dehydroepiandrosterone sulfate (dhea-s)	HMDB0001032	GCST90199673	M32425	16:81331584-81831584	0.311458	0.196083	0.112196	FALSE
MR-link-2	7-methylxanthine	HMDB0001991	GCST90199754	M34390	15:74777880-75578595	0.557986	0.259821	0.0317474	TRUE
MR-link-2	1-methylxanthine	HMDB0010738	GCST90199763	M34389	7:17037998-17537998	0.650518	0.29806	0.0290721	TRUE
MR-link-2	1-methylxanthine	HMDB0010738	GCST90199763	M34389	8:18022635-18522635	1.02459	0.143961	1.1018e-12	TRUE
MR-link-2	1-methylxanthine	HMDB0010738	GCST90199763	M34389	15:74275585-74775585	-0.121738	0.498862	0.807206	FALSE
MR-link-2	1-methylxanthine	HMDB0010738	GCST90199763	M34389	15:74777880-75599999	0.21458	0.199528	0.282179	FALSE
MR-link-2	5-oxoproline	HMDB0000267	GCST90200280	M01494	8:144719635-145802337	0.820318	0.18864	1.37018e-05	TRUE
MR-link-2	5-oxoproline	HMDB0000267	GCST90200280	M01494	12:56615338-57115338	0.39711	0.230676	0.0851593	FALSE
MR-link-2	2-aminobutyrate	HMDB0000452	GCST90200305	M32348	2:64970910-65470910	0.905856	0.157668	9.17325e-09	TRUE
MR-link-2	2-aminobutyrate	HMDB0000452	GCST90200305	M32348	4:88993818-89493818	0.835084	0.180479	3.70921e-06	TRUE
MR-link-2	4-acetamidobutanoate	HMDB0003681	GCST90200311	M01558	8:18022377-18522377	1.06372	0.232936	4.95719e-06	TRUE
MR-link-2	3-(4-hydroxyphenyl)lactate	HMDB0000755	GCST90200371	M32197	6:111253287-111753287	0.468543	0.256943	0.0682232	FALSE
MR-link-2	3-(4-hydroxyphenyl)lactate	HMDB0000755	GCST90200371	M32197	17:79941161-80441161	0.665413	0.196859	0.000724457	TRUE
MR-link-2	citrulline	HMDB0000904	GCST90200403	M02132	2:211084708-211584708	1.06235	0.266558	6.73593e-05	TRUE
MR-link-2	citrulline	HMDB0000904	GCST90200403	bioa_005	2:211084708-211584708	0.942578	0.168162	2.0803e-08	TRUE
MR-link-2	citrulline	HMDB0000904	GCST90200403	M02132	9:133044244-133573675	0.967628	0.204972	2.34942e-06	TRUE
MR-link-2	citrulline	HMDB0000904	GCST90200403	bioa_005	9:133044244-133573675	1.06182	0.187236	1.4195e-08	TRUE
MR-link-2	spermidine	HMDB0001257	GCST90200423	bioa_033	1:247789451-248289451	1.40129	0.291326	1.50888e-06	TRUE
MR-link-2	bilirubin (z,z)	HMDB0000054	GCST90200704	M27716	2:233988949-235124783	0.614441	0.0663736	2.09651e-20	TRUE
MR-link-2	bilirubin (z,z)	HMDB0000054	GCST90200704	M27716	12:21093886-21593886	0.614101	0.176327	0.000496323	TRUE
MR-link-2	biliverdin	HMDB0001008	GCST90200706	M02137	2:233898737-234978158	0.824992	0.086933	2.31066e-21	TRUE
MR-link-2	biliverdin	HMDB0001008	GCST90200706	M02137	12:21102315-21602315	0.814269	0.169728	1.60665e-06	TRUE
MR-link-2	caffeine	HMDB0001847	M00569	GCST90200436	7:17037106-17537106	0.107154	0.160229	0.50365	FALSE
MR-link-2	caffeine	HMDB0001847	M00569	GCST90200436	15:74777880-75277880	0.24613	0.172873	0.154516	FALSE
MR-link-2	inosine	HMDB0000195	M01123	GCST90200394	6:85867129-86660651	-0.124907	0.103368	0.226901	FALSE
MR-link-2	5-oxoproline	HMDB0000267	M01494	GCST90200280	8:144905408-145405408	0.194585	0.119891	0.104585	FALSE
MR-link-2	4-acetamidobutanoate	HMDB0003681	M01558	GCST90200311	8:18009366-18509366	0.848802	0.157408	6.95335e-08	TRUE
MR-link-2	4-acetamidobutanoate	HMDB0003681	M01558	GCST90200311	18:22536478-23036478	-0.123363	0.204457	0.546265	FALSE
MR-link-2	citrulline	HMDB0000904	M02132	bioa_005	2:211136484-211914333	0.835389	0.123665	1.42601e-11	TRUE
MR-link-2	citrulline	HMDB0000904	M02132	GCST90200403	2:211136484-211914333	0.957913	0.24837	0.000114878	TRUE
MR-link-2	citrulline	HMDB0000904	M02132	bioa_005	5:53144938-53644938	0.415088	0.147985	0.0050328	TRUE
MR-link-2	citrulline	HMDB0000904	M02132	GCST90200403	5:53144938-53644938	-0.236605	0.246555	0.337235	FALSE
MR-link-2	citrulline	HMDB0000904	M02132	bioa_005	10:97114023-97871266	0.476802	0.0908458	1.53366e-07	TRUE
MR-link-2	citrulline	HMDB0000904	M02132	GCST90200403	10:97114023-97871266	0.400458	0.155282	0.00991117	TRUE
MR-link-2	biliverdin	HMDB0001008	M02137	GCST90200706	2:234023242-234950578	1.19596	0.133607	3.51071e-19	TRUE
MR-link-2	kynurenine	HMDB0000684	M15140	bioa_027	8:39556267-40056267	0.786364	0.138219	1.27591e-08	TRUE
MR-link-2	kynurenine	HMDB0000684	M15140	GCST90199636	8:39556267-40056267	0.864627	0.233771	0.000216785	TRUE
MR-link-2	kynurenine	HMDB0000684	M15140	bioa_027	12:111634608-112134608	0.770664	0.143069	7.17815e-08	TRUE
MR-link-2	kynurenine	HMDB0000684	M15140	GCST90199636	12:111634608-112134608	0.712868	0.185817	0.000124852	TRUE
MR-link-2	kynurenine	HMDB0000684	M15140	bioa_027	12:112341686-113121372	0.754551	0.128938	4.85509e-09	TRUE
MR-link-2	kynurenine	HMDB0000684	M15140	GCST90199636	12:112341686-113121372	0.932696	0.329715	0.00467233	TRUE
MR-link-2	kynurenine	HMDB0000684	M15140	bioa_027	16:87628822-88128822	0.924182	0.110297	5.33668e-17	TRUE
MR-link-2	kynurenine	HMDB0000684	M15140	GCST90199636	16:87628822-88128822	1.03193	0.184738	2.32502e-08	TRUE
MR-link-2	n-acetylornithine	HMDB0003357	M15630	bioa_023	2:73117245-74150900	0.442348	0.0438625	6.44496e-24	TRUE
MR-link-2	bilirubin (z,z)	HMDB0000054	M27716	GCST90200704	2:234140469-234918570	1.55756	0.197239	2.86118e-15	TRUE
MR-link-2	3-(4-hydroxyphenyl)lactate	HMDB0000755	M32197	GCST90200371	17:79836597-80336597	1.42257	0.472134	0.00258631	TRUE
MR-link-2	glycochenodeoxycholate	HMDB0000637	M32346	GCST90200342	6:156877825-157377825	0.251418	0.214344	0.24081	FALSE
MR-link-2	2-aminobutyrate	HMDB0000452	M32348	GCST90200305	2:64958074-65458074	1.08586	0.190429	1.18271e-08	TRUE
MR-link-2	2-aminobutyrate	HMDB0000452	M32348	GCST90200305	4:88993818-89493818	1.14592	0.252916	5.87526e-06	TRUE
MR-link-2	dehydroepiandrosterone sulfate (dhea-s)	HMDB0001032	M32425	GCST90199673	7:98868801-99739571	1.06636	0.198046	7.26788e-08	TRUE
MR-link-2	dehydroepiandrosterone sulfate (dhea-s)	HMDB0001032	M32425	GCST90199673	19:48115523-48615523	0.674038	0.160789	2.76427e-05	TRUE
MR-link-2	1-methylxanthine	HMDB0010738	M34389	GCST90199763	8:18022438-18522438	0.942847	0.131863	8.66646e-13	TRUE
MR-link-2	citrulline	HMDB0000904	bioa_005	M02132	2:211136484-211636484	1.20411	0.177195	1.08023e-11	TRUE
MR-link-2	citrulline	HMDB0000904	bioa_005	GCST90200403	2:211136484-211636484	1.02619	0.192104	9.20039e-08	TRUE
MR-link-2	citrulline	HMDB0000904	bioa_005	M02132	8:10329523-10829523	1.57599	0.401116	8.5298e-05	TRUE
MR-link-2	citrulline	HMDB0000904	bioa_005	GCST90200403	8:10329523-10829523	0.402848	0.267641	0.132278	FALSE
MR-link-2	citrulline	HMDB0000904	bioa_005	M02132	8:11450101-11950101	1.42032	0.357278	7.02637e-05	TRUE
MR-link-2	citrulline	HMDB0000904	bioa_005	GCST90200403	8:11450101-11950101	0.678497	0.493525	0.169194	FALSE
MR-link-2	citrulline	HMDB0000904	bioa_005	M02132	9:132977386-133627617	1.03866	0.135779	2.01565e-14	TRUE
MR-link-2	citrulline	HMDB0000904	bioa_005	GCST90200403	9:132977386-133627617	0.979199	0.158965	7.28198e-10	TRUE
MR-link-2	citrulline	HMDB0000904	bioa_005	M02132	9:135893442-136393442	1.46419	0.333903	1.15942e-05	TRUE
MR-link-2	citrulline	HMDB0000904	bioa_005	GCST90200403	9:135893442-136393442	1.05255	0.350902	0.00270371	TRUE
MR-link-2	citrulline	HMDB0000904	bioa_005	M02132	10:97147344-97900509	2.0918	0.40694	2.74274e-07	TRUE
MR-link-2	citrulline	HMDB0000904	bioa_005	GCST90200403	10:97147344-97900509	0.814029	0.306576	0.00792545	TRUE
MR-link-2	citrulline	HMDB0000904	bioa_005	M02132	17:9542768-10042768	1.26545	0.261792	1.33952e-06	TRUE
MR-link-2	citrulline	HMDB0000904	bioa_005	GCST90200403	17:9542768-10042768	0.756528	0.236681	0.00139154	TRUE
MR-link-2	n-acetylornithine	HMDB0003357	bioa_023	M15630	2:72357553-74958756	1.42285	0.0980183	9.5789e-48	TRUE
MR-link-2	n-acetylornithine	HMDB0003357	bioa_023	M15630	5:913328-1427928	0.985004	0.22153	8.73377e-06	TRUE
MR-link-2	n-acetylornithine	HMDB0003357	bioa_023	M15630	14:23348952-23848952	1.03677	0.313504	0.00094283	TRUE
MR-link-2	n-acetylornithine	HMDB0003357	bioa_023	M15630	17:37233599-37989274	0.930098	0.422261	0.0276184	TRUE
MR-link-2	kynurenine	HMDB0000684	bioa_027	M15140	1:241463402-241963402	1.2305	0.218109	1.68417e-08	TRUE
MR-link-2	kynurenine	HMDB0000684	bioa_027	GCST90199636	1:241463402-241963402	1.09951	0.252628	1.34721e-05	TRUE
MR-link-2	kynurenine	HMDB0000684	bioa_027	M15140	5:131373358-131873358	1.10905	0.463841	0.0168022	TRUE
MR-link-2	kynurenine	HMDB0000684	bioa_027	GCST90199636	5:131373358-131873358	0.61378	0.355044	0.0838545	FALSE
MR-link-2	kynurenine	HMDB0000684	bioa_027	M15140	5:176563404-177063404	1.59219	0.463893	0.000598612	TRUE
MR-link-2	kynurenine	HMDB0000684	bioa_027	GCST90199636	5:176563404-177063404	0.218784	0.345099	0.526097	FALSE
MR-link-2	kynurenine	HMDB0000684	bioa_027	M15140	8:39556267-40056267	1.27197	0.223533	1.26817e-08	TRUE
MR-link-2	kynurenine	HMDB0000684	bioa_027	GCST90199636	8:39556267-40056267	1.10483	0.207473	1.00854e-07	TRUE
MR-link-2	kynurenine	HMDB0000684	bioa_027	M15140	12:111176615-113433486	1.40282	0.190713	1.89991e-13	TRUE
MR-link-2	kynurenine	HMDB0000684	bioa_027	GCST90199636	12:111176615-113433486	1.06672	0.230348	3.6407e-06	TRUE
MR-link-2	kynurenine	HMDB0000684	bioa_027	M15140	16:87568569-88128476	1.08707	0.129648	5.08244e-17	TRUE
MR-link-2	kynurenine	HMDB0000684	bioa_027	GCST90199636	16:87568569-88128476	1.07786	0.157332	7.34156e-12	TRUE
MR-link-2	spermidine	HMDB0001257	bioa_033	GCST90200423	1:247760300-248289451	0.587653	0.120234	1.02094e-06	TRUE
MR-link-2	spermidine	HMDB0001257	bioa_033	GCST90200423	19:54070939-54570939	0.00895461	0.176436	0.959523	FALSE
MR-link-2	lactate	HMDB0000190	met-d-Lactate	M00527	2:27348097-28101918	2.94499	0.803916	0.000248976	TRUE
MR-link-2	lactate	HMDB0000190	met-d-Lactate	GCST90200408	2:27348097-28101918	1.2917	0.576351	0.0250145	TRUE
MR-link-2	lactate	HMDB0000190	met-d-Lactate	M00527	6:135171067-135671067	0.527298	0.570425	0.355281	FALSE
MR-link-2	lactate	HMDB0000190	met-d-Lactate	GCST90200408	6:135171067-135671067	-0.207854	0.463227	0.653641	FALSE
MR-link-2	lactate	HMDB0000190	met-d-Lactate	M00527	8:106333124-106833124	0.688802	1.10611	0.533466	FALSE
MR-link-2	lactate	HMDB0000190	met-d-Lactate	GCST90200408	8:106333124-106833124	-0.453637	1.05647	0.667639	FALSE
MR-link-2	lactate	HMDB0000190	met-d-Lactate	M00527	9:4513176-5186407	0.139985	0.367577	0.703328	FALSE
MR-link-2	lactate	HMDB0000190	met-d-Lactate	GCST90200408	9:4513176-5186407	0.292939	0.3191	0.358612	FALSE
MR-link-2	lactate	HMDB0000190	met-d-Lactate	M00527	10:2727379-3389269	0.329151	0.300929	0.274049	FALSE
MR-link-2	lactate	HMDB0000190	met-d-Lactate	GCST90200408	10:2727379-3389269	-0.105412	0.355926	0.767106	FALSE
MR-link-2	lactate	HMDB0000190	met-d-Lactate	GCST90200408	11:118839742-119339742	-0.0407518	0.700263	0.953593	FALSE
MR-link-2	lactate	HMDB0000190	met-d-Lactate	GCST90200408	12:111162908-111662908	-0.147562	0.720511	0.837727	FALSE
MR-link-2	lactate	HMDB0000190	met-d-Lactate	M00527	12:111682800-113133476	0.541005	0.406496	0.183223	FALSE
MR-link-2	lactate	HMDB0000190	met-d-Lactate	GCST90200408	12:111682800-113133476	0.107455	0.365481	0.768751	FALSE
MR-link-2	lactate	HMDB0000190	met-d-Lactate	GCST90200408	20:8379807-8879807	0.121549	0.601794	0.839935	FALSE
MR-link-2	lactate	HMDB0000190	met-d-Lactate	M00527	22:21708872-22208872	-0.205877	0.812702	0.800018	FALSE
MR-link-2	lactate	HMDB0000190	met-d-Lactate	GCST90200408	22:21708872-22208872	0.994978	1.16801	0.394294	FALSE
MR-IVW	kynurenine	HMDB0000684	GCST90199636	bioa_027	8:39554593-40054593	0.923326	0.0865024	1.347e-26	TRUE
MR-IVW	kynurenine	HMDB0000684	GCST90199636	M15140	8:39554593-40054593	1.0415	0.177055	4.04475e-09	TRUE
MR-IVW	kynurenine	HMDB0000684	GCST90199636	bioa_027	12:111634608-112523499	1.00631	0.0709968	1.3272e-45	TRUE
MR-IVW	kynurenine	HMDB0000684	GCST90199636	M15140	12:111634608-112523499	1.22957	0.145157	2.44157e-17	TRUE
MR-IVW	kynurenine	HMDB0000684	GCST90199636	bioa_027	12:112590766-113090766	0.946323	0.0771878	1.485e-34	TRUE
MR-IVW	kynurenine	HMDB0000684	GCST90199636	M15140	12:112590766-113090766	1.1424	0.157893	4.64521e-13	TRUE
MR-IVW	kynurenine	HMDB0000684	GCST90199636	bioa_027	16:87568373-88128072	0.870178	0.0764243	4.90152e-30	TRUE
MR-IVW	kynurenine	HMDB0000684	GCST90199636	M15140	16:87568373-88128072	0.82749	0.116749	1.36317e-12	TRUE
MR-IVW	dehydroepiandrosterone sulfate (dhea-s)	HMDB0001032	GCST90199673	M32425	5:77737524-78237524	0.179675	0.187009	0.336661	FALSE
MR-IVW	dehydroepiandrosterone sulfate (dhea-s)	HMDB0001032	GCST90199673	M32425	7:98825038-100067196	0.788945	0.116952	1.5208e-11	TRUE
MR-IVW	dehydroepiandrosterone sulfate (dhea-s)	HMDB0001032	GCST90199673	M32425	13:22064146-22564146	0.80107	0.177613	6.47653e-06	TRUE
MR-IVW	dehydroepiandrosterone sulfate (dhea-s)	HMDB0001032	GCST90199673	M32425	16:81331584-81831584	0.423882	0.179054	0.0179161	TRUE
MR-IVW	7-methylxanthine	HMDB0001991	GCST90199754	M34390	15:74777880-75578595	0.67726	0.194828	0.000508591	TRUE
MR-IVW	1-methylxanthine	HMDB0010738	GCST90199763	M34389	7:17037998-17537998	0.398387	0.192768	0.0387656	TRUE
MR-IVW	1-methylxanthine	HMDB0010738	GCST90199763	M34389	8:18022635-18522635	1.01546	0.0623833	1.4193e-59	TRUE
MR-IVW	1-methylxanthine	HMDB0010738	GCST90199763	M34389	15:74275585-74775585	0.277703	0.21121	0.188572	FALSE
MR-IVW	1-methylxanthine	HMDB0010738	GCST90199763	M34389	15:74777880-75599999	0.181257	0.150583	0.228704	FALSE
MR-IVW	5-oxoproline	HMDB0000267	GCST90200280	M01494	8:144719635-145802337	0.800092	0.0363678	2.87978e-107	TRUE
MR-IVW	5-oxoproline	HMDB0000267	GCST90200280	M01494	12:56615338-57115338	0.356068	0.178034	0.0455003	TRUE
MR-IVW	2-aminobutyrate	HMDB0000452	GCST90200305	M32348	2:64970910-65470910	0.82755	0.100707	2.07978e-16	TRUE
MR-IVW	2-aminobutyrate	HMDB0000452	GCST90200305	M32348	4:88993818-89493818	0.879977	0.135381	8.032e-11	TRUE
MR-IVW	4-acetamidobutanoate	HMDB0003681	GCST90200311	M01558	8:18022377-18522377	0.812092	0.0607853	1.03564e-40	TRUE
MR-IVW	3-(4-hydroxyphenyl)lactate	HMDB0000755	GCST90200371	M32197	6:111253287-111753287	0.508882	0.191753	0.00795801	TRUE
MR-IVW	3-(4-hydroxyphenyl)lactate	HMDB0000755	GCST90200371	M32197	17:79941161-80441161	0.708867	0.107781	4.80283e-11	TRUE
MR-IVW	citrulline	HMDB0000904	GCST90200403	M02132	2:211084708-211584708	0.81843	0.163686	5.73303e-07	TRUE
MR-IVW	citrulline	HMDB0000904	GCST90200403	bioa_005	2:211084708-211584708	0.800327	0.0796504	9.37508e-24	TRUE
MR-IVW	citrulline	HMDB0000904	GCST90200403	M02132	9:133044244-133573675	0.708949	0.11698	1.35746e-09	TRUE
MR-IVW	citrulline	HMDB0000904	GCST90200403	bioa_005	9:133044244-133573675	0.860149	0.0918361	7.52449e-21	TRUE
MR-IVW	spermidine	HMDB0001257	GCST90200423	bioa_033	1:247789451-248289451	1.63776	0.101234	7.20986e-59	TRUE
MR-IVW	bilirubin (z,z)	HMDB0000054	GCST90200704	M27716	2:233988949-235124783	0.591796	0.0443517	1.29682e-40	TRUE
MR-IVW	bilirubin (z,z)	HMDB0000054	GCST90200704	M27716	12:21093886-21593886	0.351965	0.158187	0.0260812	TRUE
MR-IVW	biliverdin	HMDB0001008	GCST90200706	M02137	2:233898737-234978158	0.765968	0.0556501	4.19668e-43	TRUE
MR-IVW	biliverdin	HMDB0001008	GCST90200706	M02137	12:21102315-21602315	0.648608	0.149679	1.46868e-05	TRUE
MR-IVW	caffeine	HMDB0001847	M00569	GCST90200436	7:17037106-17537106	0.0374024	0.128469	0.770944	FALSE
MR-IVW	caffeine	HMDB0001847	M00569	GCST90200436	15:74777880-75277880	0.183371	0.148816	0.217875	FALSE
MR-IVW	inosine	HMDB0000195	M01123	GCST90200394	6:85867129-86660651	-0.109516	0.10582	0.300702	FALSE
MR-IVW	5-oxoproline	HMDB0000267	M01494	GCST90200280	8:144905408-145405408	1.19533	0.0423814	5.19157e-175	TRUE
MR-IVW	4-acetamidobutanoate	HMDB0003681	M01558	GCST90200311	8:18009366-18509366	0.965734	0.0557815	3.76679e-67	TRUE
MR-IVW	4-acetamidobutanoate	HMDB0003681	M01558	GCST90200311	18:22536478-23036478	-0.101201	0.166339	0.542921	FALSE
MR-IVW	citrulline	HMDB0000904	M02132	bioa_005	2:211136484-211914333	0.562032	0.32735	0.0859948	FALSE
MR-IVW	citrulline	HMDB0000904	M02132	GCST90200403	2:211136484-211914333	0.602372	0.394633	0.126907	FALSE
MR-IVW	citrulline	HMDB0000904	M02132	bioa_005	5:53144938-53644938	0.250751	0.0904586	0.0055713	TRUE
MR-IVW	citrulline	HMDB0000904	M02132	GCST90200403	5:53144938-53644938	-0.17981	0.176186	0.307457	FALSE
MR-IVW	citrulline	HMDB0000904	M02132	bioa_005	10:97114023-97871266	0.539107	0.0760377	1.34112e-12	TRUE
MR-IVW	citrulline	HMDB0000904	M02132	GCST90200403	10:97114023-97871266	0.33703	0.148163	0.0229221	TRUE
MR-IVW	biliverdin	HMDB0001008	M02137	GCST90200706	2:234023242-234950578	1.02563	0.0847606	1.0526e-33	TRUE
MR-IVW	kynurenine	HMDB0000684	M15140	bioa_027	8:39556267-40056267	0.871122	0.0806446	3.36786e-27	TRUE
MR-IVW	kynurenine	HMDB0000684	M15140	GCST90199636	8:39556267-40056267	0.921927	0.156092	3.49838e-09	TRUE
MR-IVW	kynurenine	HMDB0000684	M15140	bioa_027	12:111634608-112134608	0.791008	0.0558227	1.40501e-45	TRUE
MR-IVW	kynurenine	HMDB0000684	M15140	GCST90199636	12:111634608-112134608	0.78913	0.108074	2.84026e-13	TRUE
MR-IVW	kynurenine	HMDB0000684	M15140	bioa_027	12:112341686-113121372	0.828363	0.0675663	1.485e-34	TRUE
MR-IVW	kynurenine	HMDB0000684	M15140	GCST90199636	12:112341686-113121372	0.875349	0.130771	2.17482e-11	TRUE
MR-IVW	kynurenine	HMDB0000684	M15140	bioa_027	16:87628822-88128822	1.02374	0.0473012	7.07472e-104	TRUE
MR-IVW	kynurenine	HMDB0000684	M15140	GCST90199636	16:87628822-88128822	1.12369	0.0914324	1.02681e-34	TRUE
MR-IVW	n-acetylornithine	HMDB0003357	M15630	bioa_023	2:73117245-74150900	0.992169	0.0851061	2.08834e-31	TRUE
MR-IVW	bilirubin (z,z)	HMDB0000054	M27716	GCST90200704	2:234140469-234918570	1.64963	0.0316851	0	TRUE
MR-IVW	3-(4-hydroxyphenyl)lactate	HMDB0000755	M32197	GCST90200371	17:79836597-80336597	1.1659	0.135314	6.91515e-18	TRUE
MR-IVW	glycochenodeoxycholate	HMDB0000637	M32346	GCST90200342	6:156877825-157377825	0.237689	0.153504	0.121519	FALSE
MR-IVW	2-aminobutyrate	HMDB0000452	M32348	GCST90200305	2:64958074-65458074	1.20839	0.114794	6.51483e-26	TRUE
MR-IVW	2-aminobutyrate	HMDB0000452	M32348	GCST90200305	4:88993818-89493818	1.13639	0.145309	5.26103e-15	TRUE
MR-IVW	dehydroepiandrosterone sulfate (dhea-s)	HMDB0001032	M32425	GCST90199673	7:98868801-99739571	0.817335	0.129145	2.47078e-10	TRUE
MR-IVW	dehydroepiandrosterone sulfate (dhea-s)	HMDB0001032	M32425	GCST90199673	19:48115523-48615523	0.60481	0.133228	5.63417e-06	TRUE
MR-IVW	1-methylxanthine	HMDB0010738	M34389	GCST90199763	8:18022438-18522438	0.984775	0.049671	1.77789e-87	TRUE
MR-IVW	citrulline	HMDB0000904	bioa_005	M02132	2:211136484-211636484	1.10815	0.196235	1.63216e-08	TRUE
MR-IVW	citrulline	HMDB0000904	bioa_005	GCST90200403	2:211136484-211636484	1.12201	0.185948	1.59952e-09	TRUE
MR-IVW	citrulline	HMDB0000904	bioa_005	M02132	8:10329523-10829523	0.354708	0.299531	0.23633	FALSE
MR-IVW	citrulline	HMDB0000904	bioa_005	GCST90200403	8:10329523-10829523	0.674364	0.283773	0.0174817	TRUE
MR-IVW	citrulline	HMDB0000904	bioa_005	M02132	8:11450101-11950101	0.666454	0.365475	0.0682232	FALSE
MR-IVW	citrulline	HMDB0000904	bioa_005	GCST90200403	8:11450101-11950101	0.400342	0.346385	0.247774	FALSE
MR-IVW	citrulline	HMDB0000904	bioa_005	M02132	9:132977386-133627617	0.80326	0.197407	4.72031e-05	TRUE
MR-IVW	citrulline	HMDB0000904	bioa_005	GCST90200403	9:132977386-133627617	1.14959	0.128007	2.69017e-19	TRUE
MR-IVW	citrulline	HMDB0000904	bioa_005	M02132	9:135893442-136393442	1.14407	0.324152	0.000416485	TRUE
MR-IVW	citrulline	HMDB0000904	bioa_005	GCST90200403	9:135893442-136393442	1.2147	0.307143	7.65899e-05	TRUE
MR-IVW	citrulline	HMDB0000904	bioa_005	M02132	10:97147344-97900509	1.67735	0.279559	1.97318e-09	TRUE
MR-IVW	citrulline	HMDB0000904	bioa_005	GCST90200403	10:97147344-97900509	0.845736	0.265403	0.00143952	TRUE
MR-IVW	citrulline	HMDB0000904	bioa_005	M02132	17:9542768-10042768	1.03624	0.217482	1.89129e-06	TRUE
MR-IVW	citrulline	HMDB0000904	bioa_005	GCST90200403	17:9542768-10042768	0.763587	0.206239	0.000213533	TRUE
MR-IVW	n-acetylornithine	HMDB0003357	bioa_023	M15630	2:72357553-74958756	0.932068	0.060099	3.02138e-54	TRUE
MR-IVW	n-acetylornithine	HMDB0003357	bioa_023	M15630	5:913328-1427928	0.720875	0.262961	0.00611818	TRUE
MR-IVW	n-acetylornithine	HMDB0003357	bioa_023	M15630	14:23348952-23848952	0.781956	0.377496	0.0383188	TRUE
MR-IVW	n-acetylornithine	HMDB0003357	bioa_023	M15630	17:37233599-37989274	0.771707	0.345661	0.0255781	TRUE
MR-IVW	kynurenine	HMDB0000684	bioa_027	M15140	1:241463402-241963402	0.865878	0.292691	0.00309307	TRUE
MR-IVW	kynurenine	HMDB0000684	bioa_027	GCST90199636	1:241463402-241963402	1.33663	0.276477	1.33467e-06	TRUE
MR-IVW	kynurenine	HMDB0000684	bioa_027	M15140	5:131373358-131873358	0.908669	0.359241	0.0114254	TRUE
MR-IVW	kynurenine	HMDB0000684	bioa_027	GCST90199636	5:131373358-131873358	0.335046	0.339746	0.324052	FALSE
MR-IVW	kynurenine	HMDB0000684	bioa_027	M15140	5:176563404-177063404	0.985894	0.33326	0.00309307	TRUE
MR-IVW	kynurenine	HMDB0000684	bioa_027	GCST90199636	5:176563404-177063404	0.436831	0.315207	0.165791	FALSE
MR-IVW	kynurenine	HMDB0000684	bioa_027	M15140	8:39556267-40056267	1.14794	0.189467	1.37121e-09	TRUE
MR-IVW	kynurenine	HMDB0000684	bioa_027	GCST90199636	8:39556267-40056267	1.05832	0.179185	3.49838e-09	TRUE
MR-IVW	kynurenine	HMDB0000684	bioa_027	M15140	12:111176615-113433486	1.22186	0.144247	2.44157e-17	TRUE
MR-IVW	kynurenine	HMDB0000684	bioa_027	GCST90199636	12:111176615-113433486	0.993731	0.136593	3.46093e-13	TRUE
MR-IVW	kynurenine	HMDB0000684	bioa_027	M15140	16:87568569-88128476	0.939992	0.0858309	6.523e-28	TRUE
MR-IVW	kynurenine	HMDB0000684	bioa_027	GCST90199636	16:87568569-88128476	1.1127	0.110114	5.25208e-24	TRUE
MR-IVW	spermidine	HMDB0001257	bioa_033	GCST90200423	1:247760300-248289451	0.588907	0.088376	2.67109e-11	TRUE
MR-IVW	spermidine	HMDB0001257	bioa_033	GCST90200423	19:54070939-54570939	0.0774304	0.142107	0.58584	FALSE
MR-IVW	lactate	HMDB0000190	met-d-Lactate	M00527	2:27348097-28101918	2.77714	0.55064	4.57145e-07	TRUE
MR-IVW	lactate	HMDB0000190	met-d-Lactate	GCST90200408	2:27348097-28101918	1.88496	0.521653	0.000302177	TRUE
MR-IVW	lactate	HMDB0000190	met-d-Lactate	M00527	6:135171067-135671067	0.970346	0.597136	0.104163	FALSE
MR-IVW	lactate	HMDB0000190	met-d-Lactate	GCST90200408	6:135171067-135671067	-0.354109	0.496366	0.475597	FALSE
MR-IVW	lactate	HMDB0000190	met-d-Lactate	M00527	8:106333124-106833124	0.884862	0.624608	0.15658	FALSE
MR-IVW	lactate	HMDB0000190	met-d-Lactate	GCST90200408	8:106333124-106833124	-0.267081	0.591414	0.651559	FALSE
MR-IVW	lactate	HMDB0000190	met-d-Lactate	M00527	9:4513176-5186407	-0.226794	0.386469	0.557314	FALSE
MR-IVW	lactate	HMDB0000190	met-d-Lactate	GCST90200408	9:4513176-5186407	0.100088	0.694493	0.885408	FALSE
MR-IVW	lactate	HMDB0000190	met-d-Lactate	M00527	10:2727379-3389269	0.0585712	0.273653	0.83052	FALSE
MR-IVW	lactate	HMDB0000190	met-d-Lactate	GCST90200408	10:2727379-3389269	-0.132833	0.2941	0.651514	FALSE
MR-IVW	lactate	HMDB0000190	met-d-Lactate	GCST90200408	11:118839742-119339742	0.0906468	0.652248	0.889469	FALSE
MR-IVW	lactate	HMDB0000190	met-d-Lactate	GCST90200408	12:111162908-111662908	0.977622	0.683555	0.152659	FALSE
MR-IVW	lactate	HMDB0000190	met-d-Lactate	M00527	12:111682800-113133476	0.358944	0.393129	0.36122	FALSE
MR-IVW	lactate	HMDB0000190	met-d-Lactate	GCST90200408	12:111682800-113133476	0.118397	0.372209	0.750414	FALSE
MR-IVW	lactate	HMDB0000190	met-d-Lactate	GCST90200408	20:8379807-8879807	0.548149	0.638714	0.390778	FALSE
MR-IVW	lactate	HMDB0000190	met-d-Lactate	M00527	22:21708872-22208872	-0.554	0.722608	0.44328	FALSE
MR-IVW	lactate	HMDB0000190	met-d-Lactate	GCST90200408	22:21708872-22208872	-0.327017	0.684138	0.632651	FALSE
MR-IVW LD	kynurenine	HMDB0000684	GCST90199636	bioa_027	8:39554593-40054593	0.923326	0.0865024	1.347e-26	TRUE
MR-IVW LD	kynurenine	HMDB0000684	GCST90199636	M15140	8:39554593-40054593	1.0415	0.177055	4.04475e-09	TRUE
MR-IVW LD	kynurenine	HMDB0000684	GCST90199636	bioa_027	12:111634608-112523499	1.00631	0.0709968	1.3272e-45	TRUE
MR-IVW LD	kynurenine	HMDB0000684	GCST90199636	M15140	12:111634608-112523499	1.22957	0.145157	2.44157e-17	TRUE
MR-IVW LD	kynurenine	HMDB0000684	GCST90199636	bioa_027	12:112590766-113090766	0.946323	0.0771878	1.485e-34	TRUE
MR-IVW LD	kynurenine	HMDB0000684	GCST90199636	M15140	12:112590766-113090766	1.1424	0.157893	4.64521e-13	TRUE
MR-IVW LD	kynurenine	HMDB0000684	GCST90199636	bioa_027	16:87568373-88128072	0.867798	0.0361802	3.94795e-127	TRUE
MR-IVW LD	kynurenine	HMDB0000684	GCST90199636	M15140	16:87568373-88128072	0.823853	0.0741184	1.05624e-28	TRUE
MR-IVW LD	dehydroepiandrosterone sulfate (dhea-s)	HMDB0001032	GCST90199673	M32425	5:77737524-78237524	0.179675	0.187009	0.336661	FALSE
MR-IVW LD	dehydroepiandrosterone sulfate (dhea-s)	HMDB0001032	GCST90199673	M32425	7:98825038-100067196	0.788945	0.116952	1.5208e-11	TRUE
MR-IVW LD	dehydroepiandrosterone sulfate (dhea-s)	HMDB0001032	GCST90199673	M32425	13:22064146-22564146	0.80107	0.177613	6.47653e-06	TRUE
MR-IVW LD	dehydroepiandrosterone sulfate (dhea-s)	HMDB0001032	GCST90199673	M32425	16:81331584-81831584	0.423882	0.179054	0.0179161	TRUE
MR-IVW LD	7-methylxanthine	HMDB0001991	GCST90199754	M34390	15:74777880-75578595	0.67726	0.194828	0.000508591	TRUE
MR-IVW LD	1-methylxanthine	HMDB0010738	GCST90199763	M34389	7:17037998-17537998	0.398387	0.192768	0.0387656	TRUE
MR-IVW LD	1-methylxanthine	HMDB0010738	GCST90199763	M34389	8:18022635-18522635	1.01546	0.0623833	1.4193e-59	TRUE
MR-IVW LD	1-methylxanthine	HMDB0010738	GCST90199763	M34389	15:74275585-74775585	0.277703	0.21121	0.188572	FALSE
MR-IVW LD	1-methylxanthine	HMDB0010738	GCST90199763	M34389	15:74777880-75599999	0.181257	0.150583	0.228704	FALSE
MR-IVW LD	5-oxoproline	HMDB0000267	GCST90200280	M01494	8:144719635-145802337	0.800092	0.0363678	2.87978e-107	TRUE
MR-IVW LD	5-oxoproline	HMDB0000267	GCST90200280	M01494	12:56615338-57115338	0.356068	0.178034	0.0455003	TRUE
MR-IVW LD	2-aminobutyrate	HMDB0000452	GCST90200305	M32348	2:64970910-65470910	0.82755	0.100707	2.07978e-16	TRUE
MR-IVW LD	2-aminobutyrate	HMDB0000452	GCST90200305	M32348	4:88993818-89493818	0.879977	0.135381	8.032e-11	TRUE
MR-IVW LD	4-acetamidobutanoate	HMDB0003681	GCST90200311	M01558	8:18022377-18522377	0.812092	0.0607853	1.03564e-40	TRUE
MR-IVW LD	3-(4-hydroxyphenyl)lactate	HMDB0000755	GCST90200371	M32197	6:111253287-111753287	0.508882	0.191753	0.00795801	TRUE
MR-IVW LD	3-(4-hydroxyphenyl)lactate	HMDB0000755	GCST90200371	M32197	17:79941161-80441161	0.708867	0.107781	4.80283e-11	TRUE
MR-IVW LD	citrulline	HMDB0000904	GCST90200403	M02132	2:211084708-211584708	0.81843	0.163686	5.73303e-07	TRUE
MR-IVW LD	citrulline	HMDB0000904	GCST90200403	bioa_005	2:211084708-211584708	0.800327	0.0796504	9.37508e-24	TRUE
MR-IVW LD	citrulline	HMDB0000904	GCST90200403	M02132	9:133044244-133573675	0.709434	0.120639	4.08638e-09	TRUE
MR-IVW LD	citrulline	HMDB0000904	GCST90200403	bioa_005	9:133044244-133573675	0.859693	0.0586674	1.27635e-48	TRUE
MR-IVW LD	spermidine	HMDB0001257	GCST90200423	bioa_033	1:247789451-248289451	1.63776	0.101234	7.20986e-59	TRUE
MR-IVW LD	bilirubin (z,z)	HMDB0000054	GCST90200704	M27716	2:233988949-235124783	0.596186	0.0274598	1.60754e-104	TRUE
MR-IVW LD	bilirubin (z,z)	HMDB0000054	GCST90200704	M27716	12:21093886-21593886	0.351965	0.158187	0.0260812	TRUE
MR-IVW LD	biliverdin	HMDB0001008	GCST90200706	M02137	2:233898737-234978158	0.772694	0.0288206	2.43811e-158	TRUE
MR-IVW LD	biliverdin	HMDB0001008	GCST90200706	M02137	12:21102315-21602315	0.648608	0.149679	1.46868e-05	TRUE
MR-IVW LD	caffeine	HMDB0001847	M00569	GCST90200436	7:17037106-17537106	0.0374024	0.128469	0.770944	FALSE
MR-IVW LD	caffeine	HMDB0001847	M00569	GCST90200436	15:74777880-75277880	0.183371	0.148816	0.217875	FALSE
MR-IVW LD	inosine	HMDB0000195	M01123	GCST90200394	6:85867129-86660651	-0.109516	0.10582	0.300702	FALSE
MR-IVW LD	5-oxoproline	HMDB0000267	M01494	GCST90200280	8:144905408-145405408	1.19533	0.0423814	5.19157e-175	TRUE
MR-IVW LD	4-acetamidobutanoate	HMDB0003681	M01558	GCST90200311	8:18009366-18509366	0.965734	0.0557815	3.76679e-67	TRUE
MR-IVW LD	4-acetamidobutanoate	HMDB0003681	M01558	GCST90200311	18:22536478-23036478	-0.101201	0.166339	0.542921	FALSE
MR-IVW LD	citrulline	HMDB0000904	M02132	bioa_005	2:211136484-211914333	0.561731	0.0604357	1.47636e-20	TRUE
MR-IVW LD	citrulline	HMDB0000904	M02132	GCST90200403	2:211136484-211914333	0.602014	0.117679	3.12532e-07	TRUE
MR-IVW LD	citrulline	HMDB0000904	M02132	bioa_005	5:53144938-53644938	0.250751	0.0904586	0.0055713	TRUE
MR-IVW LD	citrulline	HMDB0000904	M02132	GCST90200403	5:53144938-53644938	-0.17981	0.176186	0.307457	FALSE
MR-IVW LD	citrulline	HMDB0000904	M02132	bioa_005	10:97114023-97871266	0.539107	0.0760377	1.34112e-12	TRUE
MR-IVW LD	citrulline	HMDB0000904	M02132	GCST90200403	10:97114023-97871266	0.33703	0.148163	0.0229221	TRUE
MR-IVW LD	biliverdin	HMDB0001008	M02137	GCST90200706	2:234023242-234950578	1.03198	0.0300754	5.03036e-258	TRUE
MR-IVW LD	kynurenine	HMDB0000684	M15140	bioa_027	8:39556267-40056267	0.871122	0.0806446	3.36786e-27	TRUE
MR-IVW LD	kynurenine	HMDB0000684	M15140	GCST90199636	8:39556267-40056267	0.921927	0.156092	3.49838e-09	TRUE
MR-IVW LD	kynurenine	HMDB0000684	M15140	bioa_027	12:111634608-112134608	0.791008	0.0558227	1.40501e-45	TRUE
MR-IVW LD	kynurenine	HMDB0000684	M15140	GCST90199636	12:111634608-112134608	0.78913	0.108074	2.84026e-13	TRUE
MR-IVW LD	kynurenine	HMDB0000684	M15140	bioa_027	12:112341686-113121372	0.828363	0.0675663	1.485e-34	TRUE
MR-IVW LD	kynurenine	HMDB0000684	M15140	GCST90199636	12:112341686-113121372	0.875349	0.130771	2.17482e-11	TRUE
MR-IVW LD	kynurenine	HMDB0000684	M15140	bioa_027	16:87628822-88128822	1.02374	0.0473012	7.07472e-104	TRUE
MR-IVW LD	kynurenine	HMDB0000684	M15140	GCST90199636	16:87628822-88128822	1.12369	0.0914324	1.02681e-34	TRUE
MR-IVW LD	n-acetylornithine	HMDB0003357	M15630	bioa_023	2:73117245-74150900	0.996574	0.0110396	0	TRUE
MR-IVW LD	bilirubin (z,z)	HMDB0000054	M27716	GCST90200704	2:234140469-234918570	1.64963	0.0316851	0	TRUE
MR-IVW LD	3-(4-hydroxyphenyl)lactate	HMDB0000755	M32197	GCST90200371	17:79836597-80336597	1.1659	0.135314	6.91515e-18	TRUE
MR-IVW LD	glycochenodeoxycholate	HMDB0000637	M32346	GCST90200342	6:156877825-157377825	0.237689	0.153504	0.121519	FALSE
MR-IVW LD	2-aminobutyrate	HMDB0000452	M32348	GCST90200305	2:64958074-65458074	1.20839	0.114794	6.51483e-26	TRUE
MR-IVW LD	2-aminobutyrate	HMDB0000452	M32348	GCST90200305	4:88993818-89493818	1.13639	0.145309	5.26103e-15	TRUE
MR-IVW LD	dehydroepiandrosterone sulfate (dhea-s)	HMDB0001032	M32425	GCST90199673	7:98868801-99739571	0.817335	0.129145	2.47078e-10	TRUE
MR-IVW LD	dehydroepiandrosterone sulfate (dhea-s)	HMDB0001032	M32425	GCST90199673	19:48115523-48615523	0.60481	0.133228	5.63417e-06	TRUE
MR-IVW LD	1-methylxanthine	HMDB0010738	M34389	GCST90199763	8:18022438-18522438	0.984775	0.049671	1.77789e-87	TRUE
MR-IVW LD	citrulline	HMDB0000904	bioa_005	M02132	2:211136484-211636484	1.10815	0.196235	1.63216e-08	TRUE
MR-IVW LD	citrulline	HMDB0000904	bioa_005	GCST90200403	2:211136484-211636484	1.12201	0.185948	1.59952e-09	TRUE
MR-IVW LD	citrulline	HMDB0000904	bioa_005	M02132	8:10329523-10829523	0.354708	0.299531	0.23633	FALSE
MR-IVW LD	citrulline	HMDB0000904	bioa_005	GCST90200403	8:10329523-10829523	0.674364	0.283773	0.0174817	TRUE
MR-IVW LD	citrulline	HMDB0000904	bioa_005	M02132	8:11450101-11950101	0.666454	0.365475	0.0682232	FALSE
MR-IVW LD	citrulline	HMDB0000904	bioa_005	GCST90200403	8:11450101-11950101	0.400342	0.346385	0.247774	FALSE
MR-IVW LD	citrulline	HMDB0000904	bioa_005	M02132	9:132977386-133627617	0.801407	0.139449	9.08567e-09	TRUE
MR-IVW LD	citrulline	HMDB0000904	bioa_005	GCST90200403	9:132977386-133627617	1.14844	0.13198	3.27196e-18	TRUE
MR-IVW LD	citrulline	HMDB0000904	bioa_005	M02132	9:135893442-136393442	1.14407	0.324152	0.000416485	TRUE
MR-IVW LD	citrulline	HMDB0000904	bioa_005	GCST90200403	9:135893442-136393442	1.2147	0.307143	7.65899e-05	TRUE
MR-IVW LD	citrulline	HMDB0000904	bioa_005	M02132	10:97147344-97900509	1.67735	0.279559	1.97318e-09	TRUE
MR-IVW LD	citrulline	HMDB0000904	bioa_005	GCST90200403	10:97147344-97900509	0.845736	0.265403	0.00143952	TRUE
MR-IVW LD	citrulline	HMDB0000904	bioa_005	M02132	17:9542768-10042768	1.03624	0.217482	1.89129e-06	TRUE
MR-IVW LD	citrulline	HMDB0000904	bioa_005	GCST90200403	17:9542768-10042768	0.763587	0.206239	0.000213533	TRUE
MR-IVW LD	n-acetylornithine	HMDB0003357	bioa_023	M15630	2:72357553-74958756	0.939394	0.0325202	1.76468e-183	TRUE
MR-IVW LD	n-acetylornithine	HMDB0003357	bioa_023	M15630	5:913328-1427928	0.720875	0.262961	0.00611818	TRUE
MR-IVW LD	n-acetylornithine	HMDB0003357	bioa_023	M15630	14:23348952-23848952	0.781956	0.377496	0.0383188	TRUE
MR-IVW LD	n-acetylornithine	HMDB0003357	bioa_023	M15630	17:37233599-37989274	0.771707	0.345661	0.0255781	TRUE
MR-IVW LD	kynurenine	HMDB0000684	bioa_027	M15140	1:241463402-241963402	0.865878	0.292691	0.00309307	TRUE
MR-IVW LD	kynurenine	HMDB0000684	bioa_027	GCST90199636	1:241463402-241963402	1.33663	0.276477	1.33467e-06	TRUE
MR-IVW LD	kynurenine	HMDB0000684	bioa_027	M15140	5:131373358-131873358	0.908669	0.359241	0.0114254	TRUE
MR-IVW LD	kynurenine	HMDB0000684	bioa_027	GCST90199636	5:131373358-131873358	0.335046	0.339746	0.324052	FALSE
MR-IVW LD	kynurenine	HMDB0000684	bioa_027	M15140	5:176563404-177063404	0.985894	0.33326	0.00309307	TRUE
MR-IVW LD	kynurenine	HMDB0000684	bioa_027	GCST90199636	5:176563404-177063404	0.436831	0.315207	0.165791	FALSE
MR-IVW LD	kynurenine	HMDB0000684	bioa_027	M15140	8:39556267-40056267	1.14794	0.189467	1.37121e-09	TRUE
MR-IVW LD	kynurenine	HMDB0000684	bioa_027	GCST90199636	8:39556267-40056267	1.05832	0.179185	3.49838e-09	TRUE
MR-IVW LD	kynurenine	HMDB0000684	bioa_027	M15140	12:111176615-113433486	1.22186	0.144247	2.44157e-17	TRUE
MR-IVW LD	kynurenine	HMDB0000684	bioa_027	GCST90199636	12:111176615-113433486	0.993731	0.136593	3.46093e-13	TRUE
MR-IVW LD	kynurenine	HMDB0000684	bioa_027	M15140	16:87568569-88128476	0.938272	0.0839127	5.02207e-29	TRUE
MR-IVW LD	kynurenine	HMDB0000684	bioa_027	GCST90199636	16:87568569-88128476	1.11711	0.0791938	3.48921e-45	TRUE
MR-IVW LD	spermidine	HMDB0001257	bioa_033	GCST90200423	1:247760300-248289451	0.590247	0.0891035	3.48934e-11	TRUE
MR-IVW LD	spermidine	HMDB0001257	bioa_033	GCST90200423	19:54070939-54570939	0.0774304	0.142107	0.58584	FALSE
MR-IVW LD	lactate	HMDB0000190	met-d-Lactate	M00527	2:27348097-28101918	2.77714	0.55064	4.57145e-07	TRUE
MR-IVW LD	lactate	HMDB0000190	met-d-Lactate	GCST90200408	2:27348097-28101918	1.88496	0.521653	0.000302177	TRUE
MR-IVW LD	lactate	HMDB0000190	met-d-Lactate	M00527	6:135171067-135671067	0.970346	0.597136	0.104163	FALSE
MR-IVW LD	lactate	HMDB0000190	met-d-Lactate	GCST90200408	6:135171067-135671067	-0.354109	0.496366	0.475597	FALSE
MR-IVW LD	lactate	HMDB0000190	met-d-Lactate	M00527	8:106333124-106833124	0.884862	0.624608	0.15658	FALSE
MR-IVW LD	lactate	HMDB0000190	met-d-Lactate	GCST90200408	8:106333124-106833124	-0.267081	0.591414	0.651559	FALSE
MR-IVW LD	lactate	HMDB0000190	met-d-Lactate	M00527	9:4513176-5186407	-0.243266	0.371969	0.513115	FALSE
MR-IVW LD	lactate	HMDB0000190	met-d-Lactate	GCST90200408	9:4513176-5186407	0.0704979	0.352153	0.841331	FALSE
MR-IVW LD	lactate	HMDB0000190	met-d-Lactate	M00527	10:2727379-3389269	0.0593831	0.281871	0.833141	FALSE
MR-IVW LD	lactate	HMDB0000190	met-d-Lactate	GCST90200408	10:2727379-3389269	-0.145803	0.250988	0.561297	FALSE
MR-IVW LD	lactate	HMDB0000190	met-d-Lactate	GCST90200408	11:118839742-119339742	0.0906468	0.652248	0.889469	FALSE
MR-IVW LD	lactate	HMDB0000190	met-d-Lactate	GCST90200408	12:111162908-111662908	0.977622	0.683555	0.152659	FALSE
MR-IVW LD	lactate	HMDB0000190	met-d-Lactate	M00527	12:111682800-113133476	0.358944	0.393129	0.36122	FALSE
MR-IVW LD	lactate	HMDB0000190	met-d-Lactate	GCST90200408	12:111682800-113133476	0.118397	0.372209	0.750414	FALSE
MR-IVW LD	lactate	HMDB0000190	met-d-Lactate	GCST90200408	20:8379807-8879807	0.548149	0.638714	0.390778	FALSE
MR-IVW LD	lactate	HMDB0000190	met-d-Lactate	M00527	22:21708872-22208872	-0.554	0.722608	0.44328	FALSE
MR-IVW LD	lactate	HMDB0000190	met-d-Lactate	GCST90200408	22:21708872-22208872	-0.327017	0.684138	0.632651	FALSE
MR-PCA	kynurenine	HMDB0000684	GCST90199636	bioa_027	8:39554593-40054593	0.772669	0.0729714	3.36397e-26	TRUE
MR-PCA	kynurenine	HMDB0000684	GCST90199636	M15140	8:39554593-40054593	1.08881	0.149346	3.08784e-13	TRUE
MR-PCA	kynurenine	HMDB0000684	GCST90199636	bioa_027	12:111634608-112523499	0.910977	0.0679203	5.1131e-41	TRUE
MR-PCA	kynurenine	HMDB0000684	GCST90199636	M15140	12:111634608-112523499	1.11899	0.138883	7.81251e-16	TRUE
MR-PCA	kynurenine	HMDB0000684	GCST90199636	bioa_027	12:112590766-113090766	0.880668	0.0746874	4.32386e-32	TRUE
MR-PCA	kynurenine	HMDB0000684	GCST90199636	M15140	12:112590766-113090766	1.08487	0.152834	1.26234e-12	TRUE
MR-PCA	kynurenine	HMDB0000684	GCST90199636	bioa_027	16:87568373-88128072	0.873817	0.0382739	2.27572e-115	TRUE
MR-PCA	kynurenine	HMDB0000684	GCST90199636	M15140	16:87568373-88128072	0.885257	0.0787628	2.60747e-29	TRUE
MR-PCA	dehydroepiandrosterone sulfate (dhea-s)	HMDB0001032	GCST90199673	M32425	5:77737524-78237524	0.0193475	0.155481	0.90097	FALSE
MR-PCA	dehydroepiandrosterone sulfate (dhea-s)	HMDB0001032	GCST90199673	M32425	7:98825038-100067196	0.771698	0.111123	3.79692e-12	TRUE
MR-PCA	dehydroepiandrosterone sulfate (dhea-s)	HMDB0001032	GCST90199673	M32425	13:22064146-22564146	0.456407	0.119887	0.000140673	TRUE
MR-PCA	dehydroepiandrosterone sulfate (dhea-s)	HMDB0001032	GCST90199673	M32425	16:81331584-81831584	0.230488	0.127566	0.070792	FALSE
MR-PCA	7-methylxanthine	HMDB0001991	GCST90199754	M34390	15:74777880-75578595	0.477214	0.16599	0.0040409	TRUE
MR-PCA	1-methylxanthine	HMDB0010738	GCST90199763	M34389	7:17037998-17537998	0.400665	0.169622	0.0181714	TRUE
MR-PCA	1-methylxanthine	HMDB0010738	GCST90199763	M34389	8:18022635-18522635	0.97093	0.0670517	1.61348e-47	TRUE
MR-PCA	1-methylxanthine	HMDB0010738	GCST90199763	M34389	15:74275585-74775585	0.199089	0.16398	0.224706	FALSE
MR-PCA	1-methylxanthine	HMDB0010738	GCST90199763	M34389	15:74777880-75599999	0.194077	0.1492	0.193334	FALSE
MR-PCA	5-oxoproline	HMDB0000267	GCST90200280	M01494	8:144719635-145802337	0.795639	0.0364707	1.6402e-105	TRUE
MR-PCA	5-oxoproline	HMDB0000267	GCST90200280	M01494	12:56615338-57115338	0.344302	0.184716	0.062328	FALSE
MR-PCA	2-aminobutyrate	HMDB0000452	GCST90200305	M32348	2:64970910-65470910	0.847321	0.0865882	1.29767e-22	TRUE
MR-PCA	2-aminobutyrate	HMDB0000452	GCST90200305	M32348	4:88993818-89493818	0.647133	0.117983	4.13541e-08	TRUE
MR-PCA	4-acetamidobutanoate	HMDB0003681	GCST90200311	M01558	8:18022377-18522377	0.901813	0.0652404	1.85377e-43	TRUE
MR-PCA	3-(4-hydroxyphenyl)lactate	HMDB0000755	GCST90200371	M32197	6:111253287-111753287	0.322759	0.151948	0.0336582	TRUE
MR-PCA	3-(4-hydroxyphenyl)lactate	HMDB0000755	GCST90200371	M32197	17:79941161-80441161	0.763545	0.112281	1.04419e-11	TRUE
MR-PCA	citrulline	HMDB0000904	GCST90200403	M02132	2:211084708-211584708	0.914406	0.140801	8.34139e-11	TRUE
MR-PCA	citrulline	HMDB0000904	GCST90200403	bioa_005	2:211084708-211584708	0.750892	0.0685139	5.96936e-28	TRUE
MR-PCA	citrulline	HMDB0000904	GCST90200403	M02132	9:133044244-133573675	0.701453	0.112087	3.89708e-10	TRUE
MR-PCA	citrulline	HMDB0000904	GCST90200403	bioa_005	9:133044244-133573675	0.756583	0.0560313	1.50402e-41	TRUE
MR-PCA	spermidine	HMDB0001257	GCST90200423	bioa_033	1:247789451-248289451	0.65542	0.0633454	4.32888e-25	TRUE
MR-PCA	bilirubin (z,z)	HMDB0000054	GCST90200704	M27716	2:233988949-235124783	0.638462	0.0246134	2.38251e-148	TRUE
MR-PCA	bilirubin (z,z)	HMDB0000054	GCST90200704	M27716	12:21093886-21593886	0.30807	0.140234	0.0280329	TRUE
MR-PCA	biliverdin	HMDB0001008	GCST90200706	M02137	2:233898737-234978158	0.837119	0.029464	1.45683e-177	TRUE
MR-PCA	biliverdin	HMDB0001008	GCST90200706	M02137	12:21102315-21602315	0.594456	0.142832	3.15592e-05	TRUE
MR-PCA	caffeine	HMDB0001847	M00569	GCST90200436	7:17037106-17537106	0.0214259	0.121148	0.85962	FALSE
MR-PCA	caffeine	HMDB0001847	M00569	GCST90200436	15:74777880-75277880	0.245576	0.145342	0.0910965	FALSE
MR-PCA	inosine	HMDB0000195	M01123	GCST90200394	6:85867129-86660651	-0.0784004	0.0859819	0.361861	FALSE
MR-PCA	5-oxoproline	HMDB0000267	M01494	GCST90200280	8:144905408-145405408	1.23827	0.041863	2.76697e-192	TRUE
MR-PCA	4-acetamidobutanoate	HMDB0003681	M01558	GCST90200311	8:18009366-18509366	0.905721	0.0571335	1.34672e-56	TRUE
MR-PCA	4-acetamidobutanoate	HMDB0003681	M01558	GCST90200311	18:22536478-23036478	-0.0779866	0.150384	0.604052	FALSE
MR-PCA	citrulline	HMDB0000904	M02132	bioa_005	2:211136484-211914333	0.591599	0.0558188	3.02631e-26	TRUE
MR-PCA	citrulline	HMDB0000904	M02132	GCST90200403	2:211136484-211914333	0.580018	0.108725	9.56813e-08	TRUE
MR-PCA	citrulline	HMDB0000904	M02132	bioa_005	5:53144938-53644938	0.237528	0.0749868	0.00153705	TRUE
MR-PCA	citrulline	HMDB0000904	M02132	GCST90200403	5:53144938-53644938	-0.150024	0.148533	0.312476	FALSE
MR-PCA	citrulline	HMDB0000904	M02132	bioa_005	10:97114023-97871266	0.40915	0.066822	9.18418e-10	TRUE
MR-PCA	citrulline	HMDB0000904	M02132	GCST90200403	10:97114023-97871266	0.215248	0.130187	0.0982535	FALSE
MR-PCA	biliverdin	HMDB0001008	M02137	GCST90200706	2:234023242-234950578	1.15328	0.0297865	0	TRUE
MR-PCA	kynurenine	HMDB0000684	M15140	bioa_027	8:39556267-40056267	0.712922	0.0596364	6.15115e-33	TRUE
MR-PCA	kynurenine	HMDB0000684	M15140	GCST90199636	8:39556267-40056267	0.764602	0.115491	3.58064e-11	TRUE
MR-PCA	kynurenine	HMDB0000684	M15140	bioa_027	12:111634608-112134608	0.762532	0.0552408	2.41818e-43	TRUE
MR-PCA	kynurenine	HMDB0000684	M15140	GCST90199636	12:111634608-112134608	0.738403	0.106903	4.94294e-12	TRUE
MR-PCA	kynurenine	HMDB0000684	M15140	bioa_027	12:112341686-113121372	0.856337	0.0686678	1.07829e-35	TRUE
MR-PCA	kynurenine	HMDB0000684	M15140	GCST90199636	12:112341686-113121372	0.856815	0.132905	1.14226e-10	TRUE
MR-PCA	kynurenine	HMDB0000684	M15140	bioa_027	16:87628822-88128822	0.915354	0.041006	2.2367e-110	TRUE
MR-PCA	kynurenine	HMDB0000684	M15140	GCST90199636	16:87628822-88128822	0.9913	0.0792364	6.52811e-36	TRUE
MR-PCA	n-acetylornithine	HMDB0003357	M15630	bioa_023	2:73117245-74150900	0.974179	0.0108587	0	TRUE
MR-PCA	bilirubin (z,z)	HMDB0000054	M27716	GCST90200704	2:234140469-234918570	1.53416	0.0325212	0	TRUE
MR-PCA	3-(4-hydroxyphenyl)lactate	HMDB0000755	M32197	GCST90200371	17:79836597-80336597	1.32601	0.127588	2.6726e-25	TRUE
MR-PCA	glycochenodeoxycholate	HMDB0000637	M32346	GCST90200342	6:156877825-157377825	0.153352	0.135554	0.257932	FALSE
MR-PCA	2-aminobutyrate	HMDB0000452	M32348	GCST90200305	2:64958074-65458074	0.980563	0.0892348	4.33706e-28	TRUE
MR-PCA	2-aminobutyrate	HMDB0000452	M32348	GCST90200305	4:88993818-89493818	1.04905	0.14732	1.0721e-12	TRUE
MR-PCA	dehydroepiandrosterone sulfate (dhea-s)	HMDB0001032	M32425	GCST90199673	7:98868801-99739571	0.8674	0.110527	4.23273e-15	TRUE
MR-PCA	dehydroepiandrosterone sulfate (dhea-s)	HMDB0001032	M32425	GCST90199673	19:48115523-48615523	0.573069	0.118461	1.31406e-06	TRUE
MR-PCA	1-methylxanthine	HMDB0010738	M34389	GCST90199763	8:18022438-18522438	0.90879	0.050465	1.67683e-72	TRUE
MR-PCA	citrulline	HMDB0000904	bioa_005	M02132	2:211136484-211636484	1.11288	0.155265	7.63036e-13	TRUE
MR-PCA	citrulline	HMDB0000904	bioa_005	GCST90200403	2:211136484-211636484	1.05514	0.147121	7.3946e-13	TRUE
MR-PCA	citrulline	HMDB0000904	bioa_005	M02132	8:10329523-10829523	0.758188	0.245168	0.00198463	TRUE
MR-PCA	citrulline	HMDB0000904	bioa_005	GCST90200403	8:10329523-10829523	0.308728	0.223072	0.166363	FALSE
MR-PCA	citrulline	HMDB0000904	bioa_005	M02132	8:11450101-11950101	0.95474	0.274608	0.000507549	TRUE
MR-PCA	citrulline	HMDB0000904	bioa_005	GCST90200403	8:11450101-11950101	0.675414	0.256829	0.00854301	TRUE
MR-PCA	citrulline	HMDB0000904	bioa_005	M02132	9:132977386-133627617	0.788263	0.126861	5.1788e-10	TRUE
MR-PCA	citrulline	HMDB0000904	bioa_005	GCST90200403	9:132977386-133627617	1.0165	0.123693	2.07036e-16	TRUE
MR-PCA	citrulline	HMDB0000904	bioa_005	M02132	9:135893442-136393442	1.14783	0.255925	7.29136e-06	TRUE
MR-PCA	citrulline	HMDB0000904	bioa_005	GCST90200403	9:135893442-136393442	0.838946	0.244762	0.000608933	TRUE
MR-PCA	citrulline	HMDB0000904	bioa_005	M02132	10:97147344-97900509	1.33113	0.261889	3.71904e-07	TRUE
MR-PCA	citrulline	HMDB0000904	bioa_005	GCST90200403	10:97147344-97900509	0.474648	0.248775	0.0563987	FALSE
MR-PCA	citrulline	HMDB0000904	bioa_005	M02132	17:9542768-10042768	0.964003	0.222339	1.45267e-05	TRUE
MR-PCA	citrulline	HMDB0000904	bioa_005	GCST90200403	17:9542768-10042768	0.673649	0.210736	0.00139033	TRUE
MR-PCA	n-acetylornithine	HMDB0003357	bioa_023	M15630	2:72357553-74958756	1.02373	0.0229725	0	TRUE
MR-PCA	n-acetylornithine	HMDB0003357	bioa_023	M15630	5:913328-1427928	0.655231	0.196992	0.000880451	TRUE
MR-PCA	n-acetylornithine	HMDB0003357	bioa_023	M15630	14:23348952-23848952	0.862464	0.236587	0.00026694	TRUE
MR-PCA	n-acetylornithine	HMDB0003357	bioa_023	M15630	17:37233599-37989274	0.687096	0.331291	0.0380799	TRUE
MR-PCA	kynurenine	HMDB0000684	bioa_027	M15140	1:241463402-241963402	0.872157	0.206226	2.3459e-05	TRUE
MR-PCA	kynurenine	HMDB0000684	bioa_027	GCST90199636	1:241463402-241963402	0.842508	0.195339	1.61018e-05	TRUE
MR-PCA	kynurenine	HMDB0000684	bioa_027	M15140	5:131373358-131873358	0.71103	0.352035	0.0434071	TRUE
MR-PCA	kynurenine	HMDB0000684	bioa_027	GCST90199636	5:131373358-131873358	0.579317	0.332799	0.0817291	FALSE
MR-PCA	kynurenine	HMDB0000684	bioa_027	M15140	5:176563404-177063404	0.891401	0.289135	0.00204927	TRUE
MR-PCA	kynurenine	HMDB0000684	bioa_027	GCST90199636	5:176563404-177063404	0.167939	0.273626	0.539378	FALSE
MR-PCA	kynurenine	HMDB0000684	bioa_027	M15140	8:39556267-40056267	1.19772	0.170006	1.85283e-12	TRUE
MR-PCA	kynurenine	HMDB0000684	bioa_027	GCST90199636	8:39556267-40056267	1.08689	0.160742	1.36361e-11	TRUE
MR-PCA	kynurenine	HMDB0000684	bioa_027	M15140	12:111176615-113433486	1.24923	0.146993	1.91957e-17	TRUE
MR-PCA	kynurenine	HMDB0000684	bioa_027	GCST90199636	12:111176615-113433486	1.0008	0.137799	3.79279e-13	TRUE
MR-PCA	kynurenine	HMDB0000684	bioa_027	M15140	16:87568569-88128476	1.01643	0.0878413	5.76541e-31	TRUE
MR-PCA	kynurenine	HMDB0000684	bioa_027	GCST90199636	16:87568569-88128476	1.08615	0.0829081	3.2644e-39	TRUE
MR-PCA	spermidine	HMDB0001257	bioa_033	GCST90200423	1:247760300-248289451	0.463293	0.0872376	1.09202e-07	TRUE
MR-PCA	spermidine	HMDB0001257	bioa_033	GCST90200423	19:54070939-54570939	-0.00988285	0.117971	0.933236	FALSE
MR-PCA	lactate	HMDB0000190	met-d-Lactate	M00527	2:27348097-28101918	2.70815	0.650846	3.16895e-05	TRUE
MR-PCA	lactate	HMDB0000190	met-d-Lactate	GCST90200408	2:27348097-28101918	1.14958	0.464472	0.013323	TRUE
MR-PCA	lactate	HMDB0000190	met-d-Lactate	M00527	6:135171067-135671067	0.882756	0.462357	0.0562296	FALSE
MR-PCA	lactate	HMDB0000190	met-d-Lactate	GCST90200408	6:135171067-135671067	0.0805179	0.386845	0.83512	FALSE
MR-PCA	lactate	HMDB0000190	met-d-Lactate	M00527	8:106333124-106833124	0.786526	0.568624	0.166601	FALSE
MR-PCA	lactate	HMDB0000190	met-d-Lactate	GCST90200408	8:106333124-106833124	-0.0868128	0.531897	0.87035	FALSE
MR-PCA	lactate	HMDB0000190	met-d-Lactate	M00527	9:4513176-5186407	0.213822	0.317293	0.500378	FALSE
MR-PCA	lactate	HMDB0000190	met-d-Lactate	GCST90200408	9:4513176-5186407	0.090147	0.266621	0.735281	FALSE
MR-PCA	lactate	HMDB0000190	met-d-Lactate	M00527	10:2727379-3389269	-0.106992	0.255387	0.675259	FALSE
MR-PCA	lactate	HMDB0000190	met-d-Lactate	GCST90200408	10:2727379-3389269	-0.0430779	0.238181	0.856476	FALSE
MR-PCA	lactate	HMDB0000190	met-d-Lactate	GCST90200408	11:118839742-119339742	0.550231	0.449301	0.220712	FALSE
MR-PCA	lactate	HMDB0000190	met-d-Lactate	GCST90200408	12:111162908-111662908	-0.346032	0.449365	0.441272	FALSE
MR-PCA	lactate	HMDB0000190	met-d-Lactate	M00527	12:111682800-113133476	0.15325	0.399389	0.701193	FALSE
MR-PCA	lactate	HMDB0000190	met-d-Lactate	GCST90200408	12:111682800-113133476	0.0645389	0.348287	0.852991	FALSE
MR-PCA	lactate	HMDB0000190	met-d-Lactate	GCST90200408	20:8379807-8879807	-0.0555105	0.361528	0.877969	FALSE
MR-PCA	lactate	HMDB0000190	met-d-Lactate	M00527	22:21708872-22208872	-0.162793	0.665153	0.806654	FALSE
MR-PCA	lactate	HMDB0000190	met-d-Lactate	GCST90200408	22:21708872-22208872	0.513436	0.576775	0.373367	FALSE
