# Supplementary material for: MR-link-2: pleiotropy robust cis Mendelian randomization validated in three independent reference datasets of causality
Source: Nat Commun. 2025 Jul 3;16:6112. doi: 10.1038/s41467-025-60868-1 (PMC12229666; doi:10.1038/s41467-025-60868-1)
Supplement: Supplementary file 8 — Supplementary Data 6 [file 41467_2025_60868_MOESM8_ESM.gz]

Archive with 1 entries (1 files):
- supplementary_table_6_regional_mr_results.txt
