# Supplementary material for: MR-link-2: pleiotropy robust cis Mendelian randomization validated in three independent reference datasets of causality
Source: Nat Commun. 2025 Jul 3;16:6112. doi: 10.1038/s41467-025-60868-1 (PMC12229666; doi:10.1038/s41467-025-60868-1)
Supplement: Supplementary file 9 — Supplementary Data 7 [file 41467_2025_60868_MOESM9_ESM.xlsx]

## Sheet: Sheet1
distance	pwy	method	auc	positives	negatives
5	kegg	MR-link-2	0.615495	2006	61394
5	kegg	MR-IVW	0.60157	2006	61393
5	kegg	MR-IVW LD	0.602418	2006	61394
5	kegg	MR-PCA	0.61352	2006	61394
5	kegg	coloc	0.551741	2006	61394
5	kegg	SuSIE coloc	0.552034	2006	61394
5	metacyc	MR-link-2	0.651805	5936	48685
5	metacyc	MR-IVW	0.647044	5936	48685
5	metacyc	MR-IVW LD	0.647965	5936	48685
5	metacyc	MR-PCA	0.652381	5936	48685
5	metacyc	coloc	0.586133	5936	48685
5	metacyc	SuSIE coloc	0.586782	5936	48685
5	wikipathways	MR-link-2	0.634863	1792	48917
5	wikipathways	MR-IVW	0.62954	1792	48917
5	wikipathways	MR-IVW LD	0.629975	1792	48917
5	wikipathways	MR-PCA	0.632435	1792	48917
5	wikipathways	coloc	0.622589	1792	48917
5	wikipathways	SuSIE coloc	0.6194	1792	48917
5	intersection	MR-link-2	0.657661	515	6495
5	intersection	MR-IVW	0.656589	515	6495
5	intersection	MR-IVW LD	0.656502	515	6495
5	intersection	MR-PCA	0.662277	515	6495
5	intersection	coloc	0.633763	515	6495
5	intersection	SuSIE coloc	0.631263	515	6495
5	at_least_one	MR-link-2	0.640992	3176	113872
5	at_least_one	MR-IVW	0.638794	3176	113871
5	at_least_one	MR-IVW LD	0.639473	3176	113872
5	at_least_one	MR-PCA	0.642911	3176	113872
5	at_least_one	coloc	0.601552	3176	113872
5	at_least_one	SuSIE coloc	0.601126	3176	113872
5	at_least_two	MR-link-2	0.63358	2011	38629
5	at_least_two	MR-IVW	0.622822	2011	38629
5	at_least_two	MR-IVW LD	0.623887	2011	38629
5	at_least_two	MR-PCA	0.630032	2011	38629
5	at_least_two	coloc	0.578755	2011	38629
5	at_least_two	SuSIE coloc	0.578634	2011	38629
6	kegg	MR-link-2	0.617172	2006	56312
6	kegg	MR-IVW	0.603277	2006	56311
6	kegg	MR-IVW LD	0.604136	2006	56312
6	kegg	MR-PCA	0.615133	2006	56312
6	kegg	coloc	0.550484	2006	56312
6	kegg	SuSIE coloc	0.550795	2006	56312
6	metacyc	MR-link-2	0.654633	5936	33259
6	metacyc	MR-IVW	0.651131	5936	33259
6	metacyc	MR-IVW LD	0.651915	5936	33259
6	metacyc	MR-PCA	0.655849	5936	33259
6	metacyc	coloc	0.585169	5936	33259
6	metacyc	SuSIE coloc	0.585717	5936	33259
6	wikipathways	MR-link-2	0.642626	2111	46285
6	wikipathways	MR-IVW	0.638292	2111	46285
6	wikipathways	MR-IVW LD	0.638583	2111	46285
6	wikipathways	MR-PCA	0.639074	2111	46285
6	wikipathways	coloc	0.624554	2111	46285
6	wikipathways	SuSIE coloc	0.621349	2111	46285
6	intersection	MR-link-2	0.6829	515	3948
6	intersection	MR-IVW	0.683732	515	3948
6	intersection	MR-IVW LD	0.683181	515	3948
6	intersection	MR-PCA	0.691156	515	3948
6	intersection	coloc	0.643745	515	3948
6	intersection	SuSIE coloc	0.639922	515	3948
6	at_least_one	MR-link-2	0.640206	3662	102595
6	at_least_one	MR-IVW	0.637912	3662	102594
6	at_least_one	MR-IVW LD	0.638425	3662	102595
6	at_least_one	MR-PCA	0.639595	3662	102595
6	at_least_one	coloc	0.593439	3662	102595
6	at_least_one	SuSIE coloc	0.5925	3662	102595
6	at_least_two	MR-link-2	0.646024	2194	29313
6	at_least_two	MR-IVW	0.637953	2194	29313
6	at_least_two	MR-IVW LD	0.638742	2194	29313
6	at_least_two	MR-PCA	0.642791	2194	29313
6	at_least_two	coloc	0.589197	2194	29313
6	at_least_two	SuSIE coloc	0.588514	2194	29313
7	kegg	MR-link-2	0.618406	2006	50617
7	kegg	MR-IVW	0.60418	2006	50616
7	kegg	MR-IVW LD	0.604962	2006	50617
7	kegg	MR-PCA	0.616168	2006	50617
7	kegg	coloc	0.548738	2006	50617
7	kegg	SuSIE coloc	0.549046	2006	50617
7	metacyc	MR-link-2	0.653376	5936	22542
7	metacyc	MR-IVW	0.649644	5936	22542
7	metacyc	MR-IVW LD	0.650367	5936	22542
7	metacyc	MR-PCA	0.655133	5936	22542
7	metacyc	coloc	0.580806	5936	22542
7	metacyc	SuSIE coloc	0.581619	5936	22542
7	wikipathways	MR-link-2	0.630381	2301	43372
7	wikipathways	MR-IVW	0.624028	2301	43372
7	wikipathways	MR-IVW LD	0.624497	2301	43372
7	wikipathways	MR-PCA	0.624679	2301	43372
7	wikipathways	coloc	0.611169	2301	43372
7	wikipathways	SuSIE coloc	0.608218	2301	43372
7	intersection	MR-link-2	0.678005	525	2329
7	intersection	MR-IVW	0.673655	525	2329
7	intersection	MR-IVW LD	0.67355	525	2329
7	intersection	MR-PCA	0.685109	525	2329
7	intersection	coloc	0.633972	525	2329
7	intersection	SuSIE coloc	0.632172	525	2329
7	at_least_one	MR-link-2	0.634338	4229	91381
7	at_least_one	MR-IVW	0.629966	4229	91380
7	at_least_one	MR-IVW LD	0.630445	4229	91381
7	at_least_one	MR-PCA	0.633129	4229	91381
7	at_least_one	coloc	0.584299	4229	91381
7	at_least_one	SuSIE coloc	0.584	4229	91381
7	at_least_two	MR-link-2	0.644433	2236	22821
7	at_least_two	MR-IVW	0.634782	2236	22821
7	at_least_two	MR-IVW LD	0.635437	2236	22821
7	at_least_two	MR-PCA	0.641066	2236	22821
7	at_least_two	coloc	0.587579	2236	22821
7	at_least_two	SuSIE coloc	0.586875	2236	22821
8	kegg	MR-link-2	0.619687	2006	44661
8	kegg	MR-IVW	0.605541	2006	44660
8	kegg	MR-IVW LD	0.606338	2006	44661
8	kegg	MR-PCA	0.617933	2006	44661
8	kegg	coloc	0.545877	2006	44661
8	kegg	SuSIE coloc	0.546231	2006	44661
8	metacyc	MR-link-2	0.65193	5936	15078
8	metacyc	MR-IVW	0.648609	5936	15078
8	metacyc	MR-IVW LD	0.649401	5936	15078
8	metacyc	MR-PCA	0.653329	5936	15078
8	metacyc	coloc	0.582473	5936	15078
8	metacyc	SuSIE coloc	0.583271	5936	15078
8	wikipathways	MR-link-2	0.631733	2572	39658
8	wikipathways	MR-IVW	0.622524	2572	39658
8	wikipathways	MR-IVW LD	0.623293	2572	39658
8	wikipathways	MR-PCA	0.625758	2572	39658
8	wikipathways	coloc	0.60411	2572	39658
8	wikipathways	SuSIE coloc	0.601905	2572	39658
8	intersection	MR-link-2	0.680416	607	1205
8	intersection	MR-IVW	0.674133	607	1205
8	intersection	MR-IVW LD	0.676416	607	1205
8	intersection	MR-PCA	0.684571	607	1205
8	intersection	coloc	0.629836	607	1205
8	intersection	SuSIE coloc	0.631241	607	1205
8	at_least_one	MR-link-2	0.633258	4704	80993
8	at_least_one	MR-IVW	0.628541	4704	80992
8	at_least_one	MR-IVW LD	0.629198	4704	80993
8	at_least_one	MR-PCA	0.632697	4704	80993
8	at_least_one	coloc	0.577765	4704	80993
8	at_least_one	SuSIE coloc	0.57794	4704	80993
8	at_least_two	MR-link-2	0.644393	2238	17199
8	at_least_two	MR-IVW	0.634367	2238	17199
8	at_least_two	MR-IVW LD	0.635003	2238	17199
8	at_least_two	MR-PCA	0.641229	2238	17199
8	at_least_two	coloc	0.586773	2238	17199
8	at_least_two	SuSIE coloc	0.586085	2238	17199
9	kegg	MR-link-2	0.622242	2006	38535
9	kegg	MR-IVW	0.608394	2006	38534
9	kegg	MR-IVW LD	0.609254	2006	38535
9	kegg	MR-PCA	0.620892	2006	38535
9	kegg	coloc	0.544231	2006	38535
9	kegg	SuSIE coloc	0.5446	2006	38535
9	metacyc	MR-link-2	0.658802	5936	9672
9	metacyc	MR-IVW	0.653426	5936	9672
9	metacyc	MR-IVW LD	0.654497	5936	9672
9	metacyc	MR-PCA	0.658025	5936	9672
9	metacyc	coloc	0.585253	5936	9672
9	metacyc	SuSIE coloc	0.586129	5936	9672
9	wikipathways	MR-link-2	0.637455	2730	36011
9	wikipathways	MR-IVW	0.627975	2730	36011
9	wikipathways	MR-IVW LD	0.628668	2730	36011
9	wikipathways	MR-PCA	0.632213	2730	36011
9	wikipathways	coloc	0.608527	2730	36011
9	wikipathways	SuSIE coloc	0.605613	2730	36011
9	intersection	MR-link-2	0.697116	705	643
9	intersection	MR-IVW	0.685682	705	643
9	intersection	MR-IVW LD	0.688377	705	643
9	intersection	MR-PCA	0.701556	705	643
9	intersection	coloc	0.652866	705	643
9	intersection	SuSIE coloc	0.651913	705	643
9	at_least_one	MR-link-2	0.635849	5057	71173
9	at_least_one	MR-IVW	0.632053	5057	71172
9	at_least_one	MR-IVW LD	0.632901	5057	71173
9	at_least_one	MR-PCA	0.634949	5057	71173
9	at_least_one	coloc	0.581953	5057	71173
9	at_least_one	SuSIE coloc	0.581997	5057	71173
9	at_least_two	MR-link-2	0.650867	2242	12402
9	at_least_two	MR-IVW	0.637303	2242	12402
9	at_least_two	MR-IVW LD	0.638178	2242	12402
9	at_least_two	MR-PCA	0.646766	2242	12402
9	at_least_two	coloc	0.586438	2242	12402
9	at_least_two	SuSIE coloc	0.58597	2242	12402
10	kegg	MR-link-2	0.622638	2006	33213
10	kegg	MR-IVW	0.608731	2006	33212
10	kegg	MR-IVW LD	0.609578	2006	33213
10	kegg	MR-PCA	0.620741	2006	33213
10	kegg	coloc	0.541361	2006	33213
10	kegg	SuSIE coloc	0.541701	2006	33213
10	metacyc	MR-link-2	0.665145	5936	6551
10	metacyc	MR-IVW	0.656434	5936	6551
10	metacyc	MR-IVW LD	0.657455	5936	6551
10	metacyc	MR-PCA	0.663505	5936	6551
10	metacyc	coloc	0.58473	5936	6551
10	metacyc	SuSIE coloc	0.585617	5936	6551
10	wikipathways	MR-link-2	0.626223	3336	32495
10	wikipathways	MR-IVW	0.615921	3336	32495
10	wikipathways	MR-IVW LD	0.616601	3336	32495
10	wikipathways	MR-PCA	0.622542	3336	32495
10	wikipathways	coloc	0.582548	3336	32495
10	wikipathways	SuSIE coloc	0.582772	3336	32495
10	intersection	MR-link-2	0.706911	705	352
10	intersection	MR-IVW	0.688794	705	352
10	intersection	MR-IVW LD	0.692104	705	352
10	intersection	MR-PCA	0.711134	705	352
10	intersection	coloc	0.656657	705	352
10	intersection	SuSIE coloc	0.654956	705	352
10	at_least_one	MR-link-2	0.629443	5933	62204
10	at_least_one	MR-IVW	0.624281	5933	62203
10	at_least_one	MR-IVW LD	0.62505	5933	62204
10	at_least_one	MR-PCA	0.629355	5933	62204
10	at_least_one	coloc	0.568401	5933	62204
10	at_least_one	SuSIE coloc	0.569294	5933	62204
10	at_least_two	MR-link-2	0.644331	2482	9703
10	at_least_two	MR-IVW	0.627481	2482	9703
10	at_least_two	MR-IVW LD	0.628274	2482	9703
10	at_least_two	MR-PCA	0.638195	2482	9703
10	at_least_two	coloc	0.5726	2482	9703
10	at_least_two	SuSIE coloc	0.572201	2482	9703
11	kegg	MR-link-2	0.624478	2006	27863
11	kegg	MR-IVW	0.611402	2006	27862
11	kegg	MR-IVW LD	0.612277	2006	27863
11	kegg	MR-PCA	0.622846	2006	27863
11	kegg	coloc	0.541829	2006	27863
11	kegg	SuSIE coloc	0.542011	2006	27863
11	metacyc	MR-link-2	0.663621	5936	4511
11	metacyc	MR-IVW	0.656336	5936	4511
11	metacyc	MR-IVW LD	0.657439	5936	4511
11	metacyc	MR-PCA	0.662055	5936	4511
11	metacyc	coloc	0.579143	5936	4511
11	metacyc	SuSIE coloc	0.579909	5936	4511
11	wikipathways	MR-link-2	0.626118	3410	29289
11	wikipathways	MR-IVW	0.612766	3410	29289
11	wikipathways	MR-IVW LD	0.61348	3410	29289
11	wikipathways	MR-PCA	0.620751	3410	29289
11	wikipathways	coloc	0.578333	3410	29289
11	wikipathways	SuSIE coloc	0.578777	3410	29289
11	intersection	MR-link-2	0.71281	775	159
11	intersection	MR-IVW	0.699838	775	159
11	intersection	MR-IVW LD	0.703648	775	159
11	intersection	MR-PCA	0.73365	775	159
11	intersection	coloc	0.66355	775	159
11	intersection	SuSIE coloc	0.660548	775	159
11	at_least_one	MR-link-2	0.629466	6349	54838
11	at_least_one	MR-IVW	0.621302	6349	54837
11	at_least_one	MR-IVW LD	0.621995	6349	54838
11	at_least_one	MR-PCA	0.62735	6349	54838
11	at_least_one	coloc	0.560257	6349	54838
11	at_least_one	SuSIE coloc	0.561034	6349	54838
11	at_least_two	MR-link-2	0.642352	2482	6666
11	at_least_two	MR-IVW	0.627342	2482	6666
11	at_least_two	MR-IVW LD	0.628326	2482	6666
11	at_least_two	MR-PCA	0.636198	2482	6666
11	at_least_two	coloc	0.574218	2482	6666
11	at_least_two	SuSIE coloc	0.573338	2482	6666
12	kegg	MR-link-2	0.627959	2006	21432
12	kegg	MR-IVW	0.614228	2006	21432
12	kegg	MR-IVW LD	0.61516	2006	21432
12	kegg	MR-PCA	0.626689	2006	21432
12	kegg	coloc	0.541311	2006	21432
12	kegg	SuSIE coloc	0.541764	2006	21432
12	metacyc	MR-link-2	0.663194	5936	3125
12	metacyc	MR-IVW	0.654392	5936	3125
12	metacyc	MR-IVW LD	0.654944	5936	3125
12	metacyc	MR-PCA	0.663731	5936	3125
12	metacyc	coloc	0.581533	5936	3125
12	metacyc	SuSIE coloc	0.582308	5936	3125
12	wikipathways	MR-link-2	0.623031	3489	25355
12	wikipathways	MR-IVW	0.61053	3489	25355
12	wikipathways	MR-IVW LD	0.611137	3489	25355
12	wikipathways	MR-PCA	0.617073	3489	25355
12	wikipathways	coloc	0.577029	3489	25355
12	wikipathways	SuSIE coloc	0.577164	3489	25355
12	intersection	MR-link-2	0.713118	775	51
12	intersection	MR-IVW	0.690664	775	51
12	intersection	MR-IVW LD	0.694282	775	51
12	intersection	MR-PCA	0.751777	775	51
12	intersection	coloc	0.656192	775	51
12	intersection	SuSIE coloc	0.646047	775	51
12	at_least_one	MR-link-2	0.631593	6704	45937
12	at_least_one	MR-IVW	0.623488	6704	45937
12	at_least_one	MR-IVW LD	0.62417	6704	45937
12	at_least_one	MR-PCA	0.629621	6704	45937
12	at_least_one	coloc	0.565573	6704	45937
12	at_least_one	SuSIE coloc	0.566434	6704	45937
12	at_least_two	MR-link-2	0.654633	2482	3924
12	at_least_two	MR-IVW	0.637462	2482	3924
12	at_least_two	MR-IVW LD	0.638657	2482	3924
12	at_least_two	MR-PCA	0.650333	2482	3924
12	at_least_two	coloc	0.579456	2482	3924
12	at_least_two	SuSIE coloc	0.579167	2482	3924
13	kegg	MR-link-2	0.62928	2006	16365
13	kegg	MR-IVW	0.615423	2006	16365
13	kegg	MR-IVW LD	0.616353	2006	16365
13	kegg	MR-PCA	0.627465	2006	16365
13	kegg	coloc	0.540146	2006	16365
13	kegg	SuSIE coloc	0.540498	2006	16365
13	metacyc	MR-link-2	0.666836	5936	2253
13	metacyc	MR-IVW	0.660831	5936	2253
13	metacyc	MR-IVW LD	0.661177	5936	2253
13	metacyc	MR-PCA	0.665314	5936	2253
13	metacyc	coloc	0.583112	5936	2253
13	metacyc	SuSIE coloc	0.583844	5936	2253
13	wikipathways	MR-link-2	0.623528	3532	20412
13	wikipathways	MR-IVW	0.609823	3532	20412
13	wikipathways	MR-IVW LD	0.610276	3532	20412
13	wikipathways	MR-PCA	0.616917	3532	20412
13	wikipathways	coloc	0.577253	3532	20412
13	wikipathways	SuSIE coloc	0.576715	3532	20412
13	intersection	MR-link-2	0.736484	783	30
13	intersection	MR-IVW	0.753065	783	30
13	intersection	MR-IVW LD	0.756258	783	30
13	intersection	MR-PCA	0.785653	783	30
13	intersection	coloc	0.718263	783	30
13	intersection	SuSIE coloc	0.700468	783	30
13	at_least_one	MR-link-2	0.631158	7120	36581
13	at_least_one	MR-IVW	0.621195	7120	36581
13	at_least_one	MR-IVW LD	0.62172	7120	36581
13	at_least_one	MR-PCA	0.628196	7120	36581
13	at_least_one	coloc	0.56146	7120	36581
13	at_least_one	SuSIE coloc	0.561998	7120	36581
13	at_least_two	MR-link-2	0.659087	2517	2419
13	at_least_two	MR-IVW	0.642483	2517	2419
13	at_least_two	MR-IVW LD	0.644026	2517	2419
13	at_least_two	MR-PCA	0.656338	2517	2419
13	at_least_two	coloc	0.581774	2517	2419
13	at_least_two	SuSIE coloc	0.5804	2517	2419
14	kegg	MR-link-2	0.630787	2006	12474
14	kegg	MR-IVW	0.617498	2006	12474
14	kegg	MR-IVW LD	0.618333	2006	12474
14	kegg	MR-PCA	0.62946	2006	12474
14	kegg	coloc	0.540986	2006	12474
14	kegg	SuSIE coloc	0.541299	2006	12474
14	metacyc	MR-link-2	0.668187	5936	1700
14	metacyc	MR-IVW	0.662654	5936	1700
14	metacyc	MR-IVW LD	0.663302	5936	1700
14	metacyc	MR-PCA	0.666536	5936	1700
14	metacyc	coloc	0.58177	5936	1700
14	metacyc	SuSIE coloc	0.582214	5936	1700
14	wikipathways	MR-link-2	0.624923	3958	15981
14	wikipathways	MR-IVW	0.609727	3958	15981
14	wikipathways	MR-IVW LD	0.610378	3958	15981
14	wikipathways	MR-PCA	0.617452	3958	15981
14	wikipathways	coloc	0.572152	3958	15981
14	wikipathways	SuSIE coloc	0.572374	3958	15981
14	intersection	MR-link-2	0.768002	932	18
14	intersection	MR-IVW	0.758047	932	18
14	intersection	MR-IVW LD	0.761206	932	18
14	intersection	MR-PCA	0.82922	932	18
14	intersection	coloc	0.753994	932	18
14	intersection	SuSIE coloc	0.723355	932	18
14	at_least_one	MR-link-2	0.631636	7624	28867
14	at_least_one	MR-IVW	0.620702	7624	28867
14	at_least_one	MR-IVW LD	0.621393	7624	28867
14	at_least_one	MR-PCA	0.62871	7624	28867
14	at_least_one	coloc	0.558786	7624	28867
14	at_least_one	SuSIE coloc	0.559661	7624	28867
14	at_least_two	MR-link-2	0.662901	2550	1270
14	at_least_two	MR-IVW	0.650091	2550	1270
14	at_least_two	MR-IVW LD	0.651593	2550	1270
14	at_least_two	MR-PCA	0.66081	2550	1270
14	at_least_two	coloc	0.584296	2550	1270
14	at_least_two	SuSIE coloc	0.582349	2550	1270
15	kegg	MR-link-2	0.633646	2006	8869
15	kegg	MR-IVW	0.619398	2006	8869
15	kegg	MR-IVW LD	0.620375	2006	8869
15	kegg	MR-PCA	0.632832	2006	8869
15	kegg	coloc	0.538171	2006	8869
15	kegg	SuSIE coloc	0.538543	2006	8869
15	metacyc	MR-link-2	0.666435	5936	1473
15	metacyc	MR-IVW	0.662828	5936	1473
15	metacyc	MR-IVW LD	0.663406	5936	1473
15	metacyc	MR-PCA	0.662699	5936	1473
15	metacyc	coloc	0.582491	5936	1473
15	metacyc	SuSIE coloc	0.582856	5936	1473
15	wikipathways	MR-link-2	0.622849	4210	12438
15	wikipathways	MR-IVW	0.608035	4210	12438
15	wikipathways	MR-IVW LD	0.608565	4210	12438
15	wikipathways	MR-PCA	0.614766	4210	12438
15	wikipathways	coloc	0.561064	4210	12438
15	wikipathways	SuSIE coloc	0.561077	4210	12438
15	at_least_one	MR-link-2	0.635532	8230	22041
15	at_least_one	MR-IVW	0.624712	8230	22041
15	at_least_one	MR-IVW LD	0.62529	8230	22041
15	at_least_one	MR-PCA	0.632177	8230	22041
15	at_least_one	coloc	0.555753	8230	22041
15	at_least_one	SuSIE coloc	0.556349	8230	22041
15	at_least_two	MR-link-2	0.654235	2550	730
15	at_least_two	MR-IVW	0.643634	2550	730
15	at_least_two	MR-IVW LD	0.645544	2550	730
15	at_least_two	MR-PCA	0.654148	2550	730
15	at_least_two	coloc	0.577981	2550	730
15	at_least_two	SuSIE coloc	0.575088	2550	730
16	kegg	MR-link-2	0.63443	2006	6637
16	kegg	MR-IVW	0.621753	2006	6637
16	kegg	MR-IVW LD	0.622713	2006	6637
16	kegg	MR-PCA	0.635318	2006	6637
16	kegg	coloc	0.540942	2006	6637
16	kegg	SuSIE coloc	0.541209	2006	6637
16	metacyc	MR-link-2	0.667427	5936	1381
16	metacyc	MR-IVW	0.664985	5936	1381
16	metacyc	MR-IVW LD	0.665311	5936	1381
16	metacyc	MR-PCA	0.66333	5936	1381
16	metacyc	coloc	0.585497	5936	1381
16	metacyc	SuSIE coloc	0.585814	5936	1381
16	wikipathways	MR-link-2	0.623819	4233	10068
16	wikipathways	MR-IVW	0.610479	4233	10068
16	wikipathways	MR-IVW LD	0.611014	4233	10068
16	wikipathways	MR-PCA	0.614724	4233	10068
16	wikipathways	coloc	0.56017	4233	10068
16	wikipathways	SuSIE coloc	0.560023	4233	10068
16	at_least_one	MR-link-2	0.636263	8296	17680
16	at_least_one	MR-IVW	0.626536	8296	17680
16	at_least_one	MR-IVW LD	0.627141	8296	17680
16	at_least_one	MR-PCA	0.632916	8296	17680
16	at_least_one	coloc	0.556592	8296	17680
16	at_least_one	SuSIE coloc	0.557022	8296	17680
16	at_least_two	MR-link-2	0.648166	2556	406
16	at_least_two	MR-IVW	0.643064	2556	406
16	at_least_two	MR-IVW LD	0.644814	2556	406
16	at_least_two	MR-PCA	0.645699	2556	406
16	at_least_two	coloc	0.583501	2556	406
16	at_least_two	SuSIE coloc	0.578541	2556	406
17	kegg	MR-link-2	0.642986	2006	5001
17	kegg	MR-IVW	0.628528	2006	5001
17	kegg	MR-IVW LD	0.629607	2006	5001
17	kegg	MR-PCA	0.641824	2006	5001
17	kegg	coloc	0.54045	2006	5001
17	kegg	SuSIE coloc	0.541117	2006	5001
17	metacyc	MR-link-2	0.667153	5936	1310
17	metacyc	MR-IVW	0.665595	5936	1310
17	metacyc	MR-IVW LD	0.665779	5936	1310
17	metacyc	MR-PCA	0.662416	5936	1310
17	metacyc	coloc	0.585426	5936	1310
17	metacyc	SuSIE coloc	0.586177	5936	1310
17	wikipathways	MR-link-2	0.625101	4233	7630
17	wikipathways	MR-IVW	0.610963	4233	7630
17	wikipathways	MR-IVW LD	0.611294	4233	7630
17	wikipathways	MR-PCA	0.615422	4233	7630
17	wikipathways	coloc	0.558906	4233	7630
17	wikipathways	SuSIE coloc	0.559105	4233	7630
17	at_least_one	MR-link-2	0.639001	8438	13814
17	at_least_one	MR-IVW	0.628283	8438	13814
17	at_least_one	MR-IVW LD	0.628807	8438	13814
17	at_least_one	MR-PCA	0.634233	8438	13814
17	at_least_one	coloc	0.555353	8438	13814
17	at_least_one	SuSIE coloc	0.556039	8438	13814
17	at_least_two	MR-link-2	0.666163	2556	127
17	at_least_two	MR-IVW	0.682806	2556	127
17	at_least_two	MR-IVW LD	0.683237	2556	127
17	at_least_two	MR-PCA	0.656938	2556	127
17	at_least_two	coloc	0.594131	2556	127
17	at_least_two	SuSIE coloc	0.593958	2556	127
18	kegg	MR-link-2	0.645059	2006	3913
18	kegg	MR-IVW	0.628208	2006	3913
18	kegg	MR-IVW LD	0.629281	2006	3913
18	kegg	MR-PCA	0.642591	2006	3913
18	kegg	coloc	0.538419	2006	3913
18	kegg	SuSIE coloc	0.539199	2006	3913
18	metacyc	MR-link-2	0.668467	5936	1286
18	metacyc	MR-IVW	0.666973	5936	1286
18	metacyc	MR-IVW LD	0.667232	5936	1286
18	metacyc	MR-PCA	0.662839	5936	1286
18	metacyc	coloc	0.587155	5936	1286
18	metacyc	SuSIE coloc	0.587892	5936	1286
18	wikipathways	MR-link-2	0.634386	4233	5400
18	wikipathways	MR-IVW	0.623056	4233	5400
18	wikipathways	MR-IVW LD	0.623002	4233	5400
18	wikipathways	MR-PCA	0.625991	4233	5400
18	wikipathways	coloc	0.56554	4233	5400
18	wikipathways	SuSIE coloc	0.565258	4233	5400
18	at_least_one	MR-link-2	0.646529	8443	10595
18	at_least_one	MR-IVW	0.636861	8443	10595
18	at_least_one	MR-IVW LD	0.637191	8443	10595
18	at_least_one	MR-PCA	0.641847	8443	10595
18	at_least_one	coloc	0.558911	8443	10595
18	at_least_one	SuSIE coloc	0.559462	8443	10595
19	kegg	MR-link-2	0.644027	2006	3320
19	kegg	MR-IVW	0.627529	2006	3320
19	kegg	MR-IVW LD	0.628568	2006	3320
19	kegg	MR-PCA	0.640046	2006	3320
19	kegg	coloc	0.539178	2006	3320
19	kegg	SuSIE coloc	0.540056	2006	3320
19	metacyc	MR-link-2	0.66867	5936	1275
19	metacyc	MR-IVW	0.667552	5936	1275
19	metacyc	MR-IVW LD	0.667779	5936	1275
19	metacyc	MR-PCA	0.662839	5936	1275
19	metacyc	coloc	0.587331	5936	1275
19	metacyc	SuSIE coloc	0.588057	5936	1275
19	wikipathways	MR-link-2	0.638452	4233	4136
19	wikipathways	MR-IVW	0.629405	4233	4136
19	wikipathways	MR-IVW LD	0.628872	4233	4136
19	wikipathways	MR-PCA	0.631184	4233	4136
19	wikipathways	coloc	0.572602	4233	4136
19	wikipathways	SuSIE coloc	0.572023	4233	4136
19	at_least_one	MR-link-2	0.649276	8443	8731
19	at_least_one	MR-IVW	0.641127	8443	8731
19	at_least_one	MR-IVW LD	0.641234	8443	8731
19	at_least_one	MR-PCA	0.644671	8443	8731
19	at_least_one	coloc	0.562815	8443	8731
19	at_least_one	SuSIE coloc	0.563338	8443	8731
20	kegg	MR-link-2	0.647512	2006	2952
20	kegg	MR-IVW	0.629321	2006	2952
20	kegg	MR-IVW LD	0.630799	2006	2952
20	kegg	MR-PCA	0.642928	2006	2952
20	kegg	coloc	0.542657	2006	2952
20	kegg	SuSIE coloc	0.543598	2006	2952
20	metacyc	MR-link-2	0.668905	5936	1273
20	metacyc	MR-IVW	0.667744	5936	1273
20	metacyc	MR-IVW LD	0.667963	5936	1273
20	metacyc	MR-PCA	0.662985	5936	1273
20	metacyc	coloc	0.587511	5936	1273
20	metacyc	SuSIE coloc	0.588238	5936	1273
20	wikipathways	MR-link-2	0.645825	4233	2871
20	wikipathways	MR-IVW	0.636534	4233	2871
20	wikipathways	MR-IVW LD	0.636228	4233	2871
20	wikipathways	MR-PCA	0.640384	4233	2871
20	wikipathways	coloc	0.573433	4233	2871
20	wikipathways	SuSIE coloc	0.57398	4233	2871
20	at_least_one	MR-link-2	0.656031	8443	7096
20	at_least_one	MR-IVW	0.647025	8443	7096
20	at_least_one	MR-IVW LD	0.647488	8443	7096
20	at_least_one	MR-PCA	0.651831	8443	7096
20	at_least_one	coloc	0.564219	8443	7096
20	at_least_one	SuSIE coloc	0.565393	8443	7096
21	kegg	MR-link-2	0.646336	2006	2679
21	kegg	MR-IVW	0.627633	2006	2679
21	kegg	MR-IVW LD	0.629238	2006	2679
21	kegg	MR-PCA	0.641246	2006	2679
21	kegg	coloc	0.543534	2006	2679
21	kegg	SuSIE coloc	0.544534	2006	2679
21	metacyc	MR-link-2	0.668946	5936	1270
21	metacyc	MR-IVW	0.667684	5936	1270
21	metacyc	MR-IVW LD	0.667894	5936	1270
21	metacyc	MR-PCA	0.66308	5936	1270
21	metacyc	coloc	0.587498	5936	1270
21	metacyc	SuSIE coloc	0.588226	5936	1270
21	wikipathways	MR-link-2	0.650163	4233	1837
21	wikipathways	MR-IVW	0.636566	4233	1837
21	wikipathways	MR-IVW LD	0.636633	4233	1837
21	wikipathways	MR-PCA	0.642802	4233	1837
21	wikipathways	coloc	0.575775	4233	1837
21	wikipathways	SuSIE coloc	0.577625	4233	1837
21	at_least_one	MR-link-2	0.657706	8630	5786
21	at_least_one	MR-IVW	0.647025	8630	5786
21	at_least_one	MR-IVW LD	0.647765	8630	5786
21	at_least_one	MR-PCA	0.65277	8630	5786
21	at_least_one	coloc	0.56442	8630	5786
21	at_least_one	SuSIE coloc	0.566259	8630	5786
22	kegg	MR-link-2	0.646115	2006	2507
22	kegg	MR-IVW	0.625957	2006	2507
22	kegg	MR-IVW LD	0.62758	2006	2507
22	kegg	MR-PCA	0.64058	2006	2507
22	kegg	coloc	0.545198	2006	2507
22	kegg	SuSIE coloc	0.546247	2006	2507
22	metacyc	MR-link-2	0.668946	5936	1270
22	metacyc	MR-IVW	0.667684	5936	1270
22	metacyc	MR-IVW LD	0.667894	5936	1270
22	metacyc	MR-PCA	0.66308	5936	1270
22	metacyc	coloc	0.587498	5936	1270
22	metacyc	SuSIE coloc	0.588226	5936	1270
22	wikipathways	MR-link-2	0.679961	4233	994
22	wikipathways	MR-IVW	0.661959	4233	994
22	wikipathways	MR-IVW LD	0.662101	4233	994
22	wikipathways	MR-PCA	0.676229	4233	994
22	wikipathways	coloc	0.59186	4233	994
22	wikipathways	SuSIE coloc	0.593021	4233	994
22	at_least_one	MR-link-2	0.666356	8630	4771
22	at_least_one	MR-IVW	0.654261	8630	4771
22	at_least_one	MR-IVW LD	0.655126	8630	4771
22	at_least_one	MR-PCA	0.661804	8630	4771
22	at_least_one	coloc	0.56789	8630	4771
22	at_least_one	SuSIE coloc	0.569627	8630	4771
23	kegg	MR-link-2	0.646786	2006	2357
23	kegg	MR-IVW	0.627917	2006	2357
23	kegg	MR-IVW LD	0.629414	2006	2357
23	kegg	MR-PCA	0.641714	2006	2357
23	kegg	coloc	0.547034	2006	2357
23	kegg	SuSIE coloc	0.548134	2006	2357
23	metacyc	MR-link-2	0.668946	5936	1270
23	metacyc	MR-IVW	0.667684	5936	1270
23	metacyc	MR-IVW LD	0.667894	5936	1270
23	metacyc	MR-PCA	0.66308	5936	1270
23	metacyc	coloc	0.587498	5936	1270
23	metacyc	SuSIE coloc	0.588226	5936	1270
23	wikipathways	MR-link-2	0.684215	4233	599
23	wikipathways	MR-IVW	0.66533	4233	599
23	wikipathways	MR-IVW LD	0.666383	4233	599
23	wikipathways	MR-PCA	0.683274	4233	599
23	wikipathways	coloc	0.592197	4233	599
23	wikipathways	SuSIE coloc	0.593702	4233	599
23	at_least_one	MR-link-2	0.666737	8630	4226
23	at_least_one	MR-IVW	0.655623	8630	4226
23	at_least_one	MR-IVW LD	0.656618	8630	4226
23	at_least_one	MR-PCA	0.662471	8630	4226
23	at_least_one	coloc	0.567597	8630	4226
23	at_least_one	SuSIE coloc	0.569437	8630	4226
24	kegg	MR-link-2	0.648984	2006	2217
24	kegg	MR-IVW	0.628781	2006	2217
24	kegg	MR-IVW LD	0.630259	2006	2217
24	kegg	MR-PCA	0.643966	2006	2217
24	kegg	coloc	0.548411	2006	2217
24	kegg	SuSIE coloc	0.549563	2006	2217
24	metacyc	MR-link-2	0.668946	5936	1270
24	metacyc	MR-IVW	0.667684	5936	1270
24	metacyc	MR-IVW LD	0.667894	5936	1270
24	metacyc	MR-PCA	0.66308	5936	1270
24	metacyc	coloc	0.587498	5936	1270
24	metacyc	SuSIE coloc	0.588226	5936	1270
24	wikipathways	MR-link-2	0.683391	4233	338
24	wikipathways	MR-IVW	0.664103	4233	338
24	wikipathways	MR-IVW LD	0.665448	4233	338
24	wikipathways	MR-PCA	0.692982	4233	338
24	wikipathways	coloc	0.586402	4233	338
24	wikipathways	SuSIE coloc	0.587884	4233	338
24	at_least_one	MR-link-2	0.667036	8632	3825
24	at_least_one	MR-IVW	0.655711	8632	3825
24	at_least_one	MR-IVW LD	0.656713	8632	3825
24	at_least_one	MR-PCA	0.66335	8632	3825
24	at_least_one	coloc	0.566863	8632	3825
24	at_least_one	SuSIE coloc	0.568746	8632	3825
25	kegg	MR-link-2	0.649417	2006	2206
25	kegg	MR-IVW	0.628833	2006	2206
25	kegg	MR-IVW LD	0.6303	2006	2206
25	kegg	MR-PCA	0.643819	2006	2206
25	kegg	coloc	0.548584	2006	2206
25	kegg	SuSIE coloc	0.54974	2006	2206
25	metacyc	MR-link-2	0.668946	5936	1270
25	metacyc	MR-IVW	0.667684	5936	1270
25	metacyc	MR-IVW LD	0.667894	5936	1270
25	metacyc	MR-PCA	0.66308	5936	1270
25	metacyc	coloc	0.587498	5936	1270
25	metacyc	SuSIE coloc	0.588226	5936	1270
25	wikipathways	MR-link-2	0.674681	4233	190
25	wikipathways	MR-IVW	0.674768	4233	190
25	wikipathways	MR-IVW LD	0.676568	4233	190
25	wikipathways	MR-PCA	0.708304	4233	190
25	wikipathways	coloc	0.571838	4233	190
25	wikipathways	SuSIE coloc	0.57327	4233	190
25	at_least_one	MR-link-2	0.666456	8632	3666
25	at_least_one	MR-IVW	0.656193	8632	3666
25	at_least_one	MR-IVW LD	0.657203	8632	3666
25	at_least_one	MR-PCA	0.663039	8632	3666
25	at_least_one	coloc	0.565662	8632	3666
25	at_least_one	SuSIE coloc	0.567564	8632	3666
26	kegg	MR-link-2	0.649417	2006	2206
26	kegg	MR-IVW	0.628833	2006	2206
26	kegg	MR-IVW LD	0.6303	2006	2206
26	kegg	MR-PCA	0.643819	2006	2206
26	kegg	coloc	0.548584	2006	2206
26	kegg	SuSIE coloc	0.54974	2006	2206
26	metacyc	MR-link-2	0.668946	5936	1270
26	metacyc	MR-IVW	0.667684	5936	1270
26	metacyc	MR-IVW LD	0.667894	5936	1270
26	metacyc	MR-PCA	0.66308	5936	1270
26	metacyc	coloc	0.587498	5936	1270
26	metacyc	SuSIE coloc	0.588226	5936	1270
26	wikipathways	MR-link-2	0.680756	4233	161
26	wikipathways	MR-IVW	0.672259	4233	161
26	wikipathways	MR-IVW LD	0.673908	4233	161
26	wikipathways	MR-PCA	0.71381	4233	161
26	wikipathways	coloc	0.573046	4233	161
26	wikipathways	SuSIE coloc	0.574467	4233	161
26	at_least_one	MR-link-2	0.666731	8632	3637
26	at_least_one	MR-IVW	0.655971	8632	3637
26	at_least_one	MR-IVW LD	0.656971	8632	3637
26	at_least_one	MR-PCA	0.662956	8632	3637
26	at_least_one	coloc	0.565715	8632	3637
26	at_least_one	SuSIE coloc	0.567622	8632	3637
27	kegg	MR-link-2	0.649417	2006	2206
27	kegg	MR-IVW	0.628833	2006	2206
27	kegg	MR-IVW LD	0.6303	2006	2206
27	kegg	MR-PCA	0.643819	2006	2206
27	kegg	coloc	0.548584	2006	2206
27	kegg	SuSIE coloc	0.54974	2006	2206
27	metacyc	MR-link-2	0.668155	5936	1257
27	metacyc	MR-IVW	0.667482	5936	1257
27	metacyc	MR-IVW LD	0.667662	5936	1257
27	metacyc	MR-PCA	0.663107	5936	1257
27	metacyc	coloc	0.587349	5936	1257
27	metacyc	SuSIE coloc	0.588075	5936	1257
27	wikipathways	MR-link-2	0.677122	4233	139
27	wikipathways	MR-IVW	0.67316	4233	139
27	wikipathways	MR-IVW LD	0.674447	4233	139
27	wikipathways	MR-PCA	0.711584	4233	139
27	wikipathways	coloc	0.57352	4233	139
27	wikipathways	SuSIE coloc	0.574914	4233	139
27	at_least_one	MR-link-2	0.666292	8632	3602
27	at_least_one	MR-IVW	0.655857	8632	3602
27	at_least_one	MR-IVW LD	0.656831	8632	3602
27	at_least_one	MR-PCA	0.66262	8632	3602
27	at_least_one	coloc	0.565646	8632	3602
27	at_least_one	SuSIE coloc	0.567556	8632	3602
28	kegg	MR-link-2	0.649417	2006	2206
28	kegg	MR-IVW	0.628833	2006	2206
28	kegg	MR-IVW LD	0.6303	2006	2206
28	kegg	MR-PCA	0.643819	2006	2206
28	kegg	coloc	0.548584	2006	2206
28	kegg	SuSIE coloc	0.54974	2006	2206
28	metacyc	MR-link-2	0.668795	5936	1225
28	metacyc	MR-IVW	0.668668	5936	1225
28	metacyc	MR-IVW LD	0.668741	5936	1225
28	metacyc	MR-PCA	0.664369	5936	1225
28	metacyc	coloc	0.588808	5936	1225
28	metacyc	SuSIE coloc	0.589528	5936	1225
28	wikipathways	MR-link-2	0.674105	4233	82
28	wikipathways	MR-IVW	0.669911	4233	82
28	wikipathways	MR-IVW LD	0.668778	4233	82
28	wikipathways	MR-PCA	0.70513	4233	82
28	wikipathways	coloc	0.571736	4233	82
28	wikipathways	SuSIE coloc	0.573079	4233	82
28	at_least_one	MR-link-2	0.666461	8632	3513
28	at_least_one	MR-IVW	0.655982	8632	3513
28	at_least_one	MR-IVW LD	0.656868	8632	3513
28	at_least_one	MR-PCA	0.662259	8632	3513
28	at_least_one	coloc	0.566023	8632	3513
28	at_least_one	SuSIE coloc	0.567945	8632	3513
29	kegg	MR-link-2	0.649417	2006	2206
29	kegg	MR-IVW	0.628833	2006	2206
29	kegg	MR-IVW LD	0.6303	2006	2206
29	kegg	MR-PCA	0.643819	2006	2206
29	kegg	coloc	0.548584	2006	2206
29	kegg	SuSIE coloc	0.54974	2006	2206
29	metacyc	MR-link-2	0.667888	5936	1177
29	metacyc	MR-IVW	0.666458	5936	1177
29	metacyc	MR-IVW LD	0.666376	5936	1177
29	metacyc	MR-PCA	0.66497	5936	1177
29	metacyc	coloc	0.588029	5936	1177
29	metacyc	SuSIE coloc	0.588738	5936	1177
29	wikipathways	MR-link-2	0.665506	4233	70
29	wikipathways	MR-IVW	0.665772	4233	70
29	wikipathways	MR-IVW LD	0.663815	4233	70
29	wikipathways	MR-PCA	0.701708	4233	70
29	wikipathways	coloc	0.568918	4233	70
29	wikipathways	SuSIE coloc	0.570278	4233	70
29	at_least_one	MR-link-2	0.666085	8632	3453
29	at_least_one	MR-IVW	0.655054	8632	3453
29	at_least_one	MR-IVW LD	0.655886	8632	3453
29	at_least_one	MR-PCA	0.66237	8632	3453
29	at_least_one	coloc	0.565586	8632	3453
29	at_least_one	SuSIE coloc	0.567513	8632	3453
30	kegg	MR-link-2	0.649865	2006	2107
30	kegg	MR-IVW	0.629382	2006	2107
30	kegg	MR-IVW LD	0.630676	2006	2107
30	kegg	MR-PCA	0.645002	2006	2107
30	kegg	coloc	0.547775	2006	2107
30	kegg	SuSIE coloc	0.548615	2006	2107
30	metacyc	MR-link-2	0.675885	5936	383
30	metacyc	MR-IVW	0.688222	5936	383
30	metacyc	MR-IVW LD	0.688898	5936	383
30	metacyc	MR-PCA	0.679117	5936	383
30	metacyc	coloc	0.589927	5936	383
30	metacyc	SuSIE coloc	0.590749	5936	383
30	wikipathways	MR-link-2	0.667791	4233	29
30	wikipathways	MR-IVW	0.624315	4233	29
30	wikipathways	MR-IVW LD	0.618221	4233	29
30	wikipathways	MR-PCA	0.665494	4233	29
30	wikipathways	coloc	0.534585	4233	29
30	wikipathways	SuSIE coloc	0.536059	4233	29
30	at_least_one	MR-link-2	0.670305	8632	2519
30	at_least_one	MR-IVW	0.657996	8632	2519
30	at_least_one	MR-IVW LD	0.659104	8632	2519
30	at_least_one	MR-PCA	0.666618	8632	2519
30	at_least_one	coloc	0.56249	8632	2519
30	at_least_one	SuSIE coloc	0.564359	8632	2519
31	kegg	MR-link-2	0.651339	2006	1972
31	kegg	MR-IVW	0.631868	2006	1972
31	kegg	MR-IVW LD	0.632976	2006	1972
31	kegg	MR-PCA	0.645929	2006	1972
31	kegg	coloc	0.548108	2006	1972
31	kegg	SuSIE coloc	0.548926	2006	1972
31	metacyc	MR-link-2	0.689049	5936	249
31	metacyc	MR-IVW	0.702958	5936	249
31	metacyc	MR-IVW LD	0.704024	5936	249
31	metacyc	MR-PCA	0.694541	5936	249
31	metacyc	coloc	0.603802	5936	249
31	metacyc	SuSIE coloc	0.604587	5936	249
31	at_least_one	MR-link-2	0.673463	8632	2221
31	at_least_one	MR-IVW	0.661292	8632	2221
31	at_least_one	MR-IVW LD	0.662397	8632	2221
31	at_least_one	MR-PCA	0.669138	8632	2221
31	at_least_one	coloc	0.564116	8632	2221
31	at_least_one	SuSIE coloc	0.565992	8632	2221
32	kegg	MR-link-2	0.652863	2006	1885
32	kegg	MR-IVW	0.631624	2006	1885
32	kegg	MR-IVW LD	0.632823	2006	1885
32	kegg	MR-PCA	0.645434	2006	1885
32	kegg	coloc	0.548656	2006	1885
32	kegg	SuSIE coloc	0.549504	2006	1885
32	metacyc	MR-link-2	0.682626	5936	92
32	metacyc	MR-IVW	0.700769	5936	92
32	metacyc	MR-IVW LD	0.700734	5936	92
32	metacyc	MR-PCA	0.679785	5936	92
32	metacyc	coloc	0.599906	5936	92
32	metacyc	SuSIE coloc	0.600721	5936	92
32	at_least_one	MR-link-2	0.674131	8632	1977
32	at_least_one	MR-IVW	0.658643	8632	1977
32	at_least_one	MR-IVW LD	0.659775	8632	1977
32	at_least_one	MR-PCA	0.666843	8632	1977
32	at_least_one	coloc	0.562651	8632	1977
32	at_least_one	SuSIE coloc	0.564579	8632	1977
33	kegg	MR-link-2	0.653961	2006	1607
33	kegg	MR-IVW	0.63349	2006	1607
33	kegg	MR-IVW LD	0.634627	2006	1607
33	kegg	MR-PCA	0.646402	2006	1607
33	kegg	coloc	0.551366	2006	1607
33	kegg	SuSIE coloc	0.552258	2006	1607
33	metacyc	MR-link-2	0.663707	5936	47
33	metacyc	MR-IVW	0.7174	5936	47
33	metacyc	MR-IVW LD	0.714816	5936	47
33	metacyc	MR-PCA	0.648771	5936	47
33	metacyc	coloc	0.60506	5936	47
33	metacyc	SuSIE coloc	0.605942	5936	47
33	at_least_one	MR-link-2	0.67462	8632	1654
33	at_least_one	MR-IVW	0.660234	8632	1654
33	at_least_one	MR-IVW LD	0.661246	8632	1654
33	at_least_one	MR-PCA	0.666834	8632	1654
33	at_least_one	coloc	0.56489	8632	1654
33	at_least_one	SuSIE coloc	0.566874	8632	1654
34	kegg	MR-link-2	0.658981	2006	1225
34	kegg	MR-IVW	0.637359	2006	1225
34	kegg	MR-IVW LD	0.638526	2006	1225
34	kegg	MR-PCA	0.650491	2006	1225
34	kegg	coloc	0.549829	2006	1225
34	kegg	SuSIE coloc	0.550478	2006	1225
34	metacyc	MR-link-2	0.658309	5936	40
34	metacyc	MR-IVW	0.709242	5936	40
34	metacyc	MR-IVW LD	0.705667	5936	40
34	metacyc	MR-PCA	0.632303	5936	40
34	metacyc	coloc	0.596593	5936	40
34	metacyc	SuSIE coloc	0.597511	5936	40
34	at_least_one	MR-link-2	0.679058	8632	1265
34	at_least_one	MR-IVW	0.663814	8632	1265
34	at_least_one	MR-IVW LD	0.664786	8632	1265
34	at_least_one	MR-PCA	0.670045	8632	1265
34	at_least_one	coloc	0.563243	8632	1265
34	at_least_one	SuSIE coloc	0.565014	8632	1265
35	kegg	MR-link-2	0.664558	2006	781
35	kegg	MR-IVW	0.638631	2006	781
35	kegg	MR-IVW LD	0.639642	2006	781
35	kegg	MR-PCA	0.651573	2006	781
35	kegg	coloc	0.540376	2006	781
35	kegg	SuSIE coloc	0.54062	2006	781
35	metacyc	MR-link-2	0.639249	5936	24
35	metacyc	MR-IVW	0.718217	5936	24
35	metacyc	MR-IVW LD	0.712004	5936	24
35	metacyc	MR-PCA	0.60795	5936	24
35	metacyc	coloc	0.587447	5936	24
35	metacyc	SuSIE coloc	0.588113	5936	24
35	at_least_one	MR-link-2	0.683713	8632	805
35	at_least_one	MR-IVW	0.665494	8632	805
35	at_least_one	MR-IVW LD	0.666263	8632	805
35	at_least_one	MR-PCA	0.670563	8632	805
35	at_least_one	coloc	0.554236	8632	805
35	at_least_one	SuSIE coloc	0.555643	8632	805
36	kegg	MR-link-2	0.667488	2006	379
36	kegg	MR-IVW	0.642193	2006	379
36	kegg	MR-IVW LD	0.643147	2006	379
36	kegg	MR-PCA	0.661262	2006	379
36	kegg	coloc	0.547449	2006	379
36	kegg	SuSIE coloc	0.54763	2006	379
36	metacyc	MR-link-2	0.590867	5936	18
36	metacyc	MR-IVW	0.664767	5936	18
36	metacyc	MR-IVW LD	0.656072	5936	18
36	metacyc	MR-PCA	0.544072	5936	18
36	metacyc	coloc	0.540946	5936	18
36	metacyc	SuSIE coloc	0.541564	5936	18
36	at_least_one	MR-link-2	0.682809	8632	397
36	at_least_one	MR-IVW	0.667078	8632	397
36	at_least_one	MR-IVW LD	0.667475	8632	397
36	at_least_one	MR-PCA	0.675316	8632	397
36	at_least_one	coloc	0.558928	8632	397
36	at_least_one	SuSIE coloc	0.560263	8632	397
37	kegg	MR-link-2	0.647081	2006	229
37	kegg	MR-IVW	0.631204	2006	229
37	kegg	MR-IVW LD	0.633544	2006	229
37	kegg	MR-PCA	0.6552	2006	229
37	kegg	coloc	0.542345	2006	229
37	kegg	SuSIE coloc	0.542525	2006	229
37	metacyc	MR-link-2	0.590867	5936	18
37	metacyc	MR-IVW	0.664767	5936	18
37	metacyc	MR-IVW LD	0.656072	5936	18
37	metacyc	MR-PCA	0.544072	5936	18
37	metacyc	coloc	0.540946	5936	18
37	metacyc	SuSIE coloc	0.541564	5936	18
37	at_least_one	MR-link-2	0.661819	8632	247
37	at_least_one	MR-IVW	0.657145	8632	247
37	at_least_one	MR-IVW LD	0.658473	8632	247
37	at_least_one	MR-PCA	0.665699	8632	247
37	at_least_one	coloc	0.553595	8632	247
37	at_least_one	SuSIE coloc	0.554929	8632	247
38	kegg	MR-link-2	0.648457	2006	185
38	kegg	MR-IVW	0.628296	2006	185
38	kegg	MR-IVW LD	0.632031	2006	185
38	kegg	MR-PCA	0.654305	2006	185
38	kegg	coloc	0.540621	2006	185
38	kegg	SuSIE coloc	0.540791	2006	185
38	at_least_one	MR-link-2	0.67034	8632	192
38	at_least_one	MR-IVW	0.658405	8632	192
38	at_least_one	MR-IVW LD	0.660684	8632	192
38	at_least_one	MR-PCA	0.673656	8632	192
38	at_least_one	coloc	0.55377	8632	192
38	at_least_one	SuSIE coloc	0.555102	8632	192
39	kegg	MR-link-2	0.653404	2006	162
39	kegg	MR-IVW	0.622392	2006	162
39	kegg	MR-IVW LD	0.626023	2006	162
39	kegg	MR-PCA	0.648893	2006	162
39	kegg	coloc	0.538209	2006	162
39	kegg	SuSIE coloc	0.538385	2006	162
39	at_least_one	MR-link-2	0.671341	8632	164
39	at_least_one	MR-IVW	0.65097	8632	164
39	at_least_one	MR-IVW LD	0.654432	8632	164
39	at_least_one	MR-PCA	0.66771	8632	164
39	at_least_one	coloc	0.553171	8632	164
39	at_least_one	SuSIE coloc	0.554512	8632	164
40	kegg	MR-link-2	0.658622	2006	138
40	kegg	MR-IVW	0.624102	2006	138
40	kegg	MR-IVW LD	0.627628	2006	138
40	kegg	MR-PCA	0.648012	2006	138
40	kegg	coloc	0.537063	2006	138
40	kegg	SuSIE coloc	0.53724	2006	138
40	at_least_one	MR-link-2	0.679794	8632	138
40	at_least_one	MR-IVW	0.65068	8632	138
40	at_least_one	MR-IVW LD	0.654004	8632	138
40	at_least_one	MR-PCA	0.670134	8632	138
40	at_least_one	coloc	0.550799	8632	138
40	at_least_one	SuSIE coloc	0.552158	8632	138
