# Supplementary material for: MR-link-2: pleiotropy robust cis Mendelian randomization validated in three independent reference datasets of causality
Source: Nat Commun. 2025 Jul 3;16:6112. doi: 10.1038/s41467-025-60868-1 (PMC12229666; doi:10.1038/s41467-025-60868-1)
Supplement: Supplementary file 10 — Supplementary Data 8 [file 41467_2025_60868_MOESM10_ESM.xlsx]

## Sheet: Sheet1
method	pwy	type	precision	recall	max_precision	max_recall	ratio_with_max_precision	ratio_with_max_recall
MR-link 2	causal_in_kegg	per_locus	0.668342	0.0663011	0.668342	0.0947159	1	0.7
MR-link 2	causal_in_kegg	weighted	0.617647	0.267516	0.623188	0.27707	0.991108	0.965517
MR-IVW	causal_in_kegg	per_locus	0.374101	0.0777667	0.668342	0.0947159	0.559745	0.821053
MR-IVW	causal_in_kegg	weighted	0.6	0.267516	0.623188	0.27707	0.962791	0.965517
MR-IVW LD	causal_in_kegg	per_locus	0.372146	0.0812562	0.668342	0.0947159	0.55682	0.857895
MR-IVW LD	causal_in_kegg	weighted	0.623188	0.273885	0.623188	0.27707	1	0.988506
MR-PCA	causal_in_kegg	per_locus	0.44186	0.0947159	0.668342	0.0947159	0.66113	1
MR-PCA	causal_in_kegg	weighted	0.587838	0.27707	0.623188	0.27707	0.943275	1
MR-link 2	causal_in_metacyc	per_locus	0.900709	0.0277232	0.900709	0.055883	1	0.496094
MR-link 2	causal_in_metacyc	weighted	0.795699	0.128472	0.80315	0.177083	0.990723	0.72549
MR-IVW	causal_in_metacyc	per_locus	0.833333	0.0480244	0.900709	0.055883	0.925197	0.859375
MR-IVW	causal_in_metacyc	weighted	0.793388	0.166667	0.80315	0.177083	0.987846	0.941176
MR-IVW LD	causal_in_metacyc	per_locus	0.845614	0.0526086	0.900709	0.055883	0.938831	0.941406
MR-IVW LD	causal_in_metacyc	weighted	0.80315	0.177083	0.80315	0.177083	1	1
MR-PCA	causal_in_metacyc	per_locus	0.85906	0.055883	0.900709	0.055883	0.95376	1
MR-PCA	causal_in_metacyc	weighted	0.764706	0.157986	0.80315	0.177083	0.952134	0.892157
MR-link 2	causal_in_wikipathways	per_locus	0.296675	0.0458136	0.296675	0.0821485	1	0.557692
MR-link 2	causal_in_wikipathways	weighted	0.383333	0.181579	0.383333	0.189474	1	0.958333
MR-IVW	causal_in_wikipathways	per_locus	0.160298	0.0679305	0.296675	0.0821485	0.540316	0.826923
MR-IVW	causal_in_wikipathways	weighted	0.248175	0.178947	0.383333	0.189474	0.647414	0.944444
MR-IVW LD	causal_in_wikipathways	per_locus	0.159965	0.0722749	0.296675	0.0821485	0.539192	0.879808
MR-IVW LD	causal_in_wikipathways	weighted	0.240283	0.178947	0.383333	0.189474	0.626824	0.944444
MR-PCA	causal_in_wikipathways	per_locus	0.187726	0.0821485	0.296675	0.0821485	0.632765	1
MR-PCA	causal_in_wikipathways	weighted	0.248276	0.189474	0.383333	0.189474	0.647676	1
MR-link 2	causal_in_at_least_one	per_locus	0.360784	0.0385018	0.360784	0.0682151	1	0.564417
MR-link 2	causal_in_at_least_one	weighted	0.389892	0.154506	0.389892	0.180258	1	0.857143
MR-IVW	causal_in_at_least_one	per_locus	0.202589	0.0556602	0.360784	0.0682151	0.561525	0.815951
MR-IVW	causal_in_at_least_one	weighted	0.320955	0.173104	0.389892	0.180258	0.82319	0.960317
MR-IVW LD	causal_in_at_least_one	per_locus	0.205147	0.0600544	0.360784	0.0682151	0.568613	0.880368
MR-IVW LD	causal_in_at_least_one	weighted	0.320413	0.177396	0.389892	0.180258	0.821801	0.984127
MR-PCA	causal_in_at_least_one	per_locus	0.241303	0.0682151	0.360784	0.0682151	0.668828	1
MR-PCA	causal_in_at_least_one	weighted	0.314214	0.180258	0.389892	0.180258	0.805902	1
MR-link 2	causal_in_at_least_two	per_locus	0.788321	0.0549339	0.788321	0.0813835	1	0.675
MR-link 2	causal_in_at_least_two	weighted	0.841463	0.266409	0.841463	0.285714	1	0.932432
MR-IVW	causal_in_at_least_two	per_locus	0.462069	0.0681587	0.788321	0.0813835	0.586143	0.8375
MR-IVW	causal_in_at_least_two	weighted	0.70297	0.274131	0.841463	0.285714	0.835414	0.959459
MR-IVW LD	causal_in_at_least_two	per_locus	0.462541	0.0722279	0.788321	0.0813835	0.586741	0.8875
MR-IVW LD	causal_in_at_least_two	weighted	0.72549	0.285714	0.841463	0.285714	0.862177	1
MR-PCA	causal_in_at_least_two	per_locus	0.509554	0.0813835	0.788321	0.0813835	0.646379	1
MR-PCA	causal_in_at_least_two	weighted	0.69	0.266409	0.841463	0.285714	0.82	0.932432
MR-link 2	causal_in_intersection	per_locus	1	0.0879433	1	0.148936	1	0.590476
MR-link 2	causal_in_intersection	weighted	1	0.355932	1	0.372881	1	0.954545
MR-IVW	causal_in_intersection	per_locus	0.967391	0.126241	1	0.148936	0.967391	0.847619
MR-IVW	causal_in_intersection	weighted	0.977273	0.364407	1	0.372881	0.977273	0.977273
MR-IVW LD	causal_in_intersection	per_locus	0.968085	0.129078	1	0.148936	0.968085	0.866667
MR-IVW LD	causal_in_intersection	weighted	0.977778	0.372881	1	0.372881	0.977778	1
MR-PCA	causal_in_intersection	per_locus	0.972222	0.148936	1	0.148936	0.972222	1
MR-PCA	causal_in_intersection	weighted	0.97619	0.347458	1	0.372881	0.97619	0.931818
