# Supplementary material for: MR-link-2: pleiotropy robust cis Mendelian randomization validated in three independent reference datasets of causality
Source: Nat Commun. 2025 Jul 3;16:6112. doi: 10.1038/s41467-025-60868-1 (PMC12229666; doi:10.1038/s41467-025-60868-1)
Supplement: Supplementary file 11 — Supplementary Data 9 [file 41467_2025_60868_MOESM11_ESM.xlsx]

## Sheet: Sheet1
distance	pwy	method	auc	positives	negatives
5	kegg	alpha	0.674455	145	6876
5	kegg	beta_ivw	0.676377	123	6359
5	kegg	beta_ivw_r	0.672545	119	6309
5	kegg	beta_pca	0.687304	120	6417
5	metacyc	alpha	0.650396	232	6682
5	metacyc	beta_ivw	0.634891	184	6290
5	metacyc	beta_ivw_r	0.635343	179	6252
5	metacyc	beta_pca	0.669284	182	6350
5	wikipathways	alpha	0.642535	94	4124
5	wikipathways	beta_ivw	0.678745	76	3599
5	wikipathways	beta_ivw_r	0.679969	73	3561
5	wikipathways	beta_pca	0.669403	80	3666
5	at_least_one	alpha	0.670209	189	12834
5	at_least_one	beta_ivw	0.659933	151	11818
5	at_least_one	beta_ivw_r	0.658985	147	11742
5	at_least_one	beta_pca	0.674271	156	11941
5	at_least_two	alpha	0.673901	117	4088
5	at_least_two	beta_ivw	0.710134	95	3756
5	at_least_two	beta_ivw_r	0.70963	91	3720
5	at_least_two	beta_pca	0.715416	91	3807
5	intersection	alpha	0.710794	32	760
5	intersection	beta_ivw	0.711583	28	674
5	intersection	beta_ivw_r	0.708242	25	660
5	intersection	beta_pca	0.711735	26	685
6	kegg	alpha	0.676289	145	6410
6	kegg	beta_ivw	0.678667	123	5934
6	kegg	beta_ivw_r	0.674783	119	5885
6	kegg	beta_pca	0.688435	120	5995
6	metacyc	alpha	0.655849	232	4830
6	metacyc	beta_ivw	0.637309	184	4604
6	metacyc	beta_ivw_r	0.638089	179	4572
6	metacyc	beta_pca	0.671447	182	4643
6	wikipathways	alpha	0.641291	96	3941
6	wikipathways	beta_ivw	0.671829	81	3427
6	wikipathways	beta_ivw_r	0.67216	77	3390
6	wikipathways	beta_pca	0.667538	85	3493
6	at_least_one	alpha	0.670232	198	11530
6	at_least_one	beta_ivw	0.657311	162	10607
6	at_least_one	beta_ivw_r	0.655776	157	10533
6	at_least_one	beta_pca	0.671822	168	10711
6	at_least_two	alpha	0.677658	117	3116
6	at_least_two	beta_ivw	0.714055	95	2870
6	at_least_two	beta_ivw_r	0.713767	91	2838
6	at_least_two	beta_pca	0.717513	91	2928
6	intersection	alpha	0.7283	32	535
6	intersection	beta_ivw	0.73046	28	488
6	intersection	beta_ivw_r	0.727983	25	476
6	intersection	beta_pca	0.728737	26	492
7	kegg	alpha	0.676541	145	5888
7	kegg	beta_ivw	0.678338	123	5453
7	kegg	beta_ivw_r	0.674242	119	5408
7	kegg	beta_pca	0.687966	120	5503
7	metacyc	alpha	0.658047	232	3413
7	metacyc	beta_ivw	0.637848	184	3264
7	metacyc	beta_ivw_r	0.638694	179	3249
7	metacyc	beta_pca	0.672338	182	3302
7	wikipathways	alpha	0.62384	106	3697
7	wikipathways	beta_ivw	0.64584	91	3203
7	wikipathways	beta_ivw_r	0.644099	87	3167
7	wikipathways	beta_pca	0.644166	95	3267
7	at_least_one	alpha	0.664017	225	10240
7	at_least_one	beta_ivw	0.648637	187	9407
7	at_least_one	beta_ivw_r	0.646642	182	9340
7	at_least_one	beta_pca	0.65978	192	9511
7	at_least_two	alpha	0.677925	117	2415
7	at_least_two	beta_ivw	0.710581	95	2203
7	at_least_two	beta_ivw_r	0.710825	91	2178
7	at_least_two	beta_pca	0.71599	91	2244
7	intersection	alpha	0.70145	36	343
7	intersection	beta_ivw	0.70746	32	310
7	intersection	beta_ivw_r	0.696078	29	306
7	intersection	beta_pca	0.674448	30	317
8	kegg	alpha	0.678951	145	5199
8	kegg	beta_ivw	0.681351	123	4817
8	kegg	beta_ivw_r	0.677003	119	4783
8	kegg	beta_pca	0.689501	120	4882
8	metacyc	alpha	0.657796	232	2363
8	metacyc	beta_ivw	0.637536	184	2290
8	metacyc	beta_ivw_r	0.638427	179	2284
8	metacyc	beta_pca	0.669302	182	2325
8	wikipathways	alpha	0.627501	121	3364
8	wikipathways	beta_ivw	0.636184	102	2911
8	wikipathways	beta_ivw_r	0.631202	97	2878
8	wikipathways	beta_pca	0.63774	105	2973
8	at_least_one	alpha	0.662061	245	8963
8	at_least_one	beta_ivw	0.645233	204	8226
8	at_least_one	beta_ivw_r	0.640351	198	8166
8	at_least_one	beta_pca	0.657427	207	8338
8	at_least_two	alpha	0.681659	117	1753
8	at_least_two	beta_ivw	0.715586	95	1600
8	at_least_two	beta_ivw_r	0.716079	91	1587
8	at_least_two	beta_pca	0.715776	91	1644
8	intersection	alpha	0.720732	41	210
8	intersection	beta_ivw	0.699702	35	192
8	intersection	beta_ivw_r	0.690267	32	192
8	intersection	beta_pca	0.684114	33	198
9	kegg	alpha	0.681855	145	4478
9	kegg	beta_ivw	0.682214	123	4163
9	kegg	beta_ivw_r	0.678549	119	4135
9	kegg	beta_pca	0.691924	120	4221
9	metacyc	alpha	0.663783	232	1643
9	metacyc	beta_ivw	0.640392	184	1609
9	metacyc	beta_ivw_r	0.642865	179	1605
9	metacyc	beta_pca	0.677643	182	1643
9	wikipathways	alpha	0.603195	130	3025
9	wikipathways	beta_ivw	0.615656	108	2618
9	wikipathways	beta_ivw_r	0.609991	103	2586
9	wikipathways	beta_pca	0.620814	110	2680
9	at_least_one	alpha	0.652986	258	7737
9	at_least_one	beta_ivw	0.634136	212	7104
9	at_least_one	beta_ivw_r	0.63146	206	7048
9	at_least_one	beta_pca	0.651533	214	7204
9	at_least_two	alpha	0.685722	118	1273
9	at_least_two	beta_ivw	0.710924	96	1158
9	at_least_two	beta_ivw_r	0.712278	92	1150
9	at_least_two	beta_pca	0.718068	92	1204
9	intersection	alpha	0.661915	49	136
9	intersection	beta_ivw	0.658789	40	128
9	intersection	beta_ivw_r	0.646748	37	128
9	intersection	beta_pca	0.664746	37	136
10	kegg	alpha	0.682234	145	3776
10	kegg	beta_ivw	0.682608	123	3516
10	kegg	beta_ivw_r	0.679162	119	3494
10	kegg	beta_pca	0.69216	120	3561
10	metacyc	alpha	0.668688	232	1173
10	metacyc	beta_ivw	0.641174	184	1163
10	metacyc	beta_ivw_r	0.643412	179	1160
10	metacyc	beta_pca	0.680888	182	1187
10	wikipathways	alpha	0.585896	149	2713
10	wikipathways	beta_ivw	0.601156	124	2350
10	wikipathways	beta_ivw_r	0.595214	119	2318
10	wikipathways	beta_pca	0.604723	127	2413
10	at_least_one	alpha	0.637462	283	6610
10	at_least_one	beta_ivw	0.623801	230	6072
10	at_least_one	beta_ivw_r	0.621101	224	6022
10	at_least_one	beta_pca	0.64038	233	6163
10	at_least_two	alpha	0.676867	124	964
10	at_least_two	beta_ivw	0.700688	102	872
10	at_least_two	beta_ivw_r	0.701073	98	865
10	at_least_two	beta_pca	0.711401	98	909
10	intersection	alpha	0.654917	49	88
10	intersection	beta_ivw	0.652353	40	85
10	intersection	beta_ivw_r	0.641653	37	85
10	intersection	beta_pca	0.666565	37	89
11	kegg	alpha	0.68296	145	3118
11	kegg	beta_ivw	0.686822	123	2901
11	kegg	beta_ivw_r	0.683832	119	2880
11	kegg	beta_pca	0.693931	120	2937
11	metacyc	alpha	0.667687	232	786
11	metacyc	beta_ivw	0.644063	184	786
11	metacyc	beta_ivw_r	0.64517	179	785
11	metacyc	beta_pca	0.68138	182	804
11	wikipathways	alpha	0.590637	150	2435
11	wikipathways	beta_ivw	0.606538	125	2101
11	wikipathways	beta_ivw_r	0.600697	120	2069
11	wikipathways	beta_pca	0.610038	128	2158
11	at_least_one	alpha	0.632333	292	5640
11	at_least_one	beta_ivw	0.621058	238	5152
11	at_least_one	beta_ivw_r	0.618275	232	5105
11	at_least_one	beta_pca	0.637706	242	5233
11	at_least_two	alpha	0.672627	124	658
11	at_least_two	beta_ivw	0.699286	102	596
11	at_least_two	beta_ivw_r	0.697897	98	589
11	at_least_two	beta_pca	0.711015	98	624
11	intersection	alpha	0.660976	50	41
11	intersection	beta_ivw	0.660976	41	40
11	intersection	beta_ivw_r	0.657895	38	40
11	intersection	beta_pca	0.70802	38	42
12	kegg	alpha	0.686293	145	2435
12	kegg	beta_ivw	0.687212	123	2275
12	kegg	beta_ivw_r	0.684779	119	2259
12	kegg	beta_pca	0.699283	120	2290
12	metacyc	alpha	0.663518	232	532
12	metacyc	beta_ivw	0.641089	184	529
12	metacyc	beta_ivw_r	0.641802	179	528
12	metacyc	beta_pca	0.684331	182	550
12	wikipathways	alpha	0.585066	159	2082
12	wikipathways	beta_ivw	0.59684	130	1804
12	wikipathways	beta_ivw_r	0.590508	125	1775
12	wikipathways	beta_pca	0.586166	135	1851
12	at_least_one	alpha	0.631313	305	4603
12	at_least_one	beta_ivw	0.614386	246	4196
12	at_least_one	beta_ivw_r	0.611689	240	4155
12	at_least_one	beta_pca	0.626992	253	4255
12	at_least_two	alpha	0.677026	124	430
12	at_least_two	beta_ivw	0.701338	102	397
12	at_least_two	beta_ivw_r	0.697626	98	392
12	at_least_two	beta_pca	0.712638	98	421
12	intersection	alpha	0.6725	50	16
12	intersection	beta_ivw	0.678049	41	15
12	intersection	beta_ivw_r	0.678947	38	15
12	intersection	beta_pca	0.754386	38	15
13	kegg	alpha	0.686548	145	1869
13	kegg	beta_ivw	0.685329	123	1750
13	kegg	beta_ivw_r	0.682981	119	1740
13	kegg	beta_pca	0.698067	120	1759
13	metacyc	alpha	0.670368	232	375
13	metacyc	beta_ivw	0.646169	184	362
13	metacyc	beta_ivw_r	0.647689	179	361
13	metacyc	beta_pca	0.6908	182	379
13	wikipathways	alpha	0.587882	163	1689
13	wikipathways	beta_ivw	0.595901	134	1474
13	wikipathways	beta_ivw_r	0.588237	129	1447
13	wikipathways	beta_pca	0.589187	139	1514
13	at_least_one	alpha	0.632282	321	3678
13	at_least_one	beta_ivw	0.610864	263	3348
13	at_least_one	beta_ivw_r	0.607487	257	3312
13	at_least_one	beta_pca	0.629362	267	3399
13	at_least_two	alpha	0.678501	124	246
13	at_least_two	beta_ivw	0.699289	102	229
13	at_least_two	beta_ivw_r	0.696754	98	227
13	at_least_two	beta_pca	0.71784	98	244
14	kegg	alpha	0.691715	145	1393
14	kegg	beta_ivw	0.686371	123	1315
14	kegg	beta_ivw_r	0.68357	119	1305
14	kegg	beta_pca	0.699773	120	1323
14	metacyc	alpha	0.669173	232	270
14	metacyc	beta_ivw	0.64059	184	251
14	metacyc	beta_ivw_r	0.644916	179	250
14	metacyc	beta_pca	0.69525	182	267
14	wikipathways	alpha	0.58234	170	1379
14	wikipathways	beta_ivw	0.597064	138	1203
14	wikipathways	beta_ivw_r	0.589314	133	1183
14	wikipathways	beta_pca	0.588971	143	1225
14	at_least_one	alpha	0.628294	332	2910
14	at_least_one	beta_ivw	0.607337	270	2644
14	at_least_one	beta_ivw_r	0.602923	264	2615
14	at_least_one	beta_pca	0.62657	274	2686
14	at_least_two	alpha	0.683556	125	126
14	at_least_two	beta_ivw	0.710002	102	119
14	at_least_two	beta_ivw_r	0.703122	98	117
14	at_least_two	beta_pca	0.724316	99	123
15	kegg	alpha	0.691827	145	1032
15	kegg	beta_ivw	0.686779	123	973
15	kegg	beta_ivw_r	0.684573	119	963
15	kegg	beta_pca	0.69883	120	983
15	metacyc	alpha	0.662202	232	214
15	metacyc	beta_ivw	0.630379	184	196
15	metacyc	beta_ivw_r	0.636327	179	195
15	metacyc	beta_pca	0.687817	182	208
15	wikipathways	alpha	0.57993	178	1147
15	wikipathways	beta_ivw	0.597415	145	1011
15	wikipathways	beta_ivw_r	0.586304	140	994
15	wikipathways	beta_pca	0.579968	150	1028
15	at_least_one	alpha	0.6254	340	2317
15	at_least_one	beta_ivw	0.606844	277	2110
15	at_least_one	beta_ivw_r	0.600573	271	2084
15	at_least_one	beta_pca	0.61955	281	2147
15	at_least_two	alpha	0.680329	125	73
15	at_least_two	beta_ivw	0.703541	102	67
15	at_least_two	beta_ivw_r	0.703611	98	65
15	at_least_two	beta_pca	0.741912	99	69
16	kegg	alpha	0.689673	145	784
16	kegg	beta_ivw	0.685314	123	746
16	kegg	beta_ivw_r	0.683738	119	740
16	kegg	beta_pca	0.701297	120	758
16	metacyc	alpha	0.664262	232	184
16	metacyc	beta_ivw	0.632473	184	168
16	metacyc	beta_ivw_r	0.63734	179	167
16	metacyc	beta_pca	0.680111	182	182
16	wikipathways	alpha	0.581634	178	970
16	wikipathways	beta_ivw	0.60358	145	861
16	wikipathways	beta_ivw_r	0.592409	140	845
16	wikipathways	beta_pca	0.579056	150	876
16	at_least_one	alpha	0.626257	347	1896
16	at_least_one	beta_ivw	0.615	283	1736
16	at_least_one	beta_ivw_r	0.609318	277	1714
16	at_least_one	beta_pca	0.624138	286	1776
16	at_least_two	alpha	0.676952	125	42
16	at_least_two	beta_ivw	0.69633	102	39
16	at_least_two	beta_ivw_r	0.708915	98	38
16	at_least_two	beta_pca	0.761616	99	40
17	kegg	alpha	0.69919	145	609
17	kegg	beta_ivw	0.689269	123	573
17	kegg	beta_ivw_r	0.687342	119	572
17	kegg	beta_pca	0.701578	120	586
17	metacyc	alpha	0.670388	232	166
17	metacyc	beta_ivw	0.628801	184	153
17	metacyc	beta_ivw_r	0.633417	179	152
17	metacyc	beta_pca	0.678217	182	163
17	wikipathways	alpha	0.586208	178	739
17	wikipathways	beta_ivw	0.616144	145	657
17	wikipathways	beta_ivw_r	0.605776	140	643
17	wikipathways	beta_pca	0.585615	150	669
17	at_least_one	alpha	0.642423	356	1500
17	at_least_one	beta_ivw	0.630119	289	1368
17	at_least_one	beta_ivw_r	0.625473	283	1352
17	at_least_one	beta_pca	0.638403	294	1407
17	at_least_two	alpha	0.745143	125	14
17	at_least_two	beta_ivw	0.665359	102	15
17	at_least_two	beta_ivw_r	0.670748	98	15
17	at_least_two	beta_pca	0.731864	99	11
18	kegg	alpha	0.706142	145	471
18	kegg	beta_ivw	0.686837	123	445
18	kegg	beta_ivw_r	0.686432	119	445
18	kegg	beta_pca	0.707564	120	455
18	metacyc	alpha	0.66973	232	159
18	metacyc	beta_ivw	0.632283	184	147
18	metacyc	beta_ivw_r	0.636565	179	146
18	metacyc	beta_pca	0.677973	182	156
18	wikipathways	alpha	0.584498	178	565
18	wikipathways	beta_ivw	0.624846	145	511
18	wikipathways	beta_ivw_r	0.614243	140	497
18	wikipathways	beta_pca	0.587074	150	515
18	at_least_one	alpha	0.644984	358	1193
18	at_least_one	beta_ivw	0.630717	291	1101
18	at_least_one	beta_ivw_r	0.626894	285	1086
18	at_least_one	beta_pca	0.640002	296	1125
19	kegg	alpha	0.701824	145	399
19	kegg	beta_ivw	0.681364	123	385
19	kegg	beta_ivw_r	0.682029	119	384
19	kegg	beta_pca	0.705627	120	388
19	metacyc	alpha	0.668822	232	156
19	metacyc	beta_ivw	0.633982	184	144
19	metacyc	beta_ivw_r	0.638278	179	143
19	metacyc	beta_pca	0.676583	182	152
19	wikipathways	alpha	0.589184	178	439
19	wikipathways	beta_ivw	0.639753	145	407
19	wikipathways	beta_ivw_r	0.627296	140	392
19	wikipathways	beta_pca	0.59703	150	404
19	at_least_one	alpha	0.646715	358	994
19	at_least_one	beta_ivw	0.635544	291	936
19	at_least_one	beta_ivw_r	0.631617	285	919
19	at_least_one	beta_pca	0.644508	296	944
20	kegg	alpha	0.697545	145	361
20	kegg	beta_ivw	0.674961	123	347
20	kegg	beta_ivw_r	0.676325	119	346
20	kegg	beta_pca	0.704416	120	351
20	metacyc	alpha	0.670217	232	155
20	metacyc	beta_ivw	0.635604	184	143
20	metacyc	beta_ivw_r	0.63994	179	142
20	metacyc	beta_pca	0.678408	182	151
20	wikipathways	alpha	0.586337	178	318
20	wikipathways	beta_ivw	0.635696	145	307
20	wikipathways	beta_ivw_r	0.621261	140	299
20	wikipathways	beta_pca	0.594389	150	303
20	at_least_one	alpha	0.64576	358	834
20	at_least_one	beta_ivw	0.62975	291	797
20	at_least_one	beta_ivw_r	0.626207	285	787
20	at_least_one	beta_pca	0.644603	296	805
21	kegg	alpha	0.696162	145	336
21	kegg	beta_ivw	0.670415	123	321
21	kegg	beta_ivw_r	0.671717	119	320
21	kegg	beta_pca	0.70259	120	325
21	metacyc	alpha	0.670902	232	154
21	metacyc	beta_ivw	0.636444	184	142
21	metacyc	beta_ivw_r	0.640794	179	141
21	metacyc	beta_pca	0.679707	182	150
21	wikipathways	alpha	0.606266	178	189
21	wikipathways	beta_ivw	0.647514	145	181
21	wikipathways	beta_ivw_r	0.640759	140	177
21	wikipathways	beta_pca	0.612174	150	184
21	at_least_one	alpha	0.650945	371	679
21	at_least_one	beta_ivw	0.622145	301	644
21	at_least_one	beta_ivw_r	0.624006	294	638
21	at_least_one	beta_pca	0.648149	308	659
22	kegg	alpha	0.698749	145	317
22	kegg	beta_ivw	0.67337	123	302
22	kegg	beta_ivw_r	0.673749	119	301
22	kegg	beta_pca	0.703536	120	304
22	metacyc	alpha	0.670902	232	154
22	metacyc	beta_ivw	0.636444	184	142
22	metacyc	beta_ivw_r	0.640794	179	141
22	metacyc	beta_pca	0.679707	182	150
22	wikipathways	alpha	0.608738	178	121
22	wikipathways	beta_ivw	0.663148	145	115
22	wikipathways	beta_ivw_r	0.652041	140	112
22	wikipathways	beta_pca	0.610084	150	119
22	at_least_one	alpha	0.654062	371	592
22	at_least_one	beta_ivw	0.624264	301	559
22	at_least_one	beta_ivw_r	0.624991	294	554
22	at_least_one	beta_pca	0.648835	308	573
23	kegg	alpha	0.692178	145	298
23	kegg	beta_ivw	0.664777	123	284
23	kegg	beta_ivw_r	0.664667	119	283
23	kegg	beta_pca	0.698287	120	287
23	metacyc	alpha	0.670902	232	154
23	metacyc	beta_ivw	0.636444	184	142
23	metacyc	beta_ivw_r	0.640794	179	141
23	metacyc	beta_pca	0.679707	182	150
23	wikipathways	alpha	0.59098	178	72
23	wikipathways	beta_ivw	0.66821	145	73
23	wikipathways	beta_ivw_r	0.655754	140	72
23	wikipathways	beta_pca	0.604211	150	76
23	at_least_one	alpha	0.648099	371	524
23	at_least_one	beta_ivw	0.617095	301	499
23	at_least_one	beta_ivw_r	0.617998	294	496
23	at_least_one	beta_pca	0.64542	308	513
24	kegg	alpha	0.687986	145	281
24	kegg	beta_ivw	0.658354	123	267
24	kegg	beta_ivw_r	0.657642	119	266
24	kegg	beta_pca	0.69429	120	270
24	metacyc	alpha	0.670902	232	154
24	metacyc	beta_ivw	0.636444	184	142
24	metacyc	beta_ivw_r	0.640794	179	141
24	metacyc	beta_pca	0.679707	182	150
24	wikipathways	alpha	0.606242	178	45
24	wikipathways	beta_ivw	0.656222	145	46
24	wikipathways	beta_ivw_r	0.643968	140	45
24	wikipathways	beta_pca	0.612222	150	48
24	at_least_one	alpha	0.647692	371	480
24	at_least_one	beta_ivw	0.609602	301	455
24	at_least_one	beta_ivw_r	0.610642	294	452
24	at_least_one	beta_pca	0.644231	308	468
25	kegg	alpha	0.685898	145	279
25	kegg	beta_ivw	0.657314	123	266
25	kegg	beta_ivw_r	0.656604	119	265
25	kegg	beta_pca	0.693128	120	268
25	metacyc	alpha	0.670902	232	154
25	metacyc	beta_ivw	0.636444	184	142
25	metacyc	beta_ivw_r	0.640794	179	141
25	metacyc	beta_pca	0.679707	182	150
25	wikipathways	alpha	0.572259	178	29
25	wikipathways	beta_ivw	0.678754	145	31
25	wikipathways	beta_ivw_r	0.674194	140	31
25	wikipathways	beta_pca	0.649375	150	32
25	at_least_one	alpha	0.644415	371	462
25	at_least_one	beta_ivw	0.609018	301	439
25	at_least_one	beta_ivw_r	0.610906	294	437
25	at_least_one	beta_pca	0.646082	308	450
26	kegg	alpha	0.685898	145	279
26	kegg	beta_ivw	0.657314	123	266
26	kegg	beta_ivw_r	0.656604	119	265
26	kegg	beta_pca	0.693128	120	268
26	metacyc	alpha	0.670902	232	154
26	metacyc	beta_ivw	0.636444	184	142
26	metacyc	beta_ivw_r	0.640794	179	141
26	metacyc	beta_pca	0.679707	182	150
26	wikipathways	alpha	0.610253	178	24
26	wikipathways	beta_ivw	0.69496	145	26
26	wikipathways	beta_ivw_r	0.683791	140	26
26	wikipathways	beta_pca	0.666914	150	27
26	at_least_one	alpha	0.646812	371	457
26	at_least_one	beta_ivw	0.609252	301	434
26	at_least_one	beta_ivw_r	0.610757	294	432
26	at_least_one	beta_pca	0.646673	308	445
27	kegg	alpha	0.685898	145	279
27	kegg	beta_ivw	0.657314	123	266
27	kegg	beta_ivw_r	0.656604	119	265
27	kegg	beta_pca	0.693128	120	268
27	metacyc	alpha	0.670457	232	152
27	metacyc	beta_ivw	0.638238	184	140
27	metacyc	beta_ivw_r	0.642619	179	139
27	metacyc	beta_pca	0.678423	182	148
27	wikipathways	alpha	0.609295	178	22
27	wikipathways	beta_ivw	0.68036	145	23
27	wikipathways	beta_ivw_r	0.668323	140	23
27	wikipathways	beta_pca	0.663056	150	24
27	at_least_one	alpha	0.646573	371	453
27	at_least_one	beta_ivw	0.608392	301	429
27	at_least_one	beta_ivw_r	0.609903	294	427
27	at_least_one	beta_pca	0.64572	308	440
28	kegg	alpha	0.685898	145	279
28	kegg	beta_ivw	0.657314	123	266
28	kegg	beta_ivw_r	0.656604	119	265
28	kegg	beta_pca	0.693128	120	268
28	metacyc	alpha	0.675029	232	150
28	metacyc	beta_ivw	0.640913	184	139
28	metacyc	beta_ivw_r	0.645535	179	138
28	metacyc	beta_pca	0.684292	182	146
28	wikipathways	alpha	0.588951	178	12
28	wikipathways	beta_ivw	0.688594	145	13
28	wikipathways	beta_ivw_r	0.67033	140	13
28	wikipathways	beta_pca	0.679524	150	14
28	at_least_one	alpha	0.647585	371	441
28	at_least_one	beta_ivw	0.60783	301	418
28	at_least_one	beta_ivw_r	0.60944	294	416
28	at_least_one	beta_pca	0.64709	308	428
29	kegg	alpha	0.685898	145	279
29	kegg	beta_ivw	0.657314	123	266
29	kegg	beta_ivw_r	0.656604	119	265
29	kegg	beta_pca	0.693128	120	268
29	metacyc	alpha	0.671046	232	145
29	metacyc	beta_ivw	0.636072	184	134
29	metacyc	beta_ivw_r	0.640652	179	133
29	metacyc	beta_pca	0.682983	182	142
29	wikipathways	alpha	0.589888	178	11
29	wikipathways	beta_ivw	0.681505	145	11
29	wikipathways	beta_ivw_r	0.659091	140	11
29	wikipathways	beta_pca	0.672778	150	12
29	at_least_one	alpha	0.646101	371	435
29	at_least_one	beta_ivw	0.605282	301	411
29	at_least_one	beta_ivw_r	0.606989	294	409
29	at_least_one	beta_pca	0.646104	308	422
30	kegg	alpha	0.688322	145	269
30	kegg	beta_ivw	0.656488	123	258
30	kegg	beta_ivw_r	0.655626	119	257
30	kegg	beta_pca	0.691216	120	259
30	metacyc	alpha	0.677178	232	76
30	metacyc	beta_ivw	0.63587	184	74
30	metacyc	beta_ivw_r	0.641999	179	73
30	metacyc	beta_pca	0.691251	182	78
30	at_least_one	alpha	0.64804	371	350
30	at_least_one	beta_ivw	0.600846	301	337
30	at_least_one	beta_ivw_r	0.603544	294	335
30	at_least_one	beta_pca	0.645515	308	342
31	kegg	alpha	0.692224	145	255
31	kegg	beta_ivw	0.658437	123	245
31	kegg	beta_ivw_r	0.657692	119	245
31	kegg	beta_pca	0.691802	120	247
31	metacyc	alpha	0.708966	232	50
31	metacyc	beta_ivw	0.657382	184	48
31	metacyc	beta_ivw_r	0.664921	179	48
31	metacyc	beta_pca	0.726437	182	52
31	at_least_one	alpha	0.656489	371	305
31	at_least_one	beta_ivw	0.603619	301	293
31	at_least_one	beta_ivw_r	0.606673	294	293
31	at_least_one	beta_pca	0.648797	308	299
32	kegg	alpha	0.694008	145	244
32	kegg	beta_ivw	0.661142	123	234
32	kegg	beta_ivw_r	0.660562	119	234
32	kegg	beta_pca	0.693432	120	236
32	metacyc	alpha	0.688448	232	25
32	metacyc	beta_ivw	0.671875	184	24
32	metacyc	beta_ivw_r	0.670158	179	24
32	metacyc	beta_pca	0.66716	182	26
32	at_least_one	alpha	0.652682	371	269
32	at_least_one	beta_ivw	0.603685	301	258
32	at_least_one	beta_ivw_r	0.606339	294	258
32	at_least_one	beta_pca	0.640057	308	262
33	kegg	alpha	0.693479	145	211
33	kegg	beta_ivw	0.663383	123	203
33	kegg	beta_ivw_r	0.664114	119	203
33	kegg	beta_pca	0.703293	120	205
33	metacyc	alpha	0.628647	232	13
33	metacyc	beta_ivw	0.661561	184	11
33	metacyc	beta_ivw_r	0.655663	179	11
33	metacyc	beta_pca	0.569738	182	13
33	at_least_one	alpha	0.64737	371	224
33	at_least_one	beta_ivw	0.603564	301	214
33	at_least_one	beta_ivw_r	0.607445	294	214
33	at_least_one	beta_pca	0.643751	308	218
34	kegg	alpha	0.696756	145	169
34	kegg	beta_ivw	0.672136	123	165
34	kegg	beta_ivw_r	0.672269	119	165
34	kegg	beta_pca	0.716871	120	163
34	metacyc	alpha	0.600934	232	12
34	metacyc	beta_pca	0.541667	182	12
34	at_least_one	alpha	0.649462	371	181
34	at_least_one	beta_ivw	0.609853	301	175
34	at_least_one	beta_ivw_r	0.61312	294	175
34	at_least_one	beta_pca	0.652245	308	175
35	kegg	alpha	0.694724	145	117
35	kegg	beta_ivw	0.676811	123	113
35	kegg	beta_ivw_r	0.673161	119	113
35	kegg	beta_pca	0.717105	120	114
35	at_least_one	alpha	0.647141	371	123
35	at_least_one	beta_ivw	0.611156	301	119
35	at_least_one	beta_ivw_r	0.610044	294	119
35	at_least_one	beta_pca	0.65717	308	120
36	kegg	alpha	0.662284	145	64
36	kegg	beta_ivw	0.672961	123	62
36	kegg	beta_ivw_r	0.661968	119	62
36	kegg	beta_pca	0.69881	120	63
36	at_least_one	alpha	0.606742	371	69
36	at_least_one	beta_ivw	0.608321	301	67
36	at_least_one	beta_ivw_r	0.601025	294	67
36	at_least_one	beta_pca	0.632735	308	68
37	kegg	alpha	0.627405	145	38
37	kegg	beta_ivw	0.633695	123	36
37	kegg	beta_ivw_r	0.62465	119	36
37	kegg	beta_pca	0.6625	120	38
37	at_least_one	alpha	0.567166	371	43
37	at_least_one	beta_ivw	0.56527	301	41
37	at_least_one	beta_ivw_r	0.559814	294	41
37	at_least_one	beta_pca	0.593778	308	43
38	kegg	alpha	0.619034	145	25
38	kegg	beta_ivw	0.609756	123	23
38	kegg	beta_ivw_r	0.602119	119	23
38	kegg	beta_pca	0.64	120	25
38	at_least_one	alpha	0.573813	371	26
38	at_least_one	beta_ivw	0.546235	301	24
38	at_least_one	beta_ivw_r	0.540958	294	24
38	at_least_one	beta_pca	0.587787	308	26
39	kegg	alpha	0.63775	145	19
39	kegg	beta_ivw	0.618843	123	17
39	kegg	beta_ivw_r	0.610479	119	17
39	kegg	beta_pca	0.639912	120	19
39	at_least_one	alpha	0.593134	371	19
39	at_least_one	beta_ivw	0.553645	301	17
39	at_least_one	beta_ivw_r	0.545018	294	17
39	at_least_one	beta_pca	0.589713	308	19
40	kegg	alpha	0.682759	145	12
40	kegg	beta_pca	0.6625	120	12
40	at_least_one	alpha	0.643756	371	12
40	at_least_one	beta_pca	0.611472	308	12
