# Supplementary material for: MR-link-2: pleiotropy robust cis Mendelian randomization validated in three independent reference datasets of causality
Source: Nat Commun. 2025 Jul 3;16:6112. doi: 10.1038/s41467-025-60868-1 (PMC12229666; doi:10.1038/s41467-025-60868-1)
Supplement: Supplementary file 12 — Supplementary Data 10 [file 41467_2025_60868_MOESM12_ESM.xlsx]

## Sheet: Sheet1
Method	Exposure name	Exposure accession	Exposure hmdb_id	Outcome name	Outcome accession	Outcome hmdb_id	Weighted alpha estimate	se(alpha)	P alpha	# Meta-analyzed regions	KEGG direct reaction	MetaCyc direct reaction	WikiPathways direct reaction	Bonferroni significant estimate	Uniquely causal to MR-link 2
MR-link-2	kynurenate	GCST90200454	HMDB0000715	n-acetylaspartate (naa)	GCST90199665	HMDB0000812	0.0263502	0.0593188	0.656888	3	FALSE	FALSE	FALSE	FALSE	FALSE
MR-IVW	kynurenate	GCST90200454	HMDB0000715	n-acetylaspartate (naa)	GCST90199665	HMDB0000812	-0.00481553	0.0465346	0.91758	3	FALSE	FALSE	FALSE	FALSE	FALSE
MR-IVW LD	kynurenate	GCST90200454	HMDB0000715	n-acetylaspartate (naa)	GCST90199665	HMDB0000812	-0.00481553	0.0465346	0.91758	3	FALSE	FALSE	FALSE	FALSE	FALSE
MR-PCA	kynurenate	GCST90200454	HMDB0000715	n-acetylaspartate (naa)	GCST90199665	HMDB0000812	0.00947441	0.0431787	0.82632	3	FALSE	FALSE	FALSE	FALSE	FALSE
MR-link-2	asparagine	M34283	HMDB0000168	1-stearoyl-2-oleoyl-gps (18:0/18:1)	GCST90199652	HMDB0010163	-0.0456163	0.0605743	0.451411	2	FALSE	FALSE	FALSE	FALSE	FALSE
MR-IVW	asparagine	M34283	HMDB0000168	1-stearoyl-2-oleoyl-gps (18:0/18:1)	GCST90199652	HMDB0010163	0.0237165	0.0710435	0.738508	2	FALSE	FALSE	FALSE	FALSE	FALSE
MR-IVW LD	asparagine	M34283	HMDB0000168	1-stearoyl-2-oleoyl-gps (18:0/18:1)	GCST90199652	HMDB0010163	0.0237165	0.0710435	0.738508	2	FALSE	FALSE	FALSE	FALSE	FALSE
MR-PCA	asparagine	M34283	HMDB0000168	1-stearoyl-2-oleoyl-gps (18:0/18:1)	GCST90199652	HMDB0010163	0.00818014	0.0657832	0.901038	2	FALSE	FALSE	FALSE	FALSE	FALSE
MR-link-2	3-(4-hydroxyphenyl)lactate	GCST90200371	HMDB0000755	choline phosphate	GCST90200363	HMDB0001565	0.145754	0.0921093	0.113558	2	FALSE	FALSE	FALSE	FALSE	FALSE
MR-IVW	3-(4-hydroxyphenyl)lactate	GCST90200371	HMDB0000755	choline phosphate	GCST90200363	HMDB0001565	0.0952538	0.0843987	0.259059	2	FALSE	FALSE	FALSE	FALSE	FALSE
MR-IVW LD	3-(4-hydroxyphenyl)lactate	GCST90200371	HMDB0000755	choline phosphate	GCST90200363	HMDB0001565	0.0952538	0.0843987	0.259059	2	FALSE	FALSE	FALSE	FALSE	FALSE
MR-PCA	3-(4-hydroxyphenyl)lactate	GCST90200371	HMDB0000755	choline phosphate	GCST90200363	HMDB0001565	0.108293	0.0752871	0.150319	2	FALSE	FALSE	FALSE	FALSE	FALSE
MR-link-2	dehydroepiandrosterone sulfate (dhea-s)	M32425	HMDB0001032	tyrosine	bioa_021	HMDB0000158	0.00973742	0.0305186	0.749677	2	FALSE	FALSE	FALSE	FALSE	FALSE
MR-IVW	dehydroepiandrosterone sulfate (dhea-s)	M32425	HMDB0001032	tyrosine	bioa_021	HMDB0000158	0.00228651	0.0287542	0.93662	2	FALSE	FALSE	FALSE	FALSE	FALSE
MR-IVW LD	dehydroepiandrosterone sulfate (dhea-s)	M32425	HMDB0001032	tyrosine	bioa_021	HMDB0000158	0.00228651	0.0287542	0.93662	2	FALSE	FALSE	FALSE	FALSE	FALSE
MR-PCA	dehydroepiandrosterone sulfate (dhea-s)	M32425	HMDB0001032	tyrosine	bioa_021	HMDB0000158	0.03231	0.0254454	0.204164	2	FALSE	FALSE	FALSE	FALSE	FALSE
MR-link-2	citrate	GCST90200304	HMDB0000094	cysteinylglycine	GCST90200364	HMDB0000078	0.190705	0.0615881	0.00195853	3	FALSE	FALSE	FALSE	FALSE	FALSE
MR-IVW	citrate	GCST90200304	HMDB0000094	cysteinylglycine	GCST90200364	HMDB0000078	0.0565838	0.0565644	0.317144	3	FALSE	FALSE	FALSE	FALSE	FALSE
MR-IVW LD	citrate	GCST90200304	HMDB0000094	cysteinylglycine	GCST90200364	HMDB0000078	0.056783	0.0562262	0.312541	3	FALSE	FALSE	FALSE	FALSE	FALSE
MR-PCA	citrate	GCST90200304	HMDB0000094	cysteinylglycine	GCST90200364	HMDB0000078	0.0505844	0.045331	0.264469	3	FALSE	FALSE	FALSE	FALSE	FALSE
MR-link-2	retinol (vitamin a)	GCST90200405	HMDB0000305	histidine	M00059	HMDB0000177	0.0427092	0.196033	0.827532	1	FALSE	FALSE	FALSE	FALSE	FALSE
MR-IVW	retinol (vitamin a)	GCST90200405	HMDB0000305	histidine	M00059	HMDB0000177	0.0679994	0.163199	0.676922	1	FALSE	FALSE	FALSE	FALSE	FALSE
MR-IVW LD	retinol (vitamin a)	GCST90200405	HMDB0000305	histidine	M00059	HMDB0000177	0.0679994	0.163199	0.676922	1	FALSE	FALSE	FALSE	FALSE	FALSE
MR-PCA	retinol (vitamin a)	GCST90200405	HMDB0000305	histidine	M00059	HMDB0000177	0.0228108	0.173299	0.89528	1	FALSE	FALSE	FALSE	FALSE	FALSE
MR-link-2	alpha-ketoglutarate	GCST90200455	HMDB0000208	alanine	bioa_001	HMDB0000161	-0.0100248	0.0317819	0.752439	1	FALSE	FALSE	FALSE	FALSE	FALSE
MR-IVW	alpha-ketoglutarate	GCST90200455	HMDB0000208	alanine	bioa_001	HMDB0000161	0.026843	0.0275611	0.330084	1	FALSE	FALSE	FALSE	FALSE	FALSE
MR-IVW LD	alpha-ketoglutarate	GCST90200455	HMDB0000208	alanine	bioa_001	HMDB0000161	0.0264649	0.0282704	0.349203	1	FALSE	FALSE	FALSE	FALSE	FALSE
MR-PCA	alpha-ketoglutarate	GCST90200455	HMDB0000208	alanine	bioa_001	HMDB0000161	0.00361538	0.0246572	0.883428	1	FALSE	FALSE	FALSE	FALSE	FALSE
MR-link-2	tyrosine	GCST90200427	HMDB0000158	gluconate	GCST90200373	HMDB0000625	-0.186443	0.0908775	0.0402104	2	FALSE	FALSE	FALSE	FALSE	FALSE
MR-IVW	tyrosine	GCST90200427	HMDB0000158	gluconate	GCST90200373	HMDB0000625	-0.000883431	0.0979278	0.992802	2	FALSE	FALSE	FALSE	FALSE	FALSE
MR-IVW LD	tyrosine	GCST90200427	HMDB0000158	gluconate	GCST90200373	HMDB0000625	-0.000883431	0.0979278	0.992802	2	FALSE	FALSE	FALSE	FALSE	FALSE
MR-PCA	tyrosine	GCST90200427	HMDB0000158	gluconate	GCST90200373	HMDB0000625	-0.0677583	0.0720808	0.3472	2	FALSE	FALSE	FALSE	FALSE	FALSE
MR-link-2	s-1-pyrroline-5-carboxylate	GCST90200381	HMDB0001301	alpha-ketobutyrate	GCST90200438	HMDB0000005	-0.125653	0.0491287	0.010539	2	FALSE	FALSE	FALSE	FALSE	FALSE
MR-IVW	s-1-pyrroline-5-carboxylate	GCST90200381	HMDB0001301	alpha-ketobutyrate	GCST90200438	HMDB0000005	0.00680067	0.0430118	0.874369	2	FALSE	FALSE	FALSE	FALSE	FALSE
MR-IVW LD	s-1-pyrroline-5-carboxylate	GCST90200381	HMDB0001301	alpha-ketobutyrate	GCST90200438	HMDB0000005	0.00680067	0.0430118	0.874369	2	FALSE	FALSE	FALSE	FALSE	FALSE
MR-PCA	s-1-pyrroline-5-carboxylate	GCST90200381	HMDB0001301	alpha-ketobutyrate	GCST90200438	HMDB0000005	-0.0344706	0.0369633	0.351046	2	FALSE	FALSE	FALSE	FALSE	FALSE
MR-link-2	mannose	GCST90200435	HMDB0000169	3-hydroxybutyrate (bhba)	M00542	HMDB0000011	0.22844	0.0798577	0.0042286	1	FALSE	FALSE	FALSE	FALSE	FALSE
MR-IVW	mannose	GCST90200435	HMDB0000169	3-hydroxybutyrate (bhba)	M00542	HMDB0000011	0.238355	0.0629256	0.000151939	1	FALSE	FALSE	FALSE	FALSE	FALSE
MR-IVW LD	mannose	GCST90200435	HMDB0000169	3-hydroxybutyrate (bhba)	M00542	HMDB0000011	0.238355	0.0629256	0.000151939	1	FALSE	FALSE	FALSE	FALSE	FALSE
MR-PCA	mannose	GCST90200435	HMDB0000169	3-hydroxybutyrate (bhba)	M00542	HMDB0000011	0.322273	0.0698142	3.90922e-06	1	FALSE	FALSE	FALSE	FALSE	FALSE
MR-link-2	ornithine	bioa_014	HMDB0000214	sphingosine	GCST90200385	HMDB0000252	-0.11754	0.097042	0.22581	10	FALSE	FALSE	FALSE	FALSE	FALSE
MR-IVW	ornithine	bioa_014	HMDB0000214	sphingosine	GCST90200385	HMDB0000252	-0.0985383	0.0921004	0.284664	10	FALSE	FALSE	FALSE	FALSE	FALSE
MR-IVW LD	ornithine	bioa_014	HMDB0000214	sphingosine	GCST90200385	HMDB0000252	-0.0985383	0.0921004	0.284664	10	FALSE	FALSE	FALSE	FALSE	FALSE
MR-PCA	ornithine	bioa_014	HMDB0000214	sphingosine	GCST90200385	HMDB0000252	-0.17003	0.0832325	0.0410691	10	FALSE	FALSE	FALSE	FALSE	FALSE
MR-link-2	retinol (vitamin a)	GCST90200405	HMDB0000305	sarcosine	GCST90200291	HMDB0000271	0.0961935	0.151386	0.525155	2	FALSE	FALSE	FALSE	FALSE	FALSE
MR-IVW	retinol (vitamin a)	GCST90200405	HMDB0000305	sarcosine	GCST90200291	HMDB0000271	0.0627527	0.113189	0.579299	2	FALSE	FALSE	FALSE	FALSE	FALSE
MR-IVW LD	retinol (vitamin a)	GCST90200405	HMDB0000305	sarcosine	GCST90200291	HMDB0000271	0.0627527	0.113189	0.579299	2	FALSE	FALSE	FALSE	FALSE	FALSE
MR-PCA	retinol (vitamin a)	GCST90200405	HMDB0000305	sarcosine	GCST90200291	HMDB0000271	0.102099	0.0762317	0.180467	2	FALSE	FALSE	FALSE	FALSE	FALSE
MR-link-2	4-hydroxyphenylpyruvate	GCST90200300	HMDB0000707	acetate	met-d-Acetate	HMDB0000042	0.0215033	0.0679861	0.751783	2	FALSE	FALSE	FALSE	FALSE	FALSE
MR-IVW	4-hydroxyphenylpyruvate	GCST90200300	HMDB0000707	acetate	met-d-Acetate	HMDB0000042	0.0639056	0.0306428	0.0370237	2	FALSE	FALSE	FALSE	FALSE	FALSE
MR-IVW LD	4-hydroxyphenylpyruvate	GCST90200300	HMDB0000707	acetate	met-d-Acetate	HMDB0000042	0.0639056	0.0306428	0.0370237	2	FALSE	FALSE	FALSE	FALSE	FALSE
MR-PCA	4-hydroxyphenylpyruvate	GCST90200300	HMDB0000707	acetate	met-d-Acetate	HMDB0000042	0.0138407	0.0203393	0.496194	2	FALSE	FALSE	FALSE	FALSE	FALSE
MR-link-2	urate	M01604	HMDB0000289	cytosine	GCST90200433	HMDB0000630	-0.0339095	0.036671	0.355124	1	FALSE	FALSE	FALSE	FALSE	FALSE
MR-IVW	urate	M01604	HMDB0000289	cytosine	GCST90200433	HMDB0000630	-0.0441414	0.0515678	0.392004	1	FALSE	FALSE	FALSE	FALSE	FALSE
MR-IVW LD	urate	M01604	HMDB0000289	cytosine	GCST90200433	HMDB0000630	-0.0441414	0.0515678	0.392004	1	FALSE	FALSE	FALSE	FALSE	FALSE
MR-PCA	urate	M01604	HMDB0000289	cytosine	GCST90200433	HMDB0000630	-0.0594712	0.0503137	0.237203	1	FALSE	FALSE	FALSE	FALSE	FALSE
MR-link-2	histidine	bioa_009	HMDB0000177	valine	met-d-Val	HMDB0000883	-0.0454112	0.0257995	0.0783803	10	FALSE	FALSE	TRUE	FALSE	FALSE
MR-IVW	histidine	bioa_009	HMDB0000177	valine	met-d-Val	HMDB0000883	-0.0785641	0.0262228	0.00273523	10	FALSE	FALSE	TRUE	FALSE	FALSE
MR-IVW LD	histidine	bioa_009	HMDB0000177	valine	met-d-Val	HMDB0000883	-0.0775891	0.026765	0.00374479	10	FALSE	FALSE	TRUE	FALSE	FALSE
MR-PCA	histidine	bioa_009	HMDB0000177	valine	met-d-Val	HMDB0000883	-0.0263001	0.0233543	0.260108	10	FALSE	FALSE	TRUE	FALSE	FALSE
MR-link-2	tryptophan	bioa_020	HMDB0000929	urea	GCST90200417	HMDB0000294	0.0152937	0.134131	0.909222	3	FALSE	FALSE	FALSE	FALSE	FALSE
MR-IVW	tryptophan	bioa_020	HMDB0000929	urea	GCST90200417	HMDB0000294	0.0264637	0.111085	0.811704	3	FALSE	FALSE	FALSE	FALSE	FALSE
MR-IVW LD	tryptophan	bioa_020	HMDB0000929	urea	GCST90200417	HMDB0000294	0.0264637	0.111085	0.811704	3	FALSE	FALSE	FALSE	FALSE	FALSE
MR-PCA	tryptophan	bioa_020	HMDB0000929	urea	GCST90200417	HMDB0000294	0.0947785	0.105896	0.37078	3	FALSE	FALSE	FALSE	FALSE	FALSE
MR-link-2	docosahexaenoate (dha; 22:6n3)	GCST90199651	HMDB0002183	glucose	met-d-Glucose	HMDB0000122	0.164144	0.0669985	0.0142868	1	FALSE	FALSE	FALSE	FALSE	FALSE
MR-IVW	docosahexaenoate (dha; 22:6n3)	GCST90199651	HMDB0002183	glucose	met-d-Glucose	HMDB0000122	0.0846531	0.0456336	0.0635876	1	FALSE	FALSE	FALSE	FALSE	FALSE
MR-IVW LD	docosahexaenoate (dha; 22:6n3)	GCST90199651	HMDB0002183	glucose	met-d-Glucose	HMDB0000122	0.0846531	0.0456336	0.0635876	1	FALSE	FALSE	FALSE	FALSE	FALSE
MR-PCA	docosahexaenoate (dha; 22:6n3)	GCST90199651	HMDB0002183	glucose	met-d-Glucose	HMDB0000122	0.0901481	0.0338574	0.00775433	1	FALSE	FALSE	FALSE	FALSE	FALSE
MR-link-2	myo-inositol	GCST90200401	HMDB0000211	tyrosine	met-d-Tyr	HMDB0000158	-0.0928073	0.04373	0.0338141	1	FALSE	FALSE	FALSE	FALSE	FALSE
MR-IVW	myo-inositol	GCST90200401	HMDB0000211	tyrosine	met-d-Tyr	HMDB0000158	0.0132958	0.042296	0.753254	1	FALSE	FALSE	FALSE	FALSE	FALSE
MR-IVW LD	myo-inositol	GCST90200401	HMDB0000211	tyrosine	met-d-Tyr	HMDB0000158	0.0132958	0.042296	0.753254	1	FALSE	FALSE	FALSE	FALSE	FALSE
MR-PCA	myo-inositol	GCST90200401	HMDB0000211	tyrosine	met-d-Tyr	HMDB0000158	-0.0588729	0.0263258	0.0253311	1	FALSE	FALSE	FALSE	FALSE	FALSE
MR-link-2	phenylalanine	M00064	HMDB0000159	isoleucine	GCST90200399	HMDB0000172	0.263431	0.222449	0.236322	1	FALSE	FALSE	FALSE	FALSE	FALSE
MR-IVW	phenylalanine	M00064	HMDB0000159	isoleucine	GCST90200399	HMDB0000172	0.318988	0.138824	0.021574	1	FALSE	FALSE	FALSE	FALSE	FALSE
MR-IVW LD	phenylalanine	M00064	HMDB0000159	isoleucine	GCST90200399	HMDB0000172	0.318988	0.138824	0.021574	1	FALSE	FALSE	FALSE	FALSE	FALSE
MR-PCA	phenylalanine	M00064	HMDB0000159	isoleucine	GCST90200399	HMDB0000172	0.253199	0.130962	0.0531898	1	FALSE	FALSE	FALSE	FALSE	FALSE
MR-link-2	7-methylxanthine	GCST90199754	HMDB0001991	dimethylglycine	GCST90200424	HMDB0000092	-0.0938676	0.182111	0.606244	2	FALSE	FALSE	FALSE	FALSE	FALSE
MR-IVW	7-methylxanthine	GCST90199754	HMDB0001991	dimethylglycine	GCST90200424	HMDB0000092	0.00593823	0.119379	0.960327	2	FALSE	FALSE	FALSE	FALSE	FALSE
MR-IVW LD	7-methylxanthine	GCST90199754	HMDB0001991	dimethylglycine	GCST90200424	HMDB0000092	0.00593823	0.119379	0.960327	2	FALSE	FALSE	FALSE	FALSE	FALSE
MR-PCA	7-methylxanthine	GCST90199754	HMDB0001991	dimethylglycine	GCST90200424	HMDB0000092	-0.0346067	0.0847885	0.683161	2	FALSE	FALSE	FALSE	FALSE	FALSE
MR-link-2	asparagine	GCST90200452	HMDB0000168	isoleucine	bioa_010	HMDB0000172	-0.0247027	0.0136716	0.0707844	4	FALSE	FALSE	FALSE	FALSE	FALSE
MR-IVW	asparagine	GCST90200452	HMDB0000168	isoleucine	bioa_010	HMDB0000172	-0.00526548	0.014739	0.720907	4	FALSE	FALSE	FALSE	FALSE	FALSE
MR-IVW LD	asparagine	GCST90200452	HMDB0000168	isoleucine	bioa_010	HMDB0000172	-0.00510364	0.0149717	0.733189	4	FALSE	FALSE	FALSE	FALSE	FALSE
MR-PCA	asparagine	GCST90200452	HMDB0000168	isoleucine	bioa_010	HMDB0000172	-0.0118079	0.0138645	0.394399	4	FALSE	FALSE	FALSE	FALSE	FALSE
MR-link-2	2-aminobutyrate	GCST90200305	HMDB0000452	methionine	GCST90200391	HMDB0000696	0.264417	0.095856	0.00580715	2	FALSE	FALSE	FALSE	FALSE	FALSE
MR-IVW	2-aminobutyrate	GCST90200305	HMDB0000452	methionine	GCST90200391	HMDB0000696	-0.0373561	0.0760171	0.623132	2	FALSE	FALSE	FALSE	FALSE	FALSE
MR-IVW LD	2-aminobutyrate	GCST90200305	HMDB0000452	methionine	GCST90200391	HMDB0000696	-0.0373561	0.0760171	0.623132	2	FALSE	FALSE	FALSE	FALSE	FALSE
MR-PCA	2-aminobutyrate	GCST90200305	HMDB0000452	methionine	GCST90200391	HMDB0000696	0.0729049	0.0659262	0.268789	2	FALSE	FALSE	FALSE	FALSE	FALSE
MR-link-2	4-methyl-2-oxopentanoate	M22116	HMDB0000695	spermidine	bioa_033	HMDB0001257	0.158432	0.091669	0.0839332	2	FALSE	FALSE	FALSE	FALSE	FALSE
MR-IVW	4-methyl-2-oxopentanoate	M22116	HMDB0000695	spermidine	bioa_033	HMDB0001257	0.108443	0.0783832	0.166513	2	FALSE	FALSE	FALSE	FALSE	FALSE
MR-IVW LD	4-methyl-2-oxopentanoate	M22116	HMDB0000695	spermidine	bioa_033	HMDB0001257	0.108443	0.0783832	0.166513	2	FALSE	FALSE	FALSE	FALSE	FALSE
MR-PCA	4-methyl-2-oxopentanoate	M22116	HMDB0000695	spermidine	bioa_033	HMDB0001257	0.137796	0.0741546	0.0631365	2	FALSE	FALSE	FALSE	FALSE	FALSE
MR-link-2	alanine	M32339	HMDB0000161	3-methyl-2-oxovalerate	GCST90199631	HMDB0000491	0.208431	0.159088	0.19014	2	FALSE	FALSE	FALSE	FALSE	FALSE
MR-IVW	alanine	M32339	HMDB0000161	3-methyl-2-oxovalerate	GCST90199631	HMDB0000491	0.226692	0.098279	0.0210765	2	FALSE	FALSE	FALSE	FALSE	FALSE
MR-IVW LD	alanine	M32339	HMDB0000161	3-methyl-2-oxovalerate	GCST90199631	HMDB0000491	0.226692	0.098279	0.0210765	2	FALSE	FALSE	FALSE	FALSE	FALSE
MR-PCA	alanine	M32339	HMDB0000161	3-methyl-2-oxovalerate	GCST90199631	HMDB0000491	0.247141	0.0996023	0.0130912	2	FALSE	FALSE	FALSE	FALSE	FALSE
MR-link-2	tryptophan	GCST90200441	HMDB0000929	beta-alanine	GCST90200361	HMDB0000056	0.132704	0.114715	0.247345	2	FALSE	FALSE	FALSE	FALSE	FALSE
MR-IVW	tryptophan	GCST90200441	HMDB0000929	beta-alanine	GCST90200361	HMDB0000056	0.0604007	0.114243	0.597012	2	FALSE	FALSE	FALSE	FALSE	FALSE
MR-IVW LD	tryptophan	GCST90200441	HMDB0000929	beta-alanine	GCST90200361	HMDB0000056	0.0604007	0.114243	0.597012	2	FALSE	FALSE	FALSE	FALSE	FALSE
MR-PCA	tryptophan	GCST90200441	HMDB0000929	beta-alanine	GCST90200361	HMDB0000056	0.0871755	0.0736744	0.236708	2	FALSE	FALSE	FALSE	FALSE	FALSE
MR-link-2	choline phosphate	GCST90200363	HMDB0001565	cytidine	GCST90200429	HMDB0000089	0.0983538	0.0707882	0.164708	2	FALSE	FALSE	FALSE	FALSE	FALSE
MR-IVW	choline phosphate	GCST90200363	HMDB0001565	cytidine	GCST90200429	HMDB0000089	0.134537	0.0725603	0.0637189	2	FALSE	FALSE	FALSE	FALSE	FALSE
MR-IVW LD	choline phosphate	GCST90200363	HMDB0001565	cytidine	GCST90200429	HMDB0000089	0.136783	0.0752982	0.0692859	2	FALSE	FALSE	FALSE	FALSE	FALSE
MR-PCA	choline phosphate	GCST90200363	HMDB0001565	cytidine	GCST90200429	HMDB0000089	0.0657191	0.0558627	0.239419	2	FALSE	FALSE	FALSE	FALSE	FALSE
MR-link-2	uridine	GCST90200407	HMDB0000296	leucine	GCST90200389	HMDB0000687	-0.0405502	0.0871438	0.641699	3	FALSE	FALSE	FALSE	FALSE	FALSE
MR-IVW	uridine	GCST90200407	HMDB0000296	leucine	GCST90200389	HMDB0000687	-0.00416902	0.0734289	0.954723	3	FALSE	FALSE	FALSE	FALSE	FALSE
MR-IVW LD	uridine	GCST90200407	HMDB0000296	leucine	GCST90200389	HMDB0000687	-0.00416902	0.0734289	0.954723	3	FALSE	FALSE	FALSE	FALSE	FALSE
MR-PCA	uridine	GCST90200407	HMDB0000296	leucine	GCST90200389	HMDB0000687	0.0242428	0.0629913	0.700342	3	FALSE	FALSE	FALSE	FALSE	FALSE
MR-link-2	tryptophan	M00054	HMDB0000929	bilirubin (z,z)	M27716	HMDB0000054	0.134642	0.0665537	0.0430671	14	FALSE	FALSE	FALSE	FALSE	FALSE
MR-IVW	tryptophan	M00054	HMDB0000929	bilirubin (z,z)	M27716	HMDB0000054	0.0352604	0.0485038	0.46725	14	FALSE	FALSE	FALSE	FALSE	FALSE
MR-IVW LD	tryptophan	M00054	HMDB0000929	bilirubin (z,z)	M27716	HMDB0000054	0.0352604	0.0485038	0.46725	14	FALSE	FALSE	FALSE	FALSE	FALSE
MR-PCA	tryptophan	M00054	HMDB0000929	bilirubin (z,z)	M27716	HMDB0000054	0.0604294	0.0409235	0.139772	14	FALSE	FALSE	FALSE	FALSE	FALSE
MR-link-2	asparagine	GCST90200452	HMDB0000168	2-aminobutyrate	GCST90200305	HMDB0000452	0.046364	0.0346048	0.180306	4	FALSE	FALSE	FALSE	FALSE	FALSE
MR-IVW	asparagine	GCST90200452	HMDB0000168	2-aminobutyrate	GCST90200305	HMDB0000452	-0.0106552	0.0381728	0.780145	4	FALSE	FALSE	FALSE	FALSE	FALSE
MR-IVW LD	asparagine	GCST90200452	HMDB0000168	2-aminobutyrate	GCST90200305	HMDB0000452	-0.0202578	0.0337273	0.548083	4	FALSE	FALSE	FALSE	FALSE	FALSE
MR-PCA	asparagine	GCST90200452	HMDB0000168	2-aminobutyrate	GCST90200305	HMDB0000452	0.0291641	0.0310581	0.347721	4	FALSE	FALSE	FALSE	FALSE	FALSE
MR-link-2	3-aminoisobutyrate	GCST90200310	HMDB0002166	orotidine	GCST90200681	HMDB0000788	0.0366532	0.0210229	0.0812479	4	FALSE	FALSE	FALSE	FALSE	FALSE
MR-IVW	3-aminoisobutyrate	GCST90200310	HMDB0002166	orotidine	GCST90200681	HMDB0000788	-0.000446798	0.0264819	0.986539	4	FALSE	FALSE	FALSE	FALSE	FALSE
MR-IVW LD	3-aminoisobutyrate	GCST90200310	HMDB0002166	orotidine	GCST90200681	HMDB0000788	-0.00534266	0.0235715	0.82069	4	FALSE	FALSE	FALSE	FALSE	FALSE
MR-PCA	3-aminoisobutyrate	GCST90200310	HMDB0002166	orotidine	GCST90200681	HMDB0000788	0.00538589	0.0225888	0.811546	4	FALSE	FALSE	FALSE	FALSE	FALSE
MR-link-2	1-stearoyl-2-oleoyl-gps (18:0/18:1)	GCST90199652	HMDB0010163	glutamine	bioa_006	HMDB0000641	0.0693495	0.0621178	0.264243	1	FALSE	FALSE	FALSE	FALSE	FALSE
MR-IVW	1-stearoyl-2-oleoyl-gps (18:0/18:1)	GCST90199652	HMDB0010163	glutamine	bioa_006	HMDB0000641	0.0322154	0.0419471	0.442487	1	FALSE	FALSE	FALSE	FALSE	FALSE
MR-IVW LD	1-stearoyl-2-oleoyl-gps (18:0/18:1)	GCST90199652	HMDB0010163	glutamine	bioa_006	HMDB0000641	0.0322154	0.0419471	0.442487	1	FALSE	FALSE	FALSE	FALSE	FALSE
MR-PCA	1-stearoyl-2-oleoyl-gps (18:0/18:1)	GCST90199652	HMDB0010163	glutamine	bioa_006	HMDB0000641	0.0354147	0.0389294	0.362973	1	FALSE	FALSE	FALSE	FALSE	FALSE
MR-link-2	hypotaurine	GCST90200379	HMDB0000965	alanine	GCST90200431	HMDB0000161	0.0739471	0.0858071	0.388807	3	FALSE	FALSE	FALSE	FALSE	FALSE
MR-IVW	hypotaurine	GCST90200379	HMDB0000965	alanine	GCST90200431	HMDB0000161	0.12131	0.0868685	0.162571	3	FALSE	FALSE	FALSE	FALSE	FALSE
MR-IVW LD	hypotaurine	GCST90200379	HMDB0000965	alanine	GCST90200431	HMDB0000161	0.12131	0.0868685	0.162571	3	FALSE	FALSE	FALSE	FALSE	FALSE
MR-PCA	hypotaurine	GCST90200379	HMDB0000965	alanine	GCST90200431	HMDB0000161	0.0397511	0.0597897	0.506147	3	FALSE	FALSE	FALSE	FALSE	FALSE
MR-link-2	hypotaurine	GCST90200379	HMDB0000965	4-acetamidobutanoate	GCST90200311	HMDB0003681	0.121456	0.0897714	0.176073	3	FALSE	FALSE	FALSE	FALSE	FALSE
MR-IVW	hypotaurine	GCST90200379	HMDB0000965	4-acetamidobutanoate	GCST90200311	HMDB0003681	-0.0368394	0.08745	0.673563	3	FALSE	FALSE	FALSE	FALSE	FALSE
MR-IVW LD	hypotaurine	GCST90200379	HMDB0000965	4-acetamidobutanoate	GCST90200311	HMDB0003681	-0.0368394	0.08745	0.673563	3	FALSE	FALSE	FALSE	FALSE	FALSE
MR-PCA	hypotaurine	GCST90200379	HMDB0000965	4-acetamidobutanoate	GCST90200311	HMDB0003681	-0.0264656	0.0601952	0.660181	3	FALSE	FALSE	FALSE	FALSE	FALSE
MR-link-2	asparagine	GCST90200452	HMDB0000168	sphinganine-1-phosphate	GCST90199845	HMDB0001383	-0.0101628	0.0346273	0.769146	4	FALSE	FALSE	FALSE	FALSE	FALSE
MR-IVW	asparagine	GCST90200452	HMDB0000168	sphinganine-1-phosphate	GCST90199845	HMDB0001383	-0.00642394	0.033583	0.848302	4	FALSE	FALSE	FALSE	FALSE	FALSE
MR-IVW LD	asparagine	GCST90200452	HMDB0000168	sphinganine-1-phosphate	GCST90199845	HMDB0001383	-0.00888188	0.0339707	0.79374	4	FALSE	FALSE	FALSE	FALSE	FALSE
MR-PCA	asparagine	GCST90200452	HMDB0000168	sphinganine-1-phosphate	GCST90199845	HMDB0001383	-0.0244287	0.0312793	0.434811	4	FALSE	FALSE	FALSE	FALSE	FALSE
MR-link-2	kynurenate	GCST90200454	HMDB0000715	phenylethylamine	bioa_015	HMDB0012275	0.0404458	0.0565979	0.474846	3	FALSE	FALSE	FALSE	FALSE	FALSE
MR-IVW	kynurenate	GCST90200454	HMDB0000715	phenylethylamine	bioa_015	HMDB0012275	0.0409109	0.0453762	0.367273	3	FALSE	FALSE	FALSE	FALSE	FALSE
MR-IVW LD	kynurenate	GCST90200454	HMDB0000715	phenylethylamine	bioa_015	HMDB0012275	0.0409109	0.0453762	0.367273	3	FALSE	FALSE	FALSE	FALSE	FALSE
MR-PCA	kynurenate	GCST90200454	HMDB0000715	phenylethylamine	bioa_015	HMDB0012275	0.0271802	0.0422076	0.519599	3	FALSE	FALSE	FALSE	FALSE	FALSE
MR-link-2	cystathionine	GCST90200383	HMDB0000099	n-palmitoyl-sphinganine (d18:0/16:0)	GCST90200064	HMDB11760	0.0210379	0.117664	0.858098	2	FALSE	FALSE	FALSE	FALSE	FALSE
MR-IVW	cystathionine	GCST90200383	HMDB0000099	n-palmitoyl-sphinganine (d18:0/16:0)	GCST90200064	HMDB11760	-0.0478544	0.0734577	0.514753	2	FALSE	FALSE	FALSE	FALSE	FALSE
MR-IVW LD	cystathionine	GCST90200383	HMDB0000099	n-palmitoyl-sphinganine (d18:0/16:0)	GCST90200064	HMDB11760	-0.0478544	0.0734577	0.514753	2	FALSE	FALSE	FALSE	FALSE	FALSE
MR-PCA	cystathionine	GCST90200383	HMDB0000099	n-palmitoyl-sphinganine (d18:0/16:0)	GCST90200064	HMDB11760	-0.0535539	0.066081	0.417694	2	FALSE	FALSE	FALSE	FALSE	FALSE
MR-link-2	bilirubin (z,z)	M27716	HMDB0000054	glucuronate	GCST90199641	HMDB0000127	-0.0347526	0.0382934	0.364123	1	FALSE	FALSE	FALSE	FALSE	FALSE
MR-IVW	bilirubin (z,z)	M27716	HMDB0000054	glucuronate	GCST90199641	HMDB0000127	-0.0696234	0.0371257	0.0607456	1	FALSE	FALSE	FALSE	FALSE	FALSE
MR-IVW LD	bilirubin (z,z)	M27716	HMDB0000054	glucuronate	GCST90199641	HMDB0000127	-0.0696234	0.0371257	0.0607456	1	FALSE	FALSE	FALSE	FALSE	FALSE
MR-PCA	bilirubin (z,z)	M27716	HMDB0000054	glucuronate	GCST90199641	HMDB0000127	-0.0557255	0.035111	0.112485	1	FALSE	FALSE	FALSE	FALSE	FALSE
MR-link-2	n-stearoyl-sphingosine (d18:1/18:0)*	GCST90200341	HMDB0004950	kynurenine	GCST90199636	HMDB0000684	0.127053	0.0646531	0.0493964	5	FALSE	FALSE	FALSE	FALSE	FALSE
MR-IVW	n-stearoyl-sphingosine (d18:1/18:0)*	GCST90200341	HMDB0004950	kynurenine	GCST90199636	HMDB0000684	0.0119302	0.0608277	0.844507	5	FALSE	FALSE	FALSE	FALSE	FALSE
MR-IVW LD	n-stearoyl-sphingosine (d18:1/18:0)*	GCST90200341	HMDB0004950	kynurenine	GCST90199636	HMDB0000684	0.0119302	0.0608277	0.844507	5	FALSE	FALSE	FALSE	FALSE	FALSE
MR-PCA	n-stearoyl-sphingosine (d18:1/18:0)*	GCST90200341	HMDB0004950	kynurenine	GCST90199636	HMDB0000684	0.0950036	0.0427489	0.0262586	5	FALSE	FALSE	FALSE	FALSE	FALSE
MR-link-2	n1-methyl-2-pyridone-5-carboxamide	GCST90199778	HMDB0004193	sphinganine-1-phosphate	GCST90199845	HMDB0001383	0.0631669	0.149369	0.672375	2	FALSE	FALSE	FALSE	FALSE	FALSE
MR-IVW	n1-methyl-2-pyridone-5-carboxamide	GCST90199778	HMDB0004193	sphinganine-1-phosphate	GCST90199845	HMDB0001383	0.131734	0.125623	0.294341	2	FALSE	FALSE	FALSE	FALSE	FALSE
MR-IVW LD	n1-methyl-2-pyridone-5-carboxamide	GCST90199778	HMDB0004193	sphinganine-1-phosphate	GCST90199845	HMDB0001383	0.131734	0.125623	0.294341	2	FALSE	FALSE	FALSE	FALSE	FALSE
MR-PCA	n1-methyl-2-pyridone-5-carboxamide	GCST90199778	HMDB0004193	sphinganine-1-phosphate	GCST90199845	HMDB0001383	0.00879073	0.083357	0.916012	2	FALSE	FALSE	FALSE	FALSE	FALSE
MR-link-2	pyruvate	met-d-Pyruvate	HMDB0000243	5-methylthioadenosine (mta)	GCST90200359	HMDB0001173	0.0194475	0.0800351	0.808015	20	FALSE	FALSE	FALSE	FALSE	FALSE
MR-IVW	pyruvate	met-d-Pyruvate	HMDB0000243	5-methylthioadenosine (mta)	GCST90200359	HMDB0001173	0.0938489	0.0765423	0.220159	20	FALSE	FALSE	FALSE	FALSE	FALSE
MR-IVW LD	pyruvate	met-d-Pyruvate	HMDB0000243	5-methylthioadenosine (mta)	GCST90200359	HMDB0001173	0.0883183	0.0738878	0.231969	20	FALSE	FALSE	FALSE	FALSE	FALSE
MR-PCA	pyruvate	met-d-Pyruvate	HMDB0000243	5-methylthioadenosine (mta)	GCST90200359	HMDB0001173	-0.0092357	0.0650965	0.887177	20	FALSE	FALSE	FALSE	FALSE	FALSE
MR-link-2	urate	GCST90200307	HMDB0000289	isoursodeoxycholate	GCST90199892	HMDB0000686	0.0357361	0.0519309	0.491359	4	FALSE	FALSE	FALSE	FALSE	FALSE
MR-IVW	urate	GCST90200307	HMDB0000289	isoursodeoxycholate	GCST90199892	HMDB0000686	0.027235	0.0485949	0.575172	5	FALSE	FALSE	FALSE	FALSE	FALSE
MR-IVW LD	urate	GCST90200307	HMDB0000289	isoursodeoxycholate	GCST90199892	HMDB0000686	0.027235	0.0485949	0.575172	5	FALSE	FALSE	FALSE	FALSE	FALSE
MR-PCA	urate	GCST90200307	HMDB0000289	isoursodeoxycholate	GCST90199892	HMDB0000686	0.0347933	0.0417055	0.404133	5	FALSE	FALSE	FALSE	FALSE	FALSE
MR-link-2	glycerophosphorylcholine (gpc)	GCST90199629	HMDB0000086	alanine	GCST90200431	HMDB0000161	-0.00814968	0.164766	0.960551	1	FALSE	FALSE	FALSE	FALSE	FALSE
MR-IVW	glycerophosphorylcholine (gpc)	GCST90199629	HMDB0000086	alanine	GCST90200431	HMDB0000161	-0.0305111	0.142497	0.830455	1	FALSE	FALSE	FALSE	FALSE	FALSE
MR-IVW LD	glycerophosphorylcholine (gpc)	GCST90199629	HMDB0000086	alanine	GCST90200431	HMDB0000161	-0.0305111	0.142497	0.830455	1	FALSE	FALSE	FALSE	FALSE	FALSE
MR-PCA	glycerophosphorylcholine (gpc)	GCST90199629	HMDB0000086	alanine	GCST90200431	HMDB0000161	0.00157659	0.122115	0.989699	1	FALSE	FALSE	FALSE	FALSE	FALSE
MR-link-2	taurine	bioa_034	HMDB0000251	arginine	bioa_002	HMDB0000517	-0.233149	0.148012	0.11521	1	FALSE	FALSE	FALSE	FALSE	FALSE
MR-IVW	taurine	bioa_034	HMDB0000251	arginine	bioa_002	HMDB0000517	-0.186955	0.139311	0.179596	1	FALSE	FALSE	FALSE	FALSE	FALSE
MR-IVW LD	taurine	bioa_034	HMDB0000251	arginine	bioa_002	HMDB0000517	-0.186955	0.139311	0.179596	1	FALSE	FALSE	FALSE	FALSE	FALSE
MR-PCA	taurine	bioa_034	HMDB0000251	arginine	bioa_002	HMDB0000517	-0.109246	0.10352	0.291284	1	FALSE	FALSE	FALSE	FALSE	FALSE
MR-link-2	urate	GCST90200307	HMDB0000289	spermidine	bioa_033	HMDB0001257	0.0199596	0.0382824	0.602104	4	FALSE	FALSE	FALSE	FALSE	FALSE
MR-IVW	urate	GCST90200307	HMDB0000289	spermidine	bioa_033	HMDB0001257	-0.00729454	0.0341241	0.830731	5	FALSE	FALSE	FALSE	FALSE	FALSE
MR-IVW LD	urate	GCST90200307	HMDB0000289	spermidine	bioa_033	HMDB0001257	-0.00729454	0.0341241	0.830731	5	FALSE	FALSE	FALSE	FALSE	FALSE
MR-PCA	urate	GCST90200307	HMDB0000289	spermidine	bioa_033	HMDB0001257	-0.0164202	0.0292071	0.573982	5	FALSE	FALSE	FALSE	FALSE	FALSE
MR-link-2	threonine	bioa_019	HMDB0000167	leucine	M00060	HMDB0000687	-0.0275677	0.102601	0.788169	10	FALSE	FALSE	FALSE	FALSE	FALSE
MR-IVW	threonine	bioa_019	HMDB0000167	leucine	M00060	HMDB0000687	-0.0264014	0.0724133	0.715415	10	FALSE	FALSE	FALSE	FALSE	FALSE
MR-IVW LD	threonine	bioa_019	HMDB0000167	leucine	M00060	HMDB0000687	-0.0266851	0.0724811	0.712749	10	FALSE	FALSE	FALSE	FALSE	FALSE
MR-PCA	threonine	bioa_019	HMDB0000167	leucine	M00060	HMDB0000687	-0.0623797	0.0702142	0.374315	10	FALSE	FALSE	FALSE	FALSE	FALSE
MR-link-2	leucine	bioa_011	HMDB0000687	alpha-ketoglutaramate*	GCST90199885	HMDB0001552	0.00401003	0.140362	0.977208	6	FALSE	FALSE	FALSE	FALSE	FALSE
MR-IVW	leucine	bioa_011	HMDB0000687	alpha-ketoglutaramate*	GCST90199885	HMDB0001552	-0.327548	0.1433	0.0222688	6	FALSE	FALSE	FALSE	FALSE	FALSE
MR-IVW LD	leucine	bioa_011	HMDB0000687	alpha-ketoglutaramate*	GCST90199885	HMDB0001552	-0.359489	0.137208	0.00879226	6	FALSE	FALSE	FALSE	FALSE	FALSE
MR-PCA	leucine	bioa_011	HMDB0000687	alpha-ketoglutaramate*	GCST90199885	HMDB0001552	-0.0920808	0.126337	0.466091	6	FALSE	FALSE	FALSE	FALSE	FALSE
MR-link-2	kynurenine	bioa_027	HMDB0000684	acetone	met-d-Acetone	HMDB0001659	-1.31854e-05	0.016127	0.999348	6	FALSE	FALSE	FALSE	FALSE	FALSE
MR-IVW	kynurenine	bioa_027	HMDB0000684	acetone	met-d-Acetone	HMDB0001659	0.0179512	0.0169375	0.289212	6	FALSE	FALSE	FALSE	FALSE	FALSE
MR-IVW LD	kynurenine	bioa_027	HMDB0000684	acetone	met-d-Acetone	HMDB0001659	0.0160948	0.016199	0.320432	6	FALSE	FALSE	FALSE	FALSE	FALSE
MR-PCA	kynurenine	bioa_027	HMDB0000684	acetone	met-d-Acetone	HMDB0001659	0.0185231	0.0159358	0.24509	6	FALSE	FALSE	FALSE	FALSE	FALSE
MR-link-2	1-stearoyl-2-oleoyl-gps (18:0/18:1)	GCST90199652	HMDB0010163	n-palmitoyl-sphinganine (d18:0/16:0)	GCST90200064	HMDB11760	0.240414	0.150611	0.110431	1	FALSE	FALSE	FALSE	FALSE	FALSE
MR-IVW	1-stearoyl-2-oleoyl-gps (18:0/18:1)	GCST90199652	HMDB0010163	n-palmitoyl-sphinganine (d18:0/16:0)	GCST90200064	HMDB11760	0.0538968	0.131238	0.681308	1	FALSE	FALSE	FALSE	FALSE	FALSE
MR-IVW LD	1-stearoyl-2-oleoyl-gps (18:0/18:1)	GCST90199652	HMDB0010163	n-palmitoyl-sphinganine (d18:0/16:0)	GCST90200064	HMDB11760	0.0538968	0.131238	0.681308	1	FALSE	FALSE	FALSE	FALSE	FALSE
MR-PCA	1-stearoyl-2-oleoyl-gps (18:0/18:1)	GCST90199652	HMDB0010163	n-palmitoyl-sphinganine (d18:0/16:0)	GCST90200064	HMDB11760	0.13629	0.102179	0.182259	1	FALSE	FALSE	FALSE	FALSE	FALSE
MR-link-2	glycochenodeoxycholate	M32346	HMDB0000637	urate	GCST90200307	HMDB0000289	0.10196	0.268165	0.703788	1	FALSE	FALSE	FALSE	FALSE	FALSE
MR-IVW	glycochenodeoxycholate	M32346	HMDB0000637	urate	GCST90200307	HMDB0000289	0.00456387	0.152595	0.97614	1	FALSE	FALSE	FALSE	FALSE	FALSE
MR-IVW LD	glycochenodeoxycholate	M32346	HMDB0000637	urate	GCST90200307	HMDB0000289	0.00456387	0.152595	0.97614	1	FALSE	FALSE	FALSE	FALSE	FALSE
MR-PCA	glycochenodeoxycholate	M32346	HMDB0000637	urate	GCST90200307	HMDB0000289	0.0794506	0.134741	0.555422	1	FALSE	FALSE	FALSE	FALSE	FALSE
MR-link-2	tyrosine	GCST90200427	HMDB0000158	docosapentaenoate (n6 dpa; 22:5n6)	GCST90199796	HMDB0001976	-0.0651002	0.0987167	0.509597	2	FALSE	FALSE	FALSE	FALSE	FALSE
MR-IVW	tyrosine	GCST90200427	HMDB0000158	docosapentaenoate (n6 dpa; 22:5n6)	GCST90199796	HMDB0001976	-0.0759951	0.101536	0.454188	2	FALSE	FALSE	FALSE	FALSE	FALSE
MR-IVW LD	tyrosine	GCST90200427	HMDB0000158	docosapentaenoate (n6 dpa; 22:5n6)	GCST90199796	HMDB0001976	-0.0759951	0.101536	0.454188	2	FALSE	FALSE	FALSE	FALSE	FALSE
MR-PCA	tyrosine	GCST90200427	HMDB0000158	docosapentaenoate (n6 dpa; 22:5n6)	GCST90199796	HMDB0001976	0.00460751	0.0747405	0.950844	2	FALSE	FALSE	FALSE	FALSE	FALSE
MR-link-2	tyrosine	met-d-Tyr	HMDB0000158	isoleucine	met-d-Ile	HMDB0000172	0.400154	0.018861	6.80202e-100	29	FALSE	FALSE	FALSE	TRUE	FALSE
MR-IVW	tyrosine	met-d-Tyr	HMDB0000158	isoleucine	met-d-Ile	HMDB0000172	0.110505	0.0175277	2.88955e-10	29	FALSE	FALSE	FALSE	TRUE	FALSE
MR-IVW LD	tyrosine	met-d-Tyr	HMDB0000158	isoleucine	met-d-Ile	HMDB0000172	0.0831604	0.015437	7.16111e-08	29	FALSE	FALSE	FALSE	TRUE	FALSE
MR-PCA	tyrosine	met-d-Tyr	HMDB0000158	isoleucine	met-d-Ile	HMDB0000172	0.153114	0.0146456	1.39638e-25	29	FALSE	FALSE	FALSE	TRUE	FALSE
MR-link-2	glutamine	M00053	HMDB0000641	adenosine 5'-diphosphate (adp)	GCST90200355	HMDB0001341	0.0174961	0.137579	0.898805	1	FALSE	FALSE	FALSE	FALSE	FALSE
MR-IVW	glutamine	M00053	HMDB0000641	adenosine 5'-diphosphate (adp)	GCST90200355	HMDB0001341	0.05135	0.144117	0.721611	1	FALSE	FALSE	FALSE	FALSE	FALSE
MR-IVW LD	glutamine	M00053	HMDB0000641	adenosine 5'-diphosphate (adp)	GCST90200355	HMDB0001341	0.05135	0.144117	0.721611	1	FALSE	FALSE	FALSE	FALSE	FALSE
MR-PCA	glutamine	M00053	HMDB0000641	adenosine 5'-diphosphate (adp)	GCST90200355	HMDB0001341	0.0325296	0.143046	0.820108	1	FALSE	FALSE	FALSE	FALSE	FALSE
MR-link-2	serine	bioa_018	HMDB0000187	choline	GCST90200327	HMDB0000097	-0.180563	0.0565509	0.00140833	8	FALSE	TRUE	FALSE	FALSE	FALSE
MR-IVW	serine	bioa_018	HMDB0000187	choline	GCST90200327	HMDB0000097	-0.16795	0.0488567	0.000586862	8	FALSE	TRUE	FALSE	FALSE	FALSE
MR-IVW LD	serine	bioa_018	HMDB0000187	choline	GCST90200327	HMDB0000097	-0.168443	0.0499197	0.00074009	8	FALSE	TRUE	FALSE	FALSE	FALSE
MR-PCA	serine	bioa_018	HMDB0000187	choline	GCST90200327	HMDB0000097	-0.151216	0.049804	0.00239565	8	FALSE	TRUE	FALSE	FALSE	FALSE
MR-link-2	n-acetyl-aspartyl-glutamate (naag)	GCST90200684	HMDB0001067	glutamate	bioa_007	HMDB0000148	-0.0143041	0.00853091	0.093595	2	FALSE	FALSE	FALSE	FALSE	FALSE
MR-IVW	n-acetyl-aspartyl-glutamate (naag)	GCST90200684	HMDB0001067	glutamate	bioa_007	HMDB0000148	-0.014858	0.0101444	0.143017	2	FALSE	FALSE	FALSE	FALSE	FALSE
MR-IVW LD	n-acetyl-aspartyl-glutamate (naag)	GCST90200684	HMDB0001067	glutamate	bioa_007	HMDB0000148	-0.0152444	0.0100827	0.130549	2	FALSE	FALSE	FALSE	FALSE	FALSE
MR-PCA	n-acetyl-aspartyl-glutamate (naag)	GCST90200684	HMDB0001067	glutamate	bioa_007	HMDB0000148	-0.0103917	0.00926325	0.261937	2	FALSE	FALSE	FALSE	FALSE	FALSE
MR-link-2	caffeine	GCST90200436	HMDB0001847	cystathionine	GCST90200383	HMDB0000099	-0.306021	0.257205	0.234128	2	FALSE	FALSE	FALSE	FALSE	FALSE
MR-IVW	caffeine	GCST90200436	HMDB0001847	cystathionine	GCST90200383	HMDB0000099	0.0195028	0.12556	0.876564	2	FALSE	FALSE	FALSE	FALSE	FALSE
MR-IVW LD	caffeine	GCST90200436	HMDB0001847	cystathionine	GCST90200383	HMDB0000099	0.0195028	0.12556	0.876564	2	FALSE	FALSE	FALSE	FALSE	FALSE
MR-PCA	caffeine	GCST90200436	HMDB0001847	cystathionine	GCST90200383	HMDB0000099	-0.106883	0.085095	0.209099	2	FALSE	FALSE	FALSE	FALSE	FALSE
MR-link-2	glutamine	bioa_006	HMDB0000641	glucose	met-d-Glucose	HMDB0000122	0.0141684	0.0188423	0.452084	18	FALSE	FALSE	FALSE	FALSE	FALSE
MR-IVW	glutamine	bioa_006	HMDB0000641	glucose	met-d-Glucose	HMDB0000122	0.0317227	0.0178091	0.0748695	18	FALSE	FALSE	FALSE	FALSE	FALSE
MR-IVW LD	glutamine	bioa_006	HMDB0000641	glucose	met-d-Glucose	HMDB0000122	0.0301875	0.0175216	0.0849123	18	FALSE	FALSE	FALSE	FALSE	FALSE
MR-PCA	glutamine	bioa_006	HMDB0000641	glucose	met-d-Glucose	HMDB0000122	0.0350011	0.016604	0.035032	18	FALSE	FALSE	FALSE	FALSE	FALSE
MR-link-2	4-acetamidobutanoate	GCST90200311	HMDB0003681	theobromine	GCST90199644	HMDB0002825	-0.0056165	0.0690467	0.935169	2	FALSE	FALSE	FALSE	FALSE	FALSE
MR-IVW	4-acetamidobutanoate	GCST90200311	HMDB0003681	theobromine	GCST90199644	HMDB0002825	-0.0475483	0.0516671	0.357426	2	FALSE	FALSE	FALSE	FALSE	FALSE
MR-IVW LD	4-acetamidobutanoate	GCST90200311	HMDB0003681	theobromine	GCST90199644	HMDB0002825	-0.0475483	0.0516671	0.357426	2	FALSE	FALSE	FALSE	FALSE	FALSE
MR-PCA	4-acetamidobutanoate	GCST90200311	HMDB0003681	theobromine	GCST90199644	HMDB0002825	-0.00591772	0.0504271	0.906581	2	FALSE	FALSE	FALSE	FALSE	FALSE
MR-link-2	3-methyl-2-oxovalerate	M15676	HMDB0000491	caffeine	GCST90200436	HMDB0001847	0.155586	0.119494	0.192904	2	FALSE	FALSE	FALSE	FALSE	FALSE
MR-IVW	3-methyl-2-oxovalerate	M15676	HMDB0000491	caffeine	GCST90200436	HMDB0001847	0.130155	0.0949178	0.1703	2	FALSE	FALSE	FALSE	FALSE	FALSE
MR-IVW LD	3-methyl-2-oxovalerate	M15676	HMDB0000491	caffeine	GCST90200436	HMDB0001847	0.130155	0.0949178	0.1703	2	FALSE	FALSE	FALSE	FALSE	FALSE
MR-PCA	3-methyl-2-oxovalerate	M15676	HMDB0000491	caffeine	GCST90200436	HMDB0001847	0.15476	0.0977404	0.113335	2	FALSE	FALSE	FALSE	FALSE	FALSE
MR-link-2	kynurenine	GCST90199636	HMDB0000684	lactate	M00527	HMDB0000190	0.00587104	0.0637499	0.926623	4	FALSE	FALSE	FALSE	FALSE	FALSE
MR-IVW	kynurenine	GCST90199636	HMDB0000684	lactate	M00527	HMDB0000190	-0.0275798	0.058778	0.638912	4	FALSE	FALSE	FALSE	FALSE	FALSE
MR-IVW LD	kynurenine	GCST90199636	HMDB0000684	lactate	M00527	HMDB0000190	-0.031207	0.0578833	0.589793	4	FALSE	FALSE	FALSE	FALSE	FALSE
MR-PCA	kynurenine	GCST90199636	HMDB0000684	lactate	M00527	HMDB0000190	0.0339305	0.0579441	0.558163	4	FALSE	FALSE	FALSE	FALSE	FALSE
MR-link-2	2-oxoarginine*	GCST90199903	HMDB0004225	lactate	met-d-Lactate	HMDB0000190	0.0162875	0.0230148	0.479133	2	FALSE	FALSE	FALSE	FALSE	FALSE
MR-IVW	2-oxoarginine*	GCST90199903	HMDB0004225	lactate	met-d-Lactate	HMDB0000190	0.00559195	0.0243555	0.818405	2	FALSE	FALSE	FALSE	FALSE	FALSE
MR-IVW LD	2-oxoarginine*	GCST90199903	HMDB0004225	lactate	met-d-Lactate	HMDB0000190	0.005072	0.0237553	0.830929	2	FALSE	FALSE	FALSE	FALSE	FALSE
MR-PCA	2-oxoarginine*	GCST90199903	HMDB0004225	lactate	met-d-Lactate	HMDB0000190	0.00529981	0.0173211	0.759624	2	FALSE	FALSE	FALSE	FALSE	FALSE
MR-link-2	docosapentaenoate (n6 dpa; 22:5n6)	GCST90199796	HMDB0001976	acetylphosphate	M15488	HMDB0001494	0.266484	0.140502	0.0578742	1	FALSE	FALSE	FALSE	FALSE	FALSE
MR-IVW	docosapentaenoate (n6 dpa; 22:5n6)	GCST90199796	HMDB0001976	acetylphosphate	M15488	HMDB0001494	0.00604916	0.14518	0.966764	1	FALSE	FALSE	FALSE	FALSE	FALSE
MR-IVW LD	docosapentaenoate (n6 dpa; 22:5n6)	GCST90199796	HMDB0001976	acetylphosphate	M15488	HMDB0001494	0.00604916	0.14518	0.966764	1	FALSE	FALSE	FALSE	FALSE	FALSE
MR-PCA	docosapentaenoate (n6 dpa; 22:5n6)	GCST90199796	HMDB0001976	acetylphosphate	M15488	HMDB0001494	0.19306	0.105071	0.066149	1	FALSE	FALSE	FALSE	FALSE	FALSE
MR-link-2	aspartate	GCST90200370	HMDB0000191	glucose	met-d-Glucose	HMDB0000122	0.117423	0.0335981	0.000474188	2	FALSE	FALSE	FALSE	FALSE	FALSE
MR-IVW	aspartate	GCST90200370	HMDB0000191	glucose	met-d-Glucose	HMDB0000122	0.0540149	0.0263437	0.0403258	2	FALSE	FALSE	FALSE	FALSE	FALSE
MR-IVW LD	aspartate	GCST90200370	HMDB0000191	glucose	met-d-Glucose	HMDB0000122	0.0540149	0.0263437	0.0403258	2	FALSE	FALSE	FALSE	FALSE	FALSE
MR-PCA	aspartate	GCST90200370	HMDB0000191	glucose	met-d-Glucose	HMDB0000122	0.0410792	0.0163496	0.011986	2	FALSE	FALSE	FALSE	FALSE	FALSE
MR-link-2	myo-inositol	M19934	HMDB0000211	cysteine	GCST90200439	HMDB0000574	0.04172	0.099151	0.673921	2	FALSE	FALSE	FALSE	FALSE	FALSE
MR-IVW	myo-inositol	M19934	HMDB0000211	cysteine	GCST90200439	HMDB0000574	-0.0449886	0.0938967	0.631847	2	FALSE	FALSE	FALSE	FALSE	FALSE
MR-IVW LD	myo-inositol	M19934	HMDB0000211	cysteine	GCST90200439	HMDB0000574	-0.0449886	0.0938967	0.631847	2	FALSE	FALSE	FALSE	FALSE	FALSE
MR-PCA	myo-inositol	M19934	HMDB0000211	cysteine	GCST90200439	HMDB0000574	-0.0479873	0.0879461	0.58531	2	FALSE	FALSE	FALSE	FALSE	FALSE
MR-link-2	3-ureidopropionate	GCST90200283	HMDB0000026	caffeine	M00569	HMDB0001847	-0.0898634	0.157563	0.568451	1	FALSE	FALSE	FALSE	FALSE	FALSE
MR-IVW	3-ureidopropionate	GCST90200283	HMDB0000026	caffeine	M00569	HMDB0001847	0.0286594	0.128213	0.823123	1	FALSE	FALSE	FALSE	FALSE	FALSE
MR-IVW LD	3-ureidopropionate	GCST90200283	HMDB0000026	caffeine	M00569	HMDB0001847	0.0286594	0.128213	0.823123	1	FALSE	FALSE	FALSE	FALSE	FALSE
MR-PCA	3-ureidopropionate	GCST90200283	HMDB0000026	caffeine	M00569	HMDB0001847	0.105531	0.130735	0.419543	1	FALSE	FALSE	FALSE	FALSE	FALSE
MR-link-2	tryptophan	GCST90200441	HMDB0000929	serine	GCST90200415	HMDB0000187	0.145019	0.136894	0.289438	2	FALSE	FALSE	FALSE	FALSE	FALSE
MR-IVW	tryptophan	GCST90200441	HMDB0000929	serine	GCST90200415	HMDB0000187	0.0676104	0.113147	0.550143	2	FALSE	FALSE	FALSE	FALSE	FALSE
MR-IVW LD	tryptophan	GCST90200441	HMDB0000929	serine	GCST90200415	HMDB0000187	0.0676104	0.113147	0.550143	2	FALSE	FALSE	FALSE	FALSE	FALSE
MR-PCA	tryptophan	GCST90200441	HMDB0000929	serine	GCST90200415	HMDB0000187	0.0688705	0.0729676	0.345246	2	FALSE	FALSE	FALSE	FALSE	FALSE
MR-link-2	phenylalanine	M00064	HMDB0000159	n-acetyl-aspartyl-glutamate (naag)	GCST90200684	HMDB0001067	0.0829446	0.181286	0.647287	1	FALSE	FALSE	FALSE	FALSE	FALSE
MR-IVW	phenylalanine	M00064	HMDB0000159	n-acetyl-aspartyl-glutamate (naag)	GCST90200684	HMDB0001067	0.0369955	0.143739	0.796885	1	FALSE	FALSE	FALSE	FALSE	FALSE
MR-IVW LD	phenylalanine	M00064	HMDB0000159	n-acetyl-aspartyl-glutamate (naag)	GCST90200684	HMDB0001067	0.0369955	0.143739	0.796885	1	FALSE	FALSE	FALSE	FALSE	FALSE
MR-PCA	phenylalanine	M00064	HMDB0000159	n-acetyl-aspartyl-glutamate (naag)	GCST90200684	HMDB0001067	-0.0617159	0.135597	0.649007	1	FALSE	FALSE	FALSE	FALSE	FALSE
MR-link-2	7-methylxanthine	GCST90199754	HMDB0001991	cytidine	GCST90200429	HMDB0000089	-0.00985714	0.21276	0.963047	2	FALSE	FALSE	FALSE	FALSE	FALSE
MR-IVW	7-methylxanthine	GCST90199754	HMDB0001991	cytidine	GCST90200429	HMDB0000089	-0.0189703	0.123696	0.878112	2	FALSE	FALSE	FALSE	FALSE	FALSE
MR-IVW LD	7-methylxanthine	GCST90199754	HMDB0001991	cytidine	GCST90200429	HMDB0000089	-0.0189703	0.123696	0.878112	2	FALSE	FALSE	FALSE	FALSE	FALSE
MR-PCA	7-methylxanthine	GCST90199754	HMDB0001991	cytidine	GCST90200429	HMDB0000089	0.0417523	0.0878552	0.634616	2	FALSE	FALSE	FALSE	FALSE	FALSE
MR-link-2	adenosine	M00555	HMDB0000050	phosphate	M11438	HMDB0001429	0.574375	0.135552	2.26236e-05	2	FALSE	FALSE	FALSE	FALSE	FALSE
MR-IVW	adenosine	M00555	HMDB0000050	phosphate	M11438	HMDB0001429	0.442989	0.126441	0.000459127	2	FALSE	FALSE	FALSE	FALSE	FALSE
MR-IVW LD	adenosine	M00555	HMDB0000050	phosphate	M11438	HMDB0001429	0.442989	0.126441	0.000459127	2	FALSE	FALSE	FALSE	FALSE	FALSE
MR-PCA	adenosine	M00555	HMDB0000050	phosphate	M11438	HMDB0001429	0.533737	0.117684	5.75131e-06	2	FALSE	FALSE	FALSE	FALSE	FALSE
MR-link-2	glycochenodeoxycholate	M32346	HMDB0000637	alanine	bioa_001	HMDB0000161	0.0615551	0.0881348	0.484914	1	FALSE	FALSE	FALSE	FALSE	FALSE
MR-IVW	glycochenodeoxycholate	M32346	HMDB0000637	alanine	bioa_001	HMDB0000161	0.084469	0.0471894	0.0734539	1	FALSE	FALSE	FALSE	FALSE	FALSE
MR-IVW LD	glycochenodeoxycholate	M32346	HMDB0000637	alanine	bioa_001	HMDB0000161	0.084469	0.0471894	0.0734539	1	FALSE	FALSE	FALSE	FALSE	FALSE
MR-PCA	glycochenodeoxycholate	M32346	HMDB0000637	alanine	bioa_001	HMDB0000161	0.0285959	0.0415055	0.490844	1	FALSE	FALSE	FALSE	FALSE	FALSE
MR-link-2	phenylalanine	GCST90200396	HMDB0000159	cholesterol	M00063	HMDB0000067	0.0796578	0.110225	0.469873	1	FALSE	FALSE	FALSE	FALSE	FALSE
MR-IVW	phenylalanine	GCST90200396	HMDB0000159	cholesterol	M00063	HMDB0000067	-0.048599	0.118026	0.680512	1	FALSE	FALSE	FALSE	FALSE	FALSE
MR-IVW LD	phenylalanine	GCST90200396	HMDB0000159	cholesterol	M00063	HMDB0000067	-0.048599	0.118026	0.680512	1	FALSE	FALSE	FALSE	FALSE	FALSE
MR-PCA	phenylalanine	GCST90200396	HMDB0000159	cholesterol	M00063	HMDB0000067	-0.000620613	0.102968	0.995191	1	FALSE	FALSE	FALSE	FALSE	FALSE
MR-link-2	eicosapentaenoate (epa; 20:5n3)	M18467	HMDB0001999	isoleucine	bioa_010	HMDB0000172	-0.0198891	0.0345217	0.564526	1	FALSE	FALSE	FALSE	FALSE	FALSE
MR-IVW	eicosapentaenoate (epa; 20:5n3)	M18467	HMDB0001999	isoleucine	bioa_010	HMDB0000172	-0.0159104	0.0305382	0.602367	1	FALSE	FALSE	FALSE	FALSE	FALSE
MR-IVW LD	eicosapentaenoate (epa; 20:5n3)	M18467	HMDB0001999	isoleucine	bioa_010	HMDB0000172	-0.0159104	0.0305382	0.602367	1	FALSE	FALSE	FALSE	FALSE	FALSE
MR-PCA	eicosapentaenoate (epa; 20:5n3)	M18467	HMDB0001999	isoleucine	bioa_010	HMDB0000172	-0.0302925	0.0274278	0.2694	1	FALSE	FALSE	FALSE	FALSE	FALSE
MR-link-2	myo-inositol	M19934	HMDB0000211	glutamine	bioa_006	HMDB0000641	-0.0169922	0.0288375	0.555701	2	FALSE	FALSE	FALSE	FALSE	FALSE
MR-IVW	myo-inositol	M19934	HMDB0000211	glutamine	bioa_006	HMDB0000641	-0.0433004	0.0290537	0.13613	2	FALSE	FALSE	FALSE	FALSE	FALSE
MR-IVW LD	myo-inositol	M19934	HMDB0000211	glutamine	bioa_006	HMDB0000641	-0.0433004	0.0290537	0.13613	2	FALSE	FALSE	FALSE	FALSE	FALSE
MR-PCA	myo-inositol	M19934	HMDB0000211	glutamine	bioa_006	HMDB0000641	-0.0295777	0.0269786	0.272931	2	FALSE	FALSE	FALSE	FALSE	FALSE
MR-link-2	alpha-tocopherol	GCST90200302	HMDB0001893	alpha-aminoadipic acid	bioa_025	HMDB0000510	-0.219454	0.196706	0.264574	1	FALSE	FALSE	FALSE	FALSE	FALSE
MR-IVW	alpha-tocopherol	GCST90200302	HMDB0001893	alpha-aminoadipic acid	bioa_025	HMDB0000510	-0.194556	0.131992	0.140482	1	FALSE	FALSE	FALSE	FALSE	FALSE
MR-IVW LD	alpha-tocopherol	GCST90200302	HMDB0001893	alpha-aminoadipic acid	bioa_025	HMDB0000510	-0.194556	0.131992	0.140482	1	FALSE	FALSE	FALSE	FALSE	FALSE
MR-PCA	alpha-tocopherol	GCST90200302	HMDB0001893	alpha-aminoadipic acid	bioa_025	HMDB0000510	-0.103704	0.105852	0.327229	1	FALSE	FALSE	FALSE	FALSE	FALSE
MR-link-2	cytidine	GCST90200429	HMDB0000089	glucose	met-d-Glucose	HMDB0000122	-0.0163952	0.0328292	0.617492	1	FALSE	FALSE	FALSE	FALSE	FALSE
MR-IVW	cytidine	GCST90200429	HMDB0000089	glucose	met-d-Glucose	HMDB0000122	0.0174632	0.0388482	0.653054	1	FALSE	FALSE	FALSE	FALSE	FALSE
MR-IVW LD	cytidine	GCST90200429	HMDB0000089	glucose	met-d-Glucose	HMDB0000122	0.0174632	0.0388482	0.653054	1	FALSE	FALSE	FALSE	FALSE	FALSE
MR-PCA	cytidine	GCST90200429	HMDB0000089	glucose	met-d-Glucose	HMDB0000122	-0.00771562	0.0243069	0.750921	1	FALSE	FALSE	FALSE	FALSE	FALSE
MR-link-2	phenylalanine	M00064	HMDB0000159	theobromine	GCST90199644	HMDB0002825	0.0800681	0.168567	0.634792	1	FALSE	FALSE	FALSE	FALSE	FALSE
MR-IVW	phenylalanine	M00064	HMDB0000159	theobromine	GCST90199644	HMDB0002825	-0.0321123	0.139871	0.818415	1	FALSE	FALSE	FALSE	FALSE	FALSE
MR-IVW LD	phenylalanine	M00064	HMDB0000159	theobromine	GCST90199644	HMDB0002825	-0.0321123	0.139871	0.818415	1	FALSE	FALSE	FALSE	FALSE	FALSE
MR-PCA	phenylalanine	M00064	HMDB0000159	theobromine	GCST90199644	HMDB0002825	0.0488242	0.131947	0.711362	1	FALSE	FALSE	FALSE	FALSE	FALSE
MR-link-2	kynurenine	bioa_027	HMDB0000684	4-methyl-2-oxopentanoate	GCST90199655	HMDB0000695	-0.0070521	0.064646	0.913133	6	FALSE	FALSE	FALSE	FALSE	FALSE
MR-IVW	kynurenine	bioa_027	HMDB0000684	4-methyl-2-oxopentanoate	GCST90199655	HMDB0000695	0.0614175	0.0612632	0.316092	6	FALSE	FALSE	FALSE	FALSE	FALSE
MR-IVW LD	kynurenine	bioa_027	HMDB0000684	4-methyl-2-oxopentanoate	GCST90199655	HMDB0000695	0.0607913	0.0604768	0.3148	6	FALSE	FALSE	FALSE	FALSE	FALSE
MR-PCA	kynurenine	bioa_027	HMDB0000684	4-methyl-2-oxopentanoate	GCST90199655	HMDB0000695	0.0178843	0.0594012	0.763356	6	FALSE	FALSE	FALSE	FALSE	FALSE
MR-link-2	3-(4-hydroxyphenyl)lactate	GCST90200371	HMDB0000755	alpha-aminoadipic acid	bioa_025	HMDB0000510	0.0255325	0.0663747	0.700481	2	FALSE	FALSE	FALSE	FALSE	FALSE
MR-IVW	3-(4-hydroxyphenyl)lactate	GCST90200371	HMDB0000755	alpha-aminoadipic acid	bioa_025	HMDB0000510	0.0612646	0.06383	0.337151	2	FALSE	FALSE	FALSE	FALSE	FALSE
MR-IVW LD	3-(4-hydroxyphenyl)lactate	GCST90200371	HMDB0000755	alpha-aminoadipic acid	bioa_025	HMDB0000510	0.0612646	0.06383	0.337151	2	FALSE	FALSE	FALSE	FALSE	FALSE
MR-PCA	3-(4-hydroxyphenyl)lactate	GCST90200371	HMDB0000755	alpha-aminoadipic acid	bioa_025	HMDB0000510	0.0393281	0.0571477	0.491337	2	FALSE	FALSE	FALSE	FALSE	FALSE
MR-link-2	thyroxine	GCST90200293	HMDB0000248	methionine	GCST90200391	HMDB0000696	0.359558	0.191373	0.0602668	2	FALSE	FALSE	FALSE	FALSE	FALSE
MR-IVW	thyroxine	GCST90200293	HMDB0000248	methionine	GCST90200391	HMDB0000696	0.209877	0.12319	0.088441	2	FALSE	FALSE	FALSE	FALSE	FALSE
MR-IVW LD	thyroxine	GCST90200293	HMDB0000248	methionine	GCST90200391	HMDB0000696	0.209877	0.12319	0.088441	2	FALSE	FALSE	FALSE	FALSE	FALSE
MR-PCA	thyroxine	GCST90200293	HMDB0000248	methionine	GCST90200391	HMDB0000696	0.135642	0.105467	0.198408	2	FALSE	FALSE	FALSE	FALSE	FALSE
MR-link-2	urate	M01604	HMDB0000289	sarcosine	bioa_031	HMDB0000271	0.0310695	0.0200492	0.121222	1	FALSE	FALSE	FALSE	FALSE	FALSE
MR-IVW	urate	M01604	HMDB0000289	sarcosine	bioa_031	HMDB0000271	0.0417526	0.0315901	0.186268	1	FALSE	FALSE	FALSE	FALSE	FALSE
MR-IVW LD	urate	M01604	HMDB0000289	sarcosine	bioa_031	HMDB0000271	0.0445007	0.027984	0.111786	1	FALSE	FALSE	FALSE	FALSE	FALSE
MR-PCA	urate	M01604	HMDB0000289	sarcosine	bioa_031	HMDB0000271	0.0401889	0.0277826	0.148024	1	FALSE	FALSE	FALSE	FALSE	FALSE
MR-link-2	biliverdin	GCST90200706	HMDB0001008	isoleucine	M01125	HMDB0000172	-0.00897855	0.0274835	0.743903	2	FALSE	FALSE	FALSE	FALSE	FALSE
MR-IVW	biliverdin	GCST90200706	HMDB0001008	isoleucine	M01125	HMDB0000172	-0.00893084	0.0268886	0.739782	2	FALSE	FALSE	FALSE	FALSE	FALSE
MR-IVW LD	biliverdin	GCST90200706	HMDB0001008	isoleucine	M01125	HMDB0000172	-0.00893405	0.0274767	0.745068	2	FALSE	FALSE	FALSE	FALSE	FALSE
MR-PCA	biliverdin	GCST90200706	HMDB0001008	isoleucine	M01125	HMDB0000172	-0.0139004	0.0275801	0.614259	2	FALSE	FALSE	FALSE	FALSE	FALSE
MR-link-2	cytidine	GCST90200429	HMDB0000089	glutamine	GCST90200419	HMDB0000641	-0.118834	0.131365	0.365673	1	FALSE	FALSE	FALSE	FALSE	FALSE
MR-IVW	cytidine	GCST90200429	HMDB0000089	glutamine	GCST90200419	HMDB0000641	-0.158842	0.144921	0.273053	1	FALSE	FALSE	FALSE	FALSE	FALSE
MR-IVW LD	cytidine	GCST90200429	HMDB0000089	glutamine	GCST90200419	HMDB0000641	-0.158842	0.144921	0.273053	1	FALSE	FALSE	FALSE	FALSE	FALSE
MR-PCA	cytidine	GCST90200429	HMDB0000089	glutamine	GCST90200419	HMDB0000641	-0.0477532	0.0906215	0.598227	1	FALSE	FALSE	FALSE	FALSE	FALSE
MR-link-2	phosphate	GCST90200393	HMDB0001429	cholesterol	GCST90200368	HMDB0000067	-0.196227	0.147752	0.184151	1	FALSE	FALSE	FALSE	FALSE	FALSE
MR-IVW	phosphate	GCST90200393	HMDB0001429	cholesterol	GCST90200368	HMDB0000067	-0.152812	0.158158	0.333946	1	FALSE	FALSE	FALSE	FALSE	FALSE
MR-IVW LD	phosphate	GCST90200393	HMDB0001429	cholesterol	GCST90200368	HMDB0000067	-0.152812	0.158158	0.333946	1	FALSE	FALSE	FALSE	FALSE	FALSE
MR-PCA	phosphate	GCST90200393	HMDB0001429	cholesterol	GCST90200368	HMDB0000067	-0.070718	0.0860432	0.41114	1	FALSE	FALSE	FALSE	FALSE	FALSE
MR-link-2	docosapentaenoate (n6 dpa; 22:5n6)	GCST90199796	HMDB0001976	acetate	met-d-Acetate	HMDB0000042	-0.0103664	0.0358606	0.772524	1	FALSE	FALSE	FALSE	FALSE	FALSE
MR-IVW	docosapentaenoate (n6 dpa; 22:5n6)	GCST90199796	HMDB0001976	acetate	met-d-Acetate	HMDB0000042	0.0297191	0.036683	0.417849	1	FALSE	FALSE	FALSE	FALSE	FALSE
MR-IVW LD	docosapentaenoate (n6 dpa; 22:5n6)	GCST90199796	HMDB0001976	acetate	met-d-Acetate	HMDB0000042	0.0297191	0.036683	0.417849	1	FALSE	FALSE	FALSE	FALSE	FALSE
MR-PCA	docosapentaenoate (n6 dpa; 22:5n6)	GCST90199796	HMDB0001976	acetate	met-d-Acetate	HMDB0000042	0.01176	0.0257132	0.647418	1	FALSE	FALSE	FALSE	FALSE	FALSE
MR-link-2	stearoyl sphingomyelin (d18:1/18:0)	GCST90200335	HMDB0001348	threonine	GCST90200432	HMDB0000167	-0.0865544	0.051997	0.0959921	6	FALSE	FALSE	FALSE	FALSE	FALSE
MR-IVW	stearoyl sphingomyelin (d18:1/18:0)	GCST90200335	HMDB0001348	threonine	GCST90200432	HMDB0000167	-0.0669846	0.0505662	0.185274	6	FALSE	FALSE	FALSE	FALSE	FALSE
MR-IVW LD	stearoyl sphingomyelin (d18:1/18:0)	GCST90200335	HMDB0001348	threonine	GCST90200432	HMDB0000167	-0.0644411	0.050019	0.19763	6	FALSE	FALSE	FALSE	FALSE	FALSE
MR-PCA	stearoyl sphingomyelin (d18:1/18:0)	GCST90200335	HMDB0001348	threonine	GCST90200432	HMDB0000167	-0.0397132	0.0368053	0.280584	6	FALSE	FALSE	FALSE	FALSE	FALSE
MR-link-2	tryptophan	GCST90200441	HMDB0000929	eicosapentaenoate (epa; 20:5n3)	M18467	HMDB0001999	0.0257622	0.145327	0.859296	1	FALSE	FALSE	FALSE	FALSE	FALSE
MR-IVW	tryptophan	GCST90200441	HMDB0000929	eicosapentaenoate (epa; 20:5n3)	M18467	HMDB0001999	-0.0412144	0.172351	0.811004	1	FALSE	FALSE	FALSE	FALSE	FALSE
MR-IVW LD	tryptophan	GCST90200441	HMDB0000929	eicosapentaenoate (epa; 20:5n3)	M18467	HMDB0001999	-0.0412144	0.172351	0.811004	1	FALSE	FALSE	FALSE	FALSE	FALSE
MR-PCA	tryptophan	GCST90200441	HMDB0000929	eicosapentaenoate (epa; 20:5n3)	M18467	HMDB0001999	0.0584526	0.135956	0.667241	1	FALSE	FALSE	FALSE	FALSE	FALSE
MR-link-2	n-acetyl-aspartyl-glutamate (naag)	GCST90200684	HMDB0001067	eicosapentaenoate (epa; 20:5n3)	GCST90200349	HMDB0001999	0.0451515	0.0102134	9.83203e-06	2	FALSE	FALSE	FALSE	FALSE	FALSE
MR-IVW	n-acetyl-aspartyl-glutamate (naag)	GCST90200684	HMDB0001067	eicosapentaenoate (epa; 20:5n3)	GCST90200349	HMDB0001999	0.0542956	0.0239467	0.0233686	2	FALSE	FALSE	FALSE	FALSE	FALSE
MR-IVW LD	n-acetyl-aspartyl-glutamate (naag)	GCST90200684	HMDB0001067	eicosapentaenoate (epa; 20:5n3)	GCST90200349	HMDB0001999	0.0566163	0.0172329	0.00101853	2	FALSE	FALSE	FALSE	FALSE	FALSE
MR-PCA	n-acetyl-aspartyl-glutamate (naag)	GCST90200684	HMDB0001067	eicosapentaenoate (epa; 20:5n3)	GCST90200349	HMDB0001999	0.0674514	0.0183706	0.000240941	2	FALSE	FALSE	FALSE	FALSE	FALSE
MR-link-2	dehydroepiandrosterone sulfate (dhea-s)	M32425	HMDB0001032	hydroxy-n6,n6,n6-trimethyllysine*	GCST90200240	HMDB01422	-0.00388777	0.0999281	0.968966	2	FALSE	FALSE	FALSE	FALSE	FALSE
MR-IVW	dehydroepiandrosterone sulfate (dhea-s)	M32425	HMDB0001032	hydroxy-n6,n6,n6-trimethyllysine*	GCST90200240	HMDB01422	0.105491	0.0931007	0.257177	2	FALSE	FALSE	FALSE	FALSE	FALSE
MR-IVW LD	dehydroepiandrosterone sulfate (dhea-s)	M32425	HMDB0001032	hydroxy-n6,n6,n6-trimethyllysine*	GCST90200240	HMDB01422	0.105491	0.0931007	0.257177	2	FALSE	FALSE	FALSE	FALSE	FALSE
MR-PCA	dehydroepiandrosterone sulfate (dhea-s)	M32425	HMDB0001032	hydroxy-n6,n6,n6-trimethyllysine*	GCST90200240	HMDB01422	0.0695469	0.0811257	0.391294	2	FALSE	FALSE	FALSE	FALSE	FALSE
MR-link-2	threonine	bioa_019	HMDB0000167	creatinine	bioa_026	HMDB0000562	0.0238101	0.0305818	0.436232	10	FALSE	FALSE	FALSE	FALSE	FALSE
MR-IVW	threonine	bioa_019	HMDB0000167	creatinine	bioa_026	HMDB0000562	0.0245097	0.0214082	0.252261	10	FALSE	FALSE	FALSE	FALSE	FALSE
MR-IVW LD	threonine	bioa_019	HMDB0000167	creatinine	bioa_026	HMDB0000562	0.0246483	0.0214284	0.250036	10	FALSE	FALSE	FALSE	FALSE	FALSE
MR-PCA	threonine	bioa_019	HMDB0000167	creatinine	bioa_026	HMDB0000562	0.0232562	0.0207543	0.262478	10	FALSE	FALSE	FALSE	FALSE	FALSE
MR-link-2	betaine	M03141	HMDB0000043	5-oxoproline	GCST90200280	HMDB0000267	-0.0120905	0.0605666	0.841775	3	FALSE	FALSE	FALSE	FALSE	FALSE
MR-IVW	betaine	M03141	HMDB0000043	5-oxoproline	GCST90200280	HMDB0000267	0.0618187	0.0746623	0.407683	3	FALSE	FALSE	FALSE	FALSE	FALSE
MR-IVW LD	betaine	M03141	HMDB0000043	5-oxoproline	GCST90200280	HMDB0000267	0.00980929	0.0637569	0.877724	3	FALSE	FALSE	FALSE	FALSE	FALSE
MR-PCA	betaine	M03141	HMDB0000043	5-oxoproline	GCST90200280	HMDB0000267	0.0234825	0.0532675	0.659328	3	FALSE	FALSE	FALSE	FALSE	FALSE
MR-link-2	threonine	GCST90200432	HMDB0000167	taurocholate	GCST90200333	HMDB0000036	0.223526	0.0829948	0.00707592	4	FALSE	FALSE	FALSE	FALSE	FALSE
MR-IVW	threonine	GCST90200432	HMDB0000167	taurocholate	GCST90200333	HMDB0000036	0.133242	0.0758023	0.0787897	4	FALSE	FALSE	FALSE	FALSE	FALSE
MR-IVW LD	threonine	GCST90200432	HMDB0000167	taurocholate	GCST90200333	HMDB0000036	0.133242	0.0758023	0.0787897	4	FALSE	FALSE	FALSE	FALSE	FALSE
MR-PCA	threonine	GCST90200432	HMDB0000167	taurocholate	GCST90200333	HMDB0000036	0.14619	0.0583168	0.0121822	4	FALSE	FALSE	FALSE	FALSE	FALSE
MR-link-2	valine	met-d-Val	HMDB0000883	cortisol	GCST90200378	HMDB0000063	-0.0910645	0.0828669	0.271801	18	FALSE	FALSE	FALSE	FALSE	FALSE
MR-IVW	valine	met-d-Val	HMDB0000883	cortisol	GCST90200378	HMDB0000063	-0.120992	0.0815907	0.138097	18	FALSE	FALSE	FALSE	FALSE	FALSE
MR-IVW LD	valine	met-d-Val	HMDB0000883	cortisol	GCST90200378	HMDB0000063	-0.0747293	0.0771987	0.333038	18	FALSE	FALSE	FALSE	FALSE	FALSE
MR-PCA	valine	met-d-Val	HMDB0000883	cortisol	GCST90200378	HMDB0000063	-0.0167801	0.0673632	0.803284	18	FALSE	FALSE	FALSE	FALSE	FALSE
MR-link-2	3-aminoisobutyrate	GCST90200310	HMDB0002166	aspartate	GCST90200370	HMDB0000191	0.00580793	0.0206848	0.778877	4	FALSE	FALSE	FALSE	FALSE	FALSE
MR-IVW	3-aminoisobutyrate	GCST90200310	HMDB0002166	aspartate	GCST90200370	HMDB0000191	0.0264102	0.022326	0.236836	4	FALSE	FALSE	FALSE	FALSE	FALSE
MR-IVW LD	3-aminoisobutyrate	GCST90200310	HMDB0002166	aspartate	GCST90200370	HMDB0000191	0.0247626	0.0232321	0.286479	4	FALSE	FALSE	FALSE	FALSE	FALSE
MR-PCA	3-aminoisobutyrate	GCST90200310	HMDB0002166	aspartate	GCST90200370	HMDB0000191	0.0132629	0.0222641	0.551371	4	FALSE	FALSE	FALSE	FALSE	FALSE
MR-link-2	alpha-aminoadipic acid	bioa_025	HMDB0000510	guanidinoacetate	GCST90200384	HMDB0000128	-0.128718	0.151283	0.394857	3	FALSE	FALSE	FALSE	FALSE	FALSE
MR-IVW	alpha-aminoadipic acid	bioa_025	HMDB0000510	guanidinoacetate	GCST90200384	HMDB0000128	0.070509	0.11588	0.54288	3	FALSE	FALSE	FALSE	FALSE	FALSE
MR-IVW LD	alpha-aminoadipic acid	bioa_025	HMDB0000510	guanidinoacetate	GCST90200384	HMDB0000128	0.070509	0.11588	0.54288	3	FALSE	FALSE	FALSE	FALSE	FALSE
MR-PCA	alpha-aminoadipic acid	bioa_025	HMDB0000510	guanidinoacetate	GCST90200384	HMDB0000128	-0.0164147	0.063698	0.796642	3	FALSE	FALSE	FALSE	FALSE	FALSE
MR-link-2	citrate	M01564	HMDB0000094	2-hydroxyglutarate	M37253	HMDB0059655	0.121739	0.0831971	0.143395	4	FALSE	FALSE	FALSE	FALSE	FALSE
MR-IVW	citrate	M01564	HMDB0000094	2-hydroxyglutarate	M37253	HMDB0059655	0.181757	0.0798201	0.0227811	4	FALSE	FALSE	FALSE	FALSE	FALSE
MR-IVW LD	citrate	M01564	HMDB0000094	2-hydroxyglutarate	M37253	HMDB0059655	0.18111	0.080047	0.0236637	4	FALSE	FALSE	FALSE	FALSE	FALSE
MR-PCA	citrate	M01564	HMDB0000094	2-hydroxyglutarate	M37253	HMDB0059655	0.134057	0.0644457	0.0375113	4	FALSE	FALSE	FALSE	FALSE	FALSE
MR-link-2	dehydroepiandrosterone sulfate (dhea-s)	M32425	HMDB0001032	caffeine	M00569	HMDB0001847	0.00409053	0.108773	0.970002	2	FALSE	FALSE	FALSE	FALSE	FALSE
MR-IVW	dehydroepiandrosterone sulfate (dhea-s)	M32425	HMDB0001032	caffeine	M00569	HMDB0001847	0.0580639	0.0987999	0.556739	2	FALSE	FALSE	FALSE	FALSE	FALSE
MR-IVW LD	dehydroepiandrosterone sulfate (dhea-s)	M32425	HMDB0001032	caffeine	M00569	HMDB0001847	0.0580639	0.0987999	0.556739	2	FALSE	FALSE	FALSE	FALSE	FALSE
MR-PCA	dehydroepiandrosterone sulfate (dhea-s)	M32425	HMDB0001032	caffeine	M00569	HMDB0001847	0.0175786	0.0860945	0.838214	2	FALSE	FALSE	FALSE	FALSE	FALSE
MR-link-2	acetate	met-d-Acetate	HMDB0000042	inosine	GCST90200394	HMDB0000195	-0.499206	0.205939	0.0153485	9	FALSE	FALSE	FALSE	FALSE	FALSE
MR-IVW	acetate	met-d-Acetate	HMDB0000042	inosine	GCST90200394	HMDB0000195	-0.220145	0.187718	0.240899	9	FALSE	FALSE	FALSE	FALSE	FALSE
MR-IVW LD	acetate	met-d-Acetate	HMDB0000042	inosine	GCST90200394	HMDB0000195	-0.233239	0.191246	0.222627	9	FALSE	FALSE	FALSE	FALSE	FALSE
MR-PCA	acetate	met-d-Acetate	HMDB0000042	inosine	GCST90200394	HMDB0000195	-0.228423	0.158786	0.150274	9	FALSE	FALSE	FALSE	FALSE	FALSE
MR-link-2	acetoacetate	met-d-Acetoacetate	HMDB0000060	thyroxine	GCST90200293	HMDB0000248	0.162173	0.197998	0.412749	7	FALSE	FALSE	FALSE	FALSE	FALSE
MR-IVW	acetoacetate	met-d-Acetoacetate	HMDB0000060	thyroxine	GCST90200293	HMDB0000248	0.116217	0.176594	0.510474	7	FALSE	FALSE	FALSE	FALSE	FALSE
MR-IVW LD	acetoacetate	met-d-Acetoacetate	HMDB0000060	thyroxine	GCST90200293	HMDB0000248	0.116217	0.176594	0.510474	7	FALSE	FALSE	FALSE	FALSE	FALSE
MR-PCA	acetoacetate	met-d-Acetoacetate	HMDB0000060	thyroxine	GCST90200293	HMDB0000248	0.0684179	0.136317	0.615736	7	FALSE	FALSE	FALSE	FALSE	FALSE
MR-link-2	pyruvate	met-d-Pyruvate	HMDB0000243	cortisone	GCST90200360	HMDB0002802	0.0032126	0.0822321	0.968837	20	FALSE	FALSE	FALSE	FALSE	FALSE
MR-IVW	pyruvate	met-d-Pyruvate	HMDB0000243	cortisone	GCST90200360	HMDB0002802	0.0406291	0.0747786	0.586906	20	FALSE	FALSE	FALSE	FALSE	FALSE
MR-IVW LD	pyruvate	met-d-Pyruvate	HMDB0000243	cortisone	GCST90200360	HMDB0002802	0.0217842	0.0741459	0.768909	20	FALSE	FALSE	FALSE	FALSE	FALSE
MR-PCA	pyruvate	met-d-Pyruvate	HMDB0000243	cortisone	GCST90200360	HMDB0002802	0.0384044	0.0653222	0.556584	20	FALSE	FALSE	FALSE	FALSE	FALSE
MR-link-2	retinol (vitamin a)	GCST90200405	HMDB0000305	histidine	GCST90200377	HMDB0000177	-0.27358	0.155017	0.0775906	2	FALSE	FALSE	FALSE	FALSE	FALSE
MR-IVW	retinol (vitamin a)	GCST90200405	HMDB0000305	histidine	GCST90200377	HMDB0000177	-0.202839	0.113179	0.0731012	2	FALSE	FALSE	FALSE	FALSE	FALSE
MR-IVW LD	retinol (vitamin a)	GCST90200405	HMDB0000305	histidine	GCST90200377	HMDB0000177	-0.202839	0.113179	0.0731012	2	FALSE	FALSE	FALSE	FALSE	FALSE
MR-PCA	retinol (vitamin a)	GCST90200405	HMDB0000305	histidine	GCST90200377	HMDB0000177	-0.136991	0.0762295	0.0723221	2	FALSE	FALSE	FALSE	FALSE	FALSE
MR-link-2	myo-inositol	M19934	HMDB0000211	n-palmitoyl-sphinganine (d18:0/16:0)	GCST90200064	HMDB11760	0.058947	0.0942702	0.531775	2	FALSE	FALSE	FALSE	FALSE	FALSE
MR-IVW	myo-inositol	M19934	HMDB0000211	n-palmitoyl-sphinganine (d18:0/16:0)	GCST90200064	HMDB11760	0.0625108	0.0939389	0.505768	2	FALSE	FALSE	FALSE	FALSE	FALSE
MR-IVW LD	myo-inositol	M19934	HMDB0000211	n-palmitoyl-sphinganine (d18:0/16:0)	GCST90200064	HMDB11760	0.0625108	0.0939389	0.505768	2	FALSE	FALSE	FALSE	FALSE	FALSE
MR-PCA	myo-inositol	M19934	HMDB0000211	n-palmitoyl-sphinganine (d18:0/16:0)	GCST90200064	HMDB11760	0.051661	0.0879865	0.557105	2	FALSE	FALSE	FALSE	FALSE	FALSE
MR-link-2	docosahexaenoate (dha; 22:6n3)	GCST90199651	HMDB0002183	methionine	M01302	HMDB0000696	-0.0169408	0.197855	0.931767	1	FALSE	FALSE	FALSE	FALSE	FALSE
MR-IVW	docosahexaenoate (dha; 22:6n3)	GCST90199651	HMDB0002183	methionine	M01302	HMDB0000696	-0.269923	0.192802	0.161513	1	FALSE	FALSE	FALSE	FALSE	FALSE
MR-IVW LD	docosahexaenoate (dha; 22:6n3)	GCST90199651	HMDB0002183	methionine	M01302	HMDB0000696	-0.269923	0.192802	0.161513	1	FALSE	FALSE	FALSE	FALSE	FALSE
MR-PCA	docosahexaenoate (dha; 22:6n3)	GCST90199651	HMDB0002183	methionine	M01302	HMDB0000696	0.0659429	0.148929	0.657924	1	FALSE	FALSE	FALSE	FALSE	FALSE
MR-link-2	phosphate	GCST90200393	HMDB0001429	hydroxy-n6,n6,n6-trimethyllysine*	GCST90200240	HMDB01422	0.0293186	0.155771	0.850707	1	FALSE	FALSE	FALSE	FALSE	FALSE
MR-IVW	phosphate	GCST90200393	HMDB0001429	hydroxy-n6,n6,n6-trimethyllysine*	GCST90200240	HMDB01422	-0.276648	0.158793	0.0814743	1	FALSE	FALSE	FALSE	FALSE	FALSE
MR-IVW LD	phosphate	GCST90200393	HMDB0001429	hydroxy-n6,n6,n6-trimethyllysine*	GCST90200240	HMDB01422	-0.276648	0.158793	0.0814743	1	FALSE	FALSE	FALSE	FALSE	FALSE
MR-PCA	phosphate	GCST90200393	HMDB0001429	hydroxy-n6,n6,n6-trimethyllysine*	GCST90200240	HMDB01422	0.0524298	0.0863992	0.543962	1	FALSE	FALSE	FALSE	FALSE	FALSE
MR-link-2	arachidonate (20:4n6)	GCST90200358	HMDB0001043	2-hydroxyphenylacetate	GCST90200369	HMDB0000669	-0.0904365	0.0521519	0.082901	1	FALSE	FALSE	FALSE	FALSE	FALSE
MR-IVW	arachidonate (20:4n6)	GCST90200358	HMDB0001043	2-hydroxyphenylacetate	GCST90200369	HMDB0000669	-0.0343688	0.0495886	0.48826	1	FALSE	FALSE	FALSE	FALSE	FALSE
MR-IVW LD	arachidonate (20:4n6)	GCST90200358	HMDB0001043	2-hydroxyphenylacetate	GCST90200369	HMDB0000669	-0.0281174	0.0519184	0.588115	1	FALSE	FALSE	FALSE	FALSE	FALSE
MR-PCA	arachidonate (20:4n6)	GCST90200358	HMDB0001043	2-hydroxyphenylacetate	GCST90200369	HMDB0000669	-0.0406226	0.0511631	0.427206	1	FALSE	FALSE	FALSE	FALSE	FALSE
MR-link-2	2-aminobutyrate	M32348	HMDB0000452	leucine	met-d-Leu	HMDB0000687	0.11089	0.0339044	0.00107293	2	FALSE	FALSE	FALSE	FALSE	FALSE
MR-IVW	2-aminobutyrate	M32348	HMDB0000452	leucine	met-d-Leu	HMDB0000687	0.0208686	0.0242373	0.389231	2	FALSE	FALSE	FALSE	FALSE	FALSE
MR-IVW LD	2-aminobutyrate	M32348	HMDB0000452	leucine	met-d-Leu	HMDB0000687	0.0208686	0.0242373	0.389231	2	FALSE	FALSE	FALSE	FALSE	FALSE
MR-PCA	2-aminobutyrate	M32348	HMDB0000452	leucine	met-d-Leu	HMDB0000687	-0.0594814	0.0204937	0.00370283	2	FALSE	FALSE	FALSE	FALSE	FALSE
MR-link-2	acetone	met-d-Acetone	HMDB0001659	glycerophosphorylcholine (gpc)	GCST90199629	HMDB0000086	-0.127235	0.159936	0.426304	10	FALSE	FALSE	FALSE	FALSE	FALSE
MR-IVW	acetone	met-d-Acetone	HMDB0001659	glycerophosphorylcholine (gpc)	GCST90199629	HMDB0000086	-0.227737	0.137811	0.098425	11	FALSE	FALSE	FALSE	FALSE	FALSE
MR-IVW LD	acetone	met-d-Acetone	HMDB0001659	glycerophosphorylcholine (gpc)	GCST90199629	HMDB0000086	-0.225562	0.13963	0.106218	11	FALSE	FALSE	FALSE	FALSE	FALSE
MR-PCA	acetone	met-d-Acetone	HMDB0001659	glycerophosphorylcholine (gpc)	GCST90199629	HMDB0000086	-0.0825861	0.108297	0.44571	11	FALSE	FALSE	FALSE	FALSE	FALSE
MR-link-2	uridine	M00606	HMDB0000296	cysteine	M31453	HMDB0000574	0.119174	0.105198	0.257277	3	FALSE	FALSE	FALSE	FALSE	FALSE
MR-IVW	uridine	M00606	HMDB0000296	cysteine	M31453	HMDB0000574	0.0396754	0.0896368	0.658038	3	FALSE	FALSE	FALSE	FALSE	FALSE
MR-IVW LD	uridine	M00606	HMDB0000296	cysteine	M31453	HMDB0000574	0.0396754	0.0896368	0.658038	3	FALSE	FALSE	FALSE	FALSE	FALSE
MR-PCA	uridine	M00606	HMDB0000296	cysteine	M31453	HMDB0000574	0.015236	0.0829942	0.854344	3	FALSE	FALSE	FALSE	FALSE	FALSE
MR-link-2	glycohyocholate	GCST90199935	HMDB0000138	adenosine	M00555	HMDB0000050	0.289045	0.167734	0.0848457	1	FALSE	FALSE	FALSE	FALSE	FALSE
MR-IVW	glycohyocholate	GCST90199935	HMDB0000138	adenosine	M00555	HMDB0000050	0.214803	0.156221	0.169131	1	FALSE	FALSE	FALSE	FALSE	FALSE
MR-IVW LD	glycohyocholate	GCST90199935	HMDB0000138	adenosine	M00555	HMDB0000050	0.214803	0.156221	0.169131	1	FALSE	FALSE	FALSE	FALSE	FALSE
MR-PCA	glycohyocholate	GCST90199935	HMDB0000138	adenosine	M00555	HMDB0000050	0.227851	0.157449	0.147857	1	FALSE	FALSE	FALSE	FALSE	FALSE
MR-link-2	biliverdin	GCST90200706	HMDB0001008	phenylalanine	M00064	HMDB0000159	-0.0271687	0.0269551	0.313492	2	FALSE	FALSE	FALSE	FALSE	FALSE
MR-IVW	biliverdin	GCST90200706	HMDB0001008	phenylalanine	M00064	HMDB0000159	-0.0225443	0.026884	0.401706	2	FALSE	FALSE	FALSE	FALSE	FALSE
MR-IVW LD	biliverdin	GCST90200706	HMDB0001008	phenylalanine	M00064	HMDB0000159	-0.0232999	0.0274721	0.396364	2	FALSE	FALSE	FALSE	FALSE	FALSE
MR-PCA	biliverdin	GCST90200706	HMDB0001008	phenylalanine	M00064	HMDB0000159	-0.016791	0.0275761	0.542591	2	FALSE	FALSE	FALSE	FALSE	FALSE
MR-link-2	biliverdin	GCST90200706	HMDB0001008	threonine	M01284	HMDB0000167	0.0336238	0.0351967	0.33942	2	FALSE	FALSE	FALSE	FALSE	FALSE
MR-IVW	biliverdin	GCST90200706	HMDB0001008	threonine	M01284	HMDB0000167	0.0351576	0.0457909	0.442614	2	FALSE	FALSE	FALSE	FALSE	FALSE
MR-IVW LD	biliverdin	GCST90200706	HMDB0001008	threonine	M01284	HMDB0000167	0.0313194	0.031239	0.316067	2	FALSE	FALSE	FALSE	FALSE	FALSE
MR-PCA	biliverdin	GCST90200706	HMDB0001008	threonine	M01284	HMDB0000167	0.039087	0.0313546	0.21254	2	FALSE	FALSE	FALSE	FALSE	FALSE
MR-link-2	acetate	met-d-Acetate	HMDB0000042	cysteine	GCST90200439	HMDB0000574	0.188226	0.160501	0.240902	9	FALSE	FALSE	FALSE	FALSE	FALSE
MR-IVW	acetate	met-d-Acetate	HMDB0000042	cysteine	GCST90200439	HMDB0000574	0.0941093	0.151749	0.535149	9	FALSE	FALSE	FALSE	FALSE	FALSE
MR-IVW LD	acetate	met-d-Acetate	HMDB0000042	cysteine	GCST90200439	HMDB0000574	0.0784545	0.148311	0.596814	9	FALSE	FALSE	FALSE	FALSE	FALSE
MR-PCA	acetate	met-d-Acetate	HMDB0000042	cysteine	GCST90200439	HMDB0000574	0.200979	0.123142	0.102659	9	FALSE	FALSE	FALSE	FALSE	FALSE
MR-link-2	histidine	GCST90200377	HMDB0000177	alpha-ketobutyrate	GCST90200438	HMDB0000005	-0.334848	0.124676	0.00723661	3	FALSE	FALSE	FALSE	FALSE	FALSE
MR-IVW	histidine	GCST90200377	HMDB0000177	alpha-ketobutyrate	GCST90200438	HMDB0000005	-0.0995015	0.0936709	0.288124	3	FALSE	FALSE	FALSE	FALSE	FALSE
MR-IVW LD	histidine	GCST90200377	HMDB0000177	alpha-ketobutyrate	GCST90200438	HMDB0000005	-0.0995015	0.0936709	0.288124	3	FALSE	FALSE	FALSE	FALSE	FALSE
MR-PCA	histidine	GCST90200377	HMDB0000177	alpha-ketobutyrate	GCST90200438	HMDB0000005	-0.103929	0.0606513	0.0866115	3	FALSE	FALSE	FALSE	FALSE	FALSE
MR-link-2	asparagine	bioa_003	HMDB0000168	phenylalanine	GCST90200396	HMDB0000159	-0.0795988	0.0483832	0.0999342	6	FALSE	FALSE	FALSE	FALSE	FALSE
MR-IVW	asparagine	bioa_003	HMDB0000168	phenylalanine	GCST90200396	HMDB0000159	-0.0507277	0.0569723	0.373255	6	FALSE	FALSE	FALSE	FALSE	FALSE
MR-IVW LD	asparagine	bioa_003	HMDB0000168	phenylalanine	GCST90200396	HMDB0000159	-0.0488597	0.0585864	0.404294	6	FALSE	FALSE	FALSE	FALSE	FALSE
MR-PCA	asparagine	bioa_003	HMDB0000168	phenylalanine	GCST90200396	HMDB0000159	-0.0552011	0.0576604	0.338391	6	FALSE	FALSE	FALSE	FALSE	FALSE
MR-link-2	lactate	met-d-Lactate	HMDB0000190	glycine	M32338	HMDB0000123	0.171887	0.18823	0.361152	7	FALSE	FALSE	FALSE	FALSE	FALSE
MR-IVW	lactate	met-d-Lactate	HMDB0000190	glycine	M32338	HMDB0000123	0.217211	0.169954	0.20123	7	FALSE	FALSE	FALSE	FALSE	FALSE
MR-IVW LD	lactate	met-d-Lactate	HMDB0000190	glycine	M32338	HMDB0000123	0.192238	0.164814	0.243456	7	FALSE	FALSE	FALSE	FALSE	FALSE
MR-PCA	lactate	met-d-Lactate	HMDB0000190	glycine	M32338	HMDB0000123	0.179917	0.150976	0.233381	7	FALSE	FALSE	FALSE	FALSE	FALSE
MR-link-2	4-acetamidobutanoate	M01558	HMDB0003681	trans-urocanate	GCST90200416	HMDB0000301	0.0298382	0.0724799	0.680577	2	FALSE	FALSE	FALSE	FALSE	FALSE
MR-IVW	4-acetamidobutanoate	M01558	HMDB0003681	trans-urocanate	GCST90200416	HMDB0000301	0.069775	0.0535943	0.192946	2	FALSE	FALSE	FALSE	FALSE	FALSE
MR-IVW LD	4-acetamidobutanoate	M01558	HMDB0003681	trans-urocanate	GCST90200416	HMDB0000301	0.069775	0.0535943	0.192946	2	FALSE	FALSE	FALSE	FALSE	FALSE
MR-PCA	4-acetamidobutanoate	M01558	HMDB0003681	trans-urocanate	GCST90200416	HMDB0000301	0.105646	0.0537969	0.0495532	2	FALSE	FALSE	FALSE	FALSE	FALSE
MR-link-2	betaine	M03141	HMDB0000043	citrate	met-d-Citrate	HMDB0000094	0.028049	0.0210411	0.182513	4	FALSE	FALSE	FALSE	FALSE	FALSE
MR-IVW	betaine	M03141	HMDB0000043	citrate	met-d-Citrate	HMDB0000094	0.0745785	0.0155435	1.60228e-06	4	FALSE	FALSE	FALSE	FALSE	FALSE
MR-IVW LD	betaine	M03141	HMDB0000043	citrate	met-d-Citrate	HMDB0000094	0.0742937	0.0155514	1.77669e-06	4	FALSE	FALSE	FALSE	FALSE	FALSE
MR-PCA	betaine	M03141	HMDB0000043	citrate	met-d-Citrate	HMDB0000094	0.0593002	0.0129959	5.04311e-06	4	FALSE	FALSE	FALSE	FALSE	FALSE
MR-link-2	bilirubin (z,z)	M27716	HMDB0000054	taurocholate	GCST90200333	HMDB0000036	0.0146853	0.0368763	0.690459	1	FALSE	FALSE	TRUE	FALSE	FALSE
MR-IVW	bilirubin (z,z)	M27716	HMDB0000054	taurocholate	GCST90200333	HMDB0000036	-0.01957	0.0377161	0.603848	1	FALSE	FALSE	TRUE	FALSE	FALSE
MR-IVW LD	bilirubin (z,z)	M27716	HMDB0000054	taurocholate	GCST90200333	HMDB0000036	-0.01957	0.0377161	0.603848	1	FALSE	FALSE	TRUE	FALSE	FALSE
MR-PCA	bilirubin (z,z)	M27716	HMDB0000054	taurocholate	GCST90200333	HMDB0000036	-0.00260704	0.0356641	0.941727	1	FALSE	FALSE	TRUE	FALSE	FALSE
MR-link-2	1-(1-enyl-stearoyl)-2-arachidonoyl-gpe (p-18:0/20:4)*	GCST90200058	HMDB0005779	glutamine	GCST90200419	HMDB0000641	-0.028678	0.0543894	0.598005	3	FALSE	FALSE	FALSE	FALSE	FALSE
MR-IVW	1-(1-enyl-stearoyl)-2-arachidonoyl-gpe (p-18:0/20:4)*	GCST90200058	HMDB0005779	glutamine	GCST90200419	HMDB0000641	-0.0585253	0.0506622	0.248006	3	FALSE	FALSE	FALSE	FALSE	FALSE
MR-IVW LD	1-(1-enyl-stearoyl)-2-arachidonoyl-gpe (p-18:0/20:4)*	GCST90200058	HMDB0005779	glutamine	GCST90200419	HMDB0000641	-0.0601269	0.051561	0.243562	3	FALSE	FALSE	FALSE	FALSE	FALSE
MR-PCA	1-(1-enyl-stearoyl)-2-arachidonoyl-gpe (p-18:0/20:4)*	GCST90200058	HMDB0005779	glutamine	GCST90200419	HMDB0000641	-0.0397716	0.0414809	0.337663	3	FALSE	FALSE	FALSE	FALSE	FALSE
MR-link-2	asparagine	GCST90200452	HMDB0000168	methionine	M01302	HMDB0000696	0.0862448	0.0451877	0.056315	4	FALSE	FALSE	FALSE	FALSE	FALSE
MR-IVW	asparagine	GCST90200452	HMDB0000168	methionine	M01302	HMDB0000696	0.0730128	0.0501057	0.145068	4	FALSE	FALSE	FALSE	FALSE	FALSE
MR-IVW LD	asparagine	GCST90200452	HMDB0000168	methionine	M01302	HMDB0000696	0.0742195	0.0508994	0.144797	4	FALSE	FALSE	FALSE	FALSE	FALSE
MR-PCA	asparagine	GCST90200452	HMDB0000168	methionine	M01302	HMDB0000696	0.0809708	0.0471248	0.0857561	4	FALSE	FALSE	FALSE	FALSE	FALSE
MR-link-2	serine	GCST90200415	HMDB0000187	sulfate*	GCST90199896	HMDB01448	-0.0560837	0.0539336	0.298403	3	FALSE	FALSE	FALSE	FALSE	FALSE
MR-IVW	serine	GCST90200415	HMDB0000187	sulfate*	GCST90199896	HMDB01448	-0.0565092	0.0506976	0.265008	3	FALSE	FALSE	FALSE	FALSE	FALSE
MR-IVW LD	serine	GCST90200415	HMDB0000187	sulfate*	GCST90199896	HMDB01448	-0.0565092	0.0506976	0.265008	3	FALSE	FALSE	FALSE	FALSE	FALSE
MR-PCA	serine	GCST90200415	HMDB0000187	sulfate*	GCST90199896	HMDB01448	-0.0457389	0.0464953	0.325248	3	FALSE	FALSE	FALSE	FALSE	FALSE
MR-link-2	glycerophosphorylcholine (gpc)	GCST90199629	HMDB0000086	2-hydroxyglutarate	M37253	HMDB0059655	0.289292	0.244501	0.236732	1	FALSE	FALSE	FALSE	FALSE	FALSE
MR-IVW	glycerophosphorylcholine (gpc)	GCST90199629	HMDB0000086	2-hydroxyglutarate	M37253	HMDB0059655	0.169781	0.174926	0.331753	1	FALSE	FALSE	FALSE	FALSE	FALSE
MR-IVW LD	glycerophosphorylcholine (gpc)	GCST90199629	HMDB0000086	2-hydroxyglutarate	M37253	HMDB0059655	0.169781	0.174926	0.331753	1	FALSE	FALSE	FALSE	FALSE	FALSE
MR-PCA	glycerophosphorylcholine (gpc)	GCST90199629	HMDB0000086	2-hydroxyglutarate	M37253	HMDB0059655	0.129243	0.149306	0.386695	1	FALSE	FALSE	FALSE	FALSE	FALSE
MR-link-2	flavin adenine dinucleotide (fad)	GCST90200376	HMDB0001248	alanine	bioa_001	HMDB0000161	-0.00887202	0.0146111	0.54371	1	FALSE	FALSE	FALSE	FALSE	FALSE
MR-IVW	flavin adenine dinucleotide (fad)	GCST90200376	HMDB0001248	alanine	bioa_001	HMDB0000161	-0.0134233	0.0133603	0.315033	1	FALSE	FALSE	FALSE	FALSE	FALSE
MR-IVW LD	flavin adenine dinucleotide (fad)	GCST90200376	HMDB0001248	alanine	bioa_001	HMDB0000161	-0.0136336	0.0134846	0.311995	1	FALSE	FALSE	FALSE	FALSE	FALSE
MR-PCA	flavin adenine dinucleotide (fad)	GCST90200376	HMDB0001248	alanine	bioa_001	HMDB0000161	-0.0184159	0.013372	0.168453	1	FALSE	FALSE	FALSE	FALSE	FALSE
MR-link-2	glycine	bioa_008	HMDB0000123	phenylalanine	bioa_016	HMDB0000159	-0.0159174	0.010857	0.142621	21	FALSE	FALSE	FALSE	FALSE	FALSE
MR-IVW	glycine	bioa_008	HMDB0000123	phenylalanine	bioa_016	HMDB0000159	-0.0207997	0.0115937	0.0728051	21	FALSE	FALSE	FALSE	FALSE	FALSE
MR-IVW LD	glycine	bioa_008	HMDB0000123	phenylalanine	bioa_016	HMDB0000159	-0.0283765	0.0105027	0.00689597	21	FALSE	FALSE	FALSE	FALSE	FALSE
MR-PCA	glycine	bioa_008	HMDB0000123	phenylalanine	bioa_016	HMDB0000159	-0.0127174	0.0117252	0.278088	21	FALSE	FALSE	FALSE	FALSE	FALSE
MR-link-2	kynurenine	bioa_027	HMDB0000684	glycochenodeoxycholate	GCST90200342	HMDB0000637	-0.0298504	0.0672112	0.656949	6	FALSE	FALSE	FALSE	FALSE	FALSE
MR-IVW	kynurenine	bioa_027	HMDB0000684	glycochenodeoxycholate	GCST90200342	HMDB0000637	-0.046553	0.0616075	0.449866	6	FALSE	FALSE	FALSE	FALSE	FALSE
MR-IVW LD	kynurenine	bioa_027	HMDB0000684	glycochenodeoxycholate	GCST90200342	HMDB0000637	-0.0451267	0.0608167	0.45808	6	FALSE	FALSE	FALSE	FALSE	FALSE
MR-PCA	kynurenine	bioa_027	HMDB0000684	glycochenodeoxycholate	GCST90200342	HMDB0000637	-0.0716651	0.0597355	0.230253	6	FALSE	FALSE	FALSE	FALSE	FALSE
MR-link-2	choline phosphate	GCST90200363	HMDB0001565	dihydroorotate	GCST90200444	HMDB03349	0.0305358	0.0626188	0.6258	2	FALSE	FALSE	FALSE	FALSE	FALSE
MR-IVW	choline phosphate	GCST90200363	HMDB0001565	dihydroorotate	GCST90200444	HMDB03349	0.0668523	0.070153	0.340615	2	FALSE	FALSE	FALSE	FALSE	FALSE
MR-IVW LD	choline phosphate	GCST90200363	HMDB0001565	dihydroorotate	GCST90200444	HMDB03349	0.0697032	0.0727999	0.338334	2	FALSE	FALSE	FALSE	FALSE	FALSE
MR-PCA	choline phosphate	GCST90200363	HMDB0001565	dihydroorotate	GCST90200444	HMDB03349	0.0765786	0.0540065	0.156205	2	FALSE	FALSE	FALSE	FALSE	FALSE
MR-link-2	arginine	GCST90200372	HMDB0000517	leucine	met-d-Leu	HMDB0000687	0.00456122	0.0281371	0.871222	3	FALSE	FALSE	FALSE	FALSE	FALSE
MR-IVW	arginine	GCST90200372	HMDB0000517	leucine	met-d-Leu	HMDB0000687	-0.0265443	0.0179558	0.139325	3	FALSE	FALSE	FALSE	FALSE	FALSE
MR-IVW LD	arginine	GCST90200372	HMDB0000517	leucine	met-d-Leu	HMDB0000687	-0.0252477	0.018158	0.164394	3	FALSE	FALSE	FALSE	FALSE	FALSE
MR-PCA	arginine	GCST90200372	HMDB0000517	leucine	met-d-Leu	HMDB0000687	-0.0194486	0.0163372	0.233869	3	FALSE	FALSE	FALSE	FALSE	FALSE
MR-link-2	phenylalanine	GCST90200396	HMDB0000159	pyruvate	M00599	HMDB0000243	0.00414532	0.122207	0.972941	1	FALSE	FALSE	FALSE	FALSE	FALSE
MR-IVW	phenylalanine	GCST90200396	HMDB0000159	pyruvate	M00599	HMDB0000243	0.0578314	0.119065	0.62717	1	FALSE	FALSE	FALSE	FALSE	FALSE
MR-IVW LD	phenylalanine	GCST90200396	HMDB0000159	pyruvate	M00599	HMDB0000243	0.0578314	0.119065	0.62717	1	FALSE	FALSE	FALSE	FALSE	FALSE
MR-PCA	phenylalanine	GCST90200396	HMDB0000159	pyruvate	M00599	HMDB0000243	0.0463511	0.103871	0.655427	1	FALSE	FALSE	FALSE	FALSE	FALSE
MR-link-2	retinol (vitamin a)	GCST90200405	HMDB0000305	xanthine	M03147	HMDB0000292	-0.1941	0.222229	0.382432	1	FALSE	FALSE	FALSE	FALSE	FALSE
MR-IVW	retinol (vitamin a)	GCST90200405	HMDB0000305	xanthine	M03147	HMDB0000292	-0.274999	0.173369	0.112692	1	FALSE	FALSE	FALSE	FALSE	FALSE
MR-IVW LD	retinol (vitamin a)	GCST90200405	HMDB0000305	xanthine	M03147	HMDB0000292	-0.274999	0.173369	0.112692	1	FALSE	FALSE	FALSE	FALSE	FALSE
MR-PCA	retinol (vitamin a)	GCST90200405	HMDB0000305	xanthine	M03147	HMDB0000292	-0.247266	0.184141	0.179334	1	FALSE	FALSE	FALSE	FALSE	FALSE
MR-link-2	arachidonate (20:4n6)	M01110	HMDB0001043	choline	GCST90200327	HMDB0000097	-0.00641304	0.0432742	0.882189	1	FALSE	FALSE	FALSE	FALSE	FALSE
MR-IVW	arachidonate (20:4n6)	M01110	HMDB0001043	choline	GCST90200327	HMDB0000097	0.0478943	0.0496077	0.334314	1	FALSE	FALSE	FALSE	FALSE	FALSE
MR-IVW LD	arachidonate (20:4n6)	M01110	HMDB0001043	choline	GCST90200327	HMDB0000097	0.0478943	0.0496077	0.334314	1	FALSE	FALSE	FALSE	FALSE	FALSE
MR-PCA	arachidonate (20:4n6)	M01110	HMDB0001043	choline	GCST90200327	HMDB0000097	0.0242876	0.0471219	0.606259	1	FALSE	FALSE	FALSE	FALSE	FALSE
MR-link-2	1-methylxanthine	GCST90199763	HMDB0010738	lactate	M00527	HMDB0000190	-0.0295958	0.0495456	0.550278	4	FALSE	FALSE	FALSE	FALSE	FALSE
MR-IVW	1-methylxanthine	GCST90199763	HMDB0010738	lactate	M00527	HMDB0000190	-0.0591724	0.0456871	0.195263	4	FALSE	FALSE	FALSE	FALSE	FALSE
MR-IVW LD	1-methylxanthine	GCST90199763	HMDB0010738	lactate	M00527	HMDB0000190	-0.0591724	0.0456871	0.195263	4	FALSE	FALSE	FALSE	FALSE	FALSE
MR-PCA	1-methylxanthine	GCST90199763	HMDB0010738	lactate	M00527	HMDB0000190	-0.0186616	0.0461061	0.685658	4	FALSE	FALSE	FALSE	FALSE	FALSE
MR-link-2	dehydroepiandrosterone sulfate (dhea-s)	M32425	HMDB0001032	glycine	M32338	HMDB0000123	0.0258721	0.102466	0.800659	2	FALSE	FALSE	FALSE	FALSE	FALSE
MR-IVW	dehydroepiandrosterone sulfate (dhea-s)	M32425	HMDB0001032	glycine	M32338	HMDB0000123	0.0764467	0.0982359	0.436454	2	FALSE	FALSE	FALSE	FALSE	FALSE
MR-IVW LD	dehydroepiandrosterone sulfate (dhea-s)	M32425	HMDB0001032	glycine	M32338	HMDB0000123	0.0764467	0.0982359	0.436454	2	FALSE	FALSE	FALSE	FALSE	FALSE
MR-PCA	dehydroepiandrosterone sulfate (dhea-s)	M32425	HMDB0001032	glycine	M32338	HMDB0000123	0.0434604	0.0856081	0.611687	2	FALSE	FALSE	FALSE	FALSE	FALSE
MR-link-2	hypoxanthine	M03127	HMDB0000157	histidine	bioa_009	HMDB0000177	0.0847001	0.0480249	0.0777873	1	FALSE	FALSE	FALSE	FALSE	FALSE
MR-IVW	hypoxanthine	M03127	HMDB0000157	histidine	bioa_009	HMDB0000177	0.0156702	0.0364422	0.667196	1	FALSE	FALSE	FALSE	FALSE	FALSE
MR-IVW LD	hypoxanthine	M03127	HMDB0000157	histidine	bioa_009	HMDB0000177	0.0156702	0.0364422	0.667196	1	FALSE	FALSE	FALSE	FALSE	FALSE
MR-PCA	hypoxanthine	M03127	HMDB0000157	histidine	bioa_009	HMDB0000177	0.052861	0.0349179	0.13006	1	FALSE	FALSE	FALSE	FALSE	FALSE
MR-link-2	uridine	GCST90200407	HMDB0000296	creatine	M27718	HMDB0000064	0.145858	0.0862799	0.0909287	3	FALSE	FALSE	FALSE	FALSE	FALSE
MR-IVW	uridine	GCST90200407	HMDB0000296	creatine	M27718	HMDB0000064	0.105219	0.080156	0.189292	3	FALSE	FALSE	FALSE	FALSE	FALSE
MR-IVW LD	uridine	GCST90200407	HMDB0000296	creatine	M27718	HMDB0000064	0.105219	0.080156	0.189292	3	FALSE	FALSE	FALSE	FALSE	FALSE
MR-PCA	uridine	GCST90200407	HMDB0000296	creatine	M27718	HMDB0000064	0.0877261	0.0746075	0.239661	3	FALSE	FALSE	FALSE	FALSE	FALSE
MR-link-2	arginine	bioa_002	HMDB0000517	citrate	GCST90200304	HMDB0000094	-0.0289319	0.0637905	0.650156	14	FALSE	FALSE	FALSE	FALSE	FALSE
MR-IVW	arginine	bioa_002	HMDB0000517	citrate	GCST90200304	HMDB0000094	-0.00848864	0.0673652	0.899725	14	FALSE	FALSE	FALSE	FALSE	FALSE
MR-IVW LD	arginine	bioa_002	HMDB0000517	citrate	GCST90200304	HMDB0000094	-0.0092116	0.0642796	0.886049	14	FALSE	FALSE	FALSE	FALSE	FALSE
MR-PCA	arginine	bioa_002	HMDB0000517	citrate	GCST90200304	HMDB0000094	0.0162618	0.0572488	0.776369	14	FALSE	FALSE	FALSE	FALSE	FALSE
MR-link-2	urate	GCST90200307	HMDB0000289	tryptophan	GCST90200441	HMDB0000929	0.00455861	0.0540536	0.93279	4	FALSE	FALSE	FALSE	FALSE	FALSE
MR-IVW	urate	GCST90200307	HMDB0000289	tryptophan	GCST90200441	HMDB0000929	0.0201453	0.0485938	0.67846	5	FALSE	FALSE	FALSE	FALSE	FALSE
MR-IVW LD	urate	GCST90200307	HMDB0000289	tryptophan	GCST90200441	HMDB0000929	0.0201453	0.0485938	0.67846	5	FALSE	FALSE	FALSE	FALSE	FALSE
MR-PCA	urate	GCST90200307	HMDB0000289	tryptophan	GCST90200441	HMDB0000929	0.0313957	0.0417044	0.451561	5	FALSE	FALSE	FALSE	FALSE	FALSE
MR-link-2	sphinganine	GCST90200374	HMDB0000269	dehydroepiandrosterone sulfate (dhea-s)	GCST90199673	HMDB0001032	0.0726167	0.165489	0.660806	1	FALSE	FALSE	FALSE	FALSE	FALSE
MR-IVW	sphinganine	GCST90200374	HMDB0000269	dehydroepiandrosterone sulfate (dhea-s)	GCST90199673	HMDB0001032	0.0215925	0.164494	0.895565	1	FALSE	FALSE	FALSE	FALSE	FALSE
MR-IVW LD	sphinganine	GCST90200374	HMDB0000269	dehydroepiandrosterone sulfate (dhea-s)	GCST90199673	HMDB0001032	0.0215925	0.164494	0.895565	1	FALSE	FALSE	FALSE	FALSE	FALSE
MR-PCA	sphinganine	GCST90200374	HMDB0000269	dehydroepiandrosterone sulfate (dhea-s)	GCST90199673	HMDB0001032	0.0569849	0.0929369	0.539773	1	FALSE	FALSE	FALSE	FALSE	FALSE
MR-link-2	oleamide	M32458	HMDB0002117	histidine	bioa_009	HMDB0000177	0.0154062	0.0357674	0.666663	2	FALSE	FALSE	FALSE	FALSE	FALSE
MR-IVW	oleamide	M32458	HMDB0002117	histidine	bioa_009	HMDB0000177	-0.00703619	0.0276023	0.79879	2	FALSE	FALSE	FALSE	FALSE	FALSE
MR-IVW LD	oleamide	M32458	HMDB0002117	histidine	bioa_009	HMDB0000177	-0.00703619	0.0276023	0.79879	2	FALSE	FALSE	FALSE	FALSE	FALSE
MR-PCA	oleamide	M32458	HMDB0002117	histidine	bioa_009	HMDB0000177	0.0314357	0.0217883	0.149082	2	FALSE	FALSE	FALSE	FALSE	FALSE
MR-link-2	histidine	met-d-His	HMDB0000177	5-oxoproline	GCST90200280	HMDB0000267	0.0200588	0.0795586	0.800944	15	FALSE	FALSE	FALSE	FALSE	FALSE
MR-IVW	histidine	met-d-His	HMDB0000177	5-oxoproline	GCST90200280	HMDB0000267	-0.0125181	0.0879937	0.886873	15	FALSE	FALSE	FALSE	FALSE	FALSE
MR-IVW LD	histidine	met-d-His	HMDB0000177	5-oxoproline	GCST90200280	HMDB0000267	-0.0127854	0.0865144	0.882513	15	FALSE	FALSE	FALSE	FALSE	FALSE
MR-PCA	histidine	met-d-His	HMDB0000177	5-oxoproline	GCST90200280	HMDB0000267	-0.060899	0.0693542	0.379897	15	FALSE	FALSE	FALSE	FALSE	FALSE
MR-link-2	myo-inositol	M19934	HMDB0000211	hippurate	GCST90199624	HMDB0000714	-0.0662631	0.108588	0.541713	2	FALSE	FALSE	FALSE	FALSE	FALSE
MR-IVW	myo-inositol	M19934	HMDB0000211	hippurate	GCST90199624	HMDB0000714	-0.0254479	0.0936377	0.785799	2	FALSE	FALSE	FALSE	FALSE	FALSE
MR-IVW LD	myo-inositol	M19934	HMDB0000211	hippurate	GCST90199624	HMDB0000714	-0.0254479	0.0936377	0.785799	2	FALSE	FALSE	FALSE	FALSE	FALSE
MR-PCA	myo-inositol	M19934	HMDB0000211	hippurate	GCST90199624	HMDB0000714	-0.0186984	0.0877052	0.831175	2	FALSE	FALSE	FALSE	FALSE	FALSE
MR-link-2	acetone	met-d-Acetone	HMDB0001659	kynurenate	GCST90200454	HMDB0000715	0.0162137	0.158262	0.918401	11	FALSE	FALSE	FALSE	FALSE	FALSE
MR-IVW	acetone	met-d-Acetone	HMDB0001659	kynurenate	GCST90200454	HMDB0000715	-0.0851238	0.137573	0.536079	11	FALSE	FALSE	FALSE	FALSE	FALSE
MR-IVW LD	acetone	met-d-Acetone	HMDB0001659	kynurenate	GCST90200454	HMDB0000715	-0.0818984	0.139389	0.556833	11	FALSE	FALSE	FALSE	FALSE	FALSE
MR-PCA	acetone	met-d-Acetone	HMDB0001659	kynurenate	GCST90200454	HMDB0000715	-0.0213572	0.108107	0.843393	11	FALSE	FALSE	FALSE	FALSE	FALSE
MR-link-2	tyrosine	met-d-Tyr	HMDB0000158	methionine	bioa_013	HMDB0000696	0.0110037	0.0374968	0.769172	22	FALSE	FALSE	TRUE	FALSE	FALSE
MR-IVW	tyrosine	met-d-Tyr	HMDB0000158	methionine	bioa_013	HMDB0000696	0.0593578	0.0355896	0.0953471	22	FALSE	FALSE	TRUE	FALSE	FALSE
MR-IVW LD	tyrosine	met-d-Tyr	HMDB0000158	methionine	bioa_013	HMDB0000696	0.0487546	0.0347637	0.160779	22	FALSE	FALSE	TRUE	FALSE	FALSE
MR-PCA	tyrosine	met-d-Tyr	HMDB0000158	methionine	bioa_013	HMDB0000696	0.0657572	0.0330863	0.046873	22	FALSE	FALSE	TRUE	FALSE	FALSE
MR-link-2	tryptophan	bioa_020	HMDB0000929	biliverdin	M02137	HMDB0001008	-0.0138238	0.12445	0.911554	3	FALSE	FALSE	FALSE	FALSE	FALSE
MR-IVW	tryptophan	bioa_020	HMDB0000929	biliverdin	M02137	HMDB0001008	-0.204062	0.127505	0.109504	3	FALSE	FALSE	FALSE	FALSE	FALSE
MR-IVW LD	tryptophan	bioa_020	HMDB0000929	biliverdin	M02137	HMDB0001008	-0.204062	0.127505	0.109504	3	FALSE	FALSE	FALSE	FALSE	FALSE
MR-PCA	tryptophan	bioa_020	HMDB0000929	biliverdin	M02137	HMDB0001008	-0.0477922	0.121564	0.694213	3	FALSE	FALSE	FALSE	FALSE	FALSE
MR-link-2	docosahexaenoate (dha; 22:6n3)	GCST90199651	HMDB0002183	pyruvate	M00599	HMDB0000243	-0.0577175	0.362795	0.873597	1	FALSE	FALSE	FALSE	FALSE	FALSE
MR-IVW	docosahexaenoate (dha; 22:6n3)	GCST90199651	HMDB0002183	pyruvate	M00599	HMDB0000243	-0.124896	0.194283	0.520317	1	FALSE	FALSE	FALSE	FALSE	FALSE
MR-IVW LD	docosahexaenoate (dha; 22:6n3)	GCST90199651	HMDB0002183	pyruvate	M00599	HMDB0000243	-0.124896	0.194283	0.520317	1	FALSE	FALSE	FALSE	FALSE	FALSE
MR-PCA	docosahexaenoate (dha; 22:6n3)	GCST90199651	HMDB0002183	pyruvate	M00599	HMDB0000243	-0.0526201	0.150053	0.72583	1	FALSE	FALSE	FALSE	FALSE	FALSE
MR-link-2	beta-citrylglutamate	GCST90199911	HMDB0241915	spermidine	GCST90200423	HMDB0001257	0.0717684	0.0254792	0.00485126	2	FALSE	FALSE	FALSE	FALSE	FALSE
MR-IVW	beta-citrylglutamate	GCST90199911	HMDB0241915	spermidine	GCST90200423	HMDB0001257	0.0204614	0.0319083	0.521357	2	FALSE	FALSE	FALSE	FALSE	FALSE
MR-IVW LD	beta-citrylglutamate	GCST90199911	HMDB0241915	spermidine	GCST90200423	HMDB0001257	0.0185696	0.0301659	0.538171	2	FALSE	FALSE	FALSE	FALSE	FALSE
MR-PCA	beta-citrylglutamate	GCST90199911	HMDB0241915	spermidine	GCST90200423	HMDB0001257	0.00964766	0.0261133	0.711789	2	FALSE	FALSE	FALSE	FALSE	FALSE
MR-link-2	3-methyl-2-oxobutyrate	M21047	HMDB0000019	arginine	bioa_002	HMDB0000517	-0.18181	0.0970659	0.0610602	1	FALSE	FALSE	FALSE	FALSE	FALSE
MR-IVW	3-methyl-2-oxobutyrate	M21047	HMDB0000019	arginine	bioa_002	HMDB0000517	-0.12731	0.0835364	0.127509	1	FALSE	FALSE	FALSE	FALSE	FALSE
MR-IVW LD	3-methyl-2-oxobutyrate	M21047	HMDB0000019	arginine	bioa_002	HMDB0000517	-0.12731	0.0835364	0.127509	1	FALSE	FALSE	FALSE	FALSE	FALSE
MR-PCA	3-methyl-2-oxobutyrate	M21047	HMDB0000019	arginine	bioa_002	HMDB0000517	-0.144662	0.064191	0.0242207	1	FALSE	FALSE	FALSE	FALSE	FALSE
MR-link-2	urate	M01604	HMDB0000289	3-hydroxybutyrate (bhba)	M00542	HMDB0000011	0.0637415	0.0409648	0.119707	1	FALSE	FALSE	FALSE	FALSE	FALSE
MR-IVW	urate	M01604	HMDB0000289	3-hydroxybutyrate (bhba)	M00542	HMDB0000011	0.0618758	0.0482793	0.199975	1	FALSE	FALSE	FALSE	FALSE	FALSE
MR-IVW LD	urate	M01604	HMDB0000289	3-hydroxybutyrate (bhba)	M00542	HMDB0000011	0.064218	0.0493348	0.193027	1	FALSE	FALSE	FALSE	FALSE	FALSE
MR-PCA	urate	M01604	HMDB0000289	3-hydroxybutyrate (bhba)	M00542	HMDB0000011	0.0891646	0.0489702	0.0686382	1	FALSE	FALSE	FALSE	FALSE	FALSE
MR-link-2	glutamate	bioa_007	HMDB0000148	spermidine	bioa_033	HMDB0001257	-0.0903252	0.246404	0.713937	1	FALSE	FALSE	FALSE	FALSE	FALSE
MR-IVW	glutamate	bioa_007	HMDB0000148	spermidine	bioa_033	HMDB0001257	-0.129992	0.221451	0.557204	1	FALSE	FALSE	FALSE	FALSE	FALSE
MR-IVW LD	glutamate	bioa_007	HMDB0000148	spermidine	bioa_033	HMDB0001257	-0.129992	0.221451	0.557204	1	FALSE	FALSE	FALSE	FALSE	FALSE
MR-PCA	glutamate	bioa_007	HMDB0000148	spermidine	bioa_033	HMDB0001257	0.0234542	0.195404	0.90446	1	FALSE	FALSE	FALSE	FALSE	FALSE
MR-link-2	cystine	M31454	HMDB0000192	serine	M32315	HMDB0000187	0.112983	0.106752	0.289887	1	FALSE	FALSE	FALSE	FALSE	FALSE
MR-IVW	cystine	M31454	HMDB0000192	serine	M32315	HMDB0000187	0.0938376	0.0767762	0.221624	1	FALSE	FALSE	FALSE	FALSE	FALSE
MR-IVW LD	cystine	M31454	HMDB0000192	serine	M32315	HMDB0000187	0.0938376	0.0767762	0.221624	1	FALSE	FALSE	FALSE	FALSE	FALSE
MR-PCA	cystine	M31454	HMDB0000192	serine	M32315	HMDB0000187	0.149249	0.0640911	0.019875	1	FALSE	FALSE	FALSE	FALSE	FALSE
MR-link-2	2-hydroxyglutarate	GCST90199865	HMDB0059655	sarcosine	GCST90200291	HMDB0000271	0.111104	0.114252	0.330828	2	FALSE	FALSE	FALSE	FALSE	FALSE
MR-IVW	2-hydroxyglutarate	GCST90199865	HMDB0059655	sarcosine	GCST90200291	HMDB0000271	0.129525	0.0958881	0.176762	2	FALSE	FALSE	FALSE	FALSE	FALSE
MR-IVW LD	2-hydroxyglutarate	GCST90199865	HMDB0059655	sarcosine	GCST90200291	HMDB0000271	0.129525	0.0958881	0.176762	2	FALSE	FALSE	FALSE	FALSE	FALSE
MR-PCA	2-hydroxyglutarate	GCST90199865	HMDB0059655	sarcosine	GCST90200291	HMDB0000271	0.0751031	0.0714206	0.293001	2	FALSE	FALSE	FALSE	FALSE	FALSE
MR-link-2	glutamine	bioa_006	HMDB0000641	methionine	M01302	HMDB0000696	-0.0860532	0.0734916	0.241628	18	FALSE	TRUE	FALSE	FALSE	FALSE
MR-IVW	glutamine	bioa_006	HMDB0000641	methionine	M01302	HMDB0000696	-0.0922346	0.0702579	0.18925	18	FALSE	TRUE	FALSE	FALSE	FALSE
MR-IVW LD	glutamine	bioa_006	HMDB0000641	methionine	M01302	HMDB0000696	-0.0722611	0.0692641	0.296824	18	FALSE	TRUE	FALSE	FALSE	FALSE
MR-PCA	glutamine	bioa_006	HMDB0000641	methionine	M01302	HMDB0000696	-0.0984342	0.0656384	0.133707	18	FALSE	TRUE	FALSE	FALSE	FALSE
MR-link-2	docosapentaenoate (n6 dpa; 22:5n6)	GCST90199796	HMDB0001976	alanine	met-d-Ala	HMDB0000161	-0.0516144	0.0411888	0.210162	1	FALSE	FALSE	FALSE	FALSE	FALSE
MR-IVW	docosapentaenoate (n6 dpa; 22:5n6)	GCST90199796	HMDB0001976	alanine	met-d-Ala	HMDB0000161	-0.0473274	0.0366784	0.196935	1	FALSE	FALSE	FALSE	FALSE	FALSE
MR-IVW LD	docosapentaenoate (n6 dpa; 22:5n6)	GCST90199796	HMDB0001976	alanine	met-d-Ala	HMDB0000161	-0.0473274	0.0366784	0.196935	1	FALSE	FALSE	FALSE	FALSE	FALSE
MR-PCA	docosapentaenoate (n6 dpa; 22:5n6)	GCST90199796	HMDB0001976	alanine	met-d-Ala	HMDB0000161	-0.0446406	0.02571	0.0825092	1	FALSE	FALSE	FALSE	FALSE	FALSE
MR-link-2	aspartate	GCST90200370	HMDB0000191	methionine	M01302	HMDB0000696	0.0562417	0.12535	0.653665	1	FALSE	FALSE	FALSE	FALSE	FALSE
MR-IVW	aspartate	GCST90200370	HMDB0000191	methionine	M01302	HMDB0000696	-0.019799	0.138593	0.886403	1	FALSE	FALSE	FALSE	FALSE	FALSE
MR-IVW LD	aspartate	GCST90200370	HMDB0000191	methionine	M01302	HMDB0000696	-0.019799	0.138593	0.886403	1	FALSE	FALSE	FALSE	FALSE	FALSE
MR-PCA	aspartate	GCST90200370	HMDB0000191	methionine	M01302	HMDB0000696	-0.0160918	0.116052	0.889719	1	FALSE	FALSE	FALSE	FALSE	FALSE
MR-link-2	phenylalanine	M00064	HMDB0000159	kynurenine	GCST90199636	HMDB0000684	0.0196866	0.155285	0.899117	1	FALSE	FALSE	FALSE	FALSE	FALSE
MR-IVW	phenylalanine	M00064	HMDB0000159	kynurenine	GCST90199636	HMDB0000684	0.0509943	0.13896	0.71364	1	FALSE	FALSE	FALSE	FALSE	FALSE
MR-IVW LD	phenylalanine	M00064	HMDB0000159	kynurenine	GCST90199636	HMDB0000684	0.0509943	0.13896	0.71364	1	FALSE	FALSE	FALSE	FALSE	FALSE
MR-PCA	phenylalanine	M00064	HMDB0000159	kynurenine	GCST90199636	HMDB0000684	-0.0206516	0.13109	0.874821	1	FALSE	FALSE	FALSE	FALSE	FALSE
MR-link-2	citrate	met-d-Citrate	HMDB0000094	isoleucine	GCST90200399	HMDB0000172	-0.0525976	0.0484909	0.278059	32	FALSE	FALSE	FALSE	FALSE	FALSE
MR-IVW	citrate	met-d-Citrate	HMDB0000094	isoleucine	GCST90200399	HMDB0000172	-0.0242478	0.0514343	0.637332	32	FALSE	FALSE	FALSE	FALSE	FALSE
MR-IVW LD	citrate	met-d-Citrate	HMDB0000094	isoleucine	GCST90200399	HMDB0000172	-0.0285812	0.0518817	0.581708	32	FALSE	FALSE	FALSE	FALSE	FALSE
MR-PCA	citrate	met-d-Citrate	HMDB0000094	isoleucine	GCST90200399	HMDB0000172	-0.0675381	0.0453009	0.135994	32	FALSE	FALSE	FALSE	FALSE	FALSE
MR-link-2	betaine	GCST90200425	HMDB0000043	citrulline	bioa_005	HMDB0000904	-0.0117921	0.0226392	0.602457	5	FALSE	FALSE	FALSE	FALSE	FALSE
MR-IVW	betaine	GCST90200425	HMDB0000043	citrulline	bioa_005	HMDB0000904	0.0584647	0.0240015	0.0148557	5	FALSE	FALSE	FALSE	FALSE	FALSE
MR-IVW LD	betaine	GCST90200425	HMDB0000043	citrulline	bioa_005	HMDB0000904	0.0584647	0.0240015	0.0148557	5	FALSE	FALSE	FALSE	FALSE	FALSE
MR-PCA	betaine	GCST90200425	HMDB0000043	citrulline	bioa_005	HMDB0000904	0.00875676	0.0200336	0.662036	5	FALSE	FALSE	FALSE	FALSE	FALSE
MR-link-2	tyrosine	GCST90200427	HMDB0000158	histidine	GCST90200377	HMDB0000177	0.00184861	0.0885892	0.983352	2	FALSE	FALSE	FALSE	FALSE	FALSE
MR-IVW	tyrosine	GCST90200427	HMDB0000158	histidine	GCST90200377	HMDB0000177	-0.119844	0.0972272	0.21772	2	FALSE	FALSE	FALSE	FALSE	FALSE
MR-IVW LD	tyrosine	GCST90200427	HMDB0000158	histidine	GCST90200377	HMDB0000177	-0.119844	0.0972272	0.21772	2	FALSE	FALSE	FALSE	FALSE	FALSE
MR-PCA	tyrosine	GCST90200427	HMDB0000158	histidine	GCST90200377	HMDB0000177	-0.0877241	0.0715671	0.220289	2	FALSE	FALSE	FALSE	FALSE	FALSE
MR-link-2	4-acetamidobutanoate	M01558	HMDB0003681	tyrosine	M01299	HMDB0000158	-0.0277107	0.0606798	0.647907	2	FALSE	FALSE	FALSE	FALSE	FALSE
MR-IVW	4-acetamidobutanoate	M01558	HMDB0003681	tyrosine	M01299	HMDB0000158	-0.0653769	0.0565745	0.247849	2	FALSE	FALSE	FALSE	FALSE	FALSE
MR-IVW LD	4-acetamidobutanoate	M01558	HMDB0003681	tyrosine	M01299	HMDB0000158	-0.0653769	0.0565745	0.247849	2	FALSE	FALSE	FALSE	FALSE	FALSE
MR-PCA	4-acetamidobutanoate	M01558	HMDB0003681	tyrosine	M01299	HMDB0000158	-0.0679376	0.0567683	0.231403	2	FALSE	FALSE	FALSE	FALSE	FALSE
MR-link-2	n1-methyl-2-pyridone-5-carboxamide	GCST90199778	HMDB0004193	pyruvate	M00599	HMDB0000243	-0.079148	0.186025	0.670495	1	FALSE	FALSE	FALSE	FALSE	FALSE
MR-IVW	n1-methyl-2-pyridone-5-carboxamide	GCST90199778	HMDB0004193	pyruvate	M00599	HMDB0000243	-0.0427845	0.190585	0.822376	1	FALSE	FALSE	FALSE	FALSE	FALSE
MR-IVW LD	n1-methyl-2-pyridone-5-carboxamide	GCST90199778	HMDB0004193	pyruvate	M00599	HMDB0000243	-0.0427845	0.190585	0.822376	1	FALSE	FALSE	FALSE	FALSE	FALSE
MR-PCA	n1-methyl-2-pyridone-5-carboxamide	GCST90199778	HMDB0004193	pyruvate	M00599	HMDB0000243	-0.0392408	0.160872	0.807289	1	FALSE	FALSE	FALSE	FALSE	FALSE
MR-link-2	2-hydroxyphenylacetate	GCST90200369	HMDB0000669	myo-inositol	GCST90200401	HMDB0000211	0.0693242	0.0891296	0.436692	2	FALSE	FALSE	FALSE	FALSE	FALSE
MR-IVW	2-hydroxyphenylacetate	GCST90200369	HMDB0000669	myo-inositol	GCST90200401	HMDB0000211	-0.0410512	0.0793696	0.605005	2	FALSE	FALSE	FALSE	FALSE	FALSE
MR-IVW LD	2-hydroxyphenylacetate	GCST90200369	HMDB0000669	myo-inositol	GCST90200401	HMDB0000211	-0.0410512	0.0793696	0.605005	2	FALSE	FALSE	FALSE	FALSE	FALSE
MR-PCA	2-hydroxyphenylacetate	GCST90200369	HMDB0000669	myo-inositol	GCST90200401	HMDB0000211	-0.00880854	0.072098	0.902761	2	FALSE	FALSE	FALSE	FALSE	FALSE
MR-link-2	taurine	bioa_034	HMDB0000251	glycerophosphorylcholine (gpc)	GCST90199629	HMDB0000086	0.0151781	0.128498	0.905973	1	FALSE	FALSE	FALSE	FALSE	FALSE
MR-IVW	taurine	bioa_034	HMDB0000251	glycerophosphorylcholine (gpc)	GCST90199629	HMDB0000086	-0.048422	0.116805	0.678467	1	FALSE	FALSE	FALSE	FALSE	FALSE
MR-IVW LD	taurine	bioa_034	HMDB0000251	glycerophosphorylcholine (gpc)	GCST90199629	HMDB0000086	-0.048422	0.116805	0.678467	1	FALSE	FALSE	FALSE	FALSE	FALSE
MR-PCA	taurine	bioa_034	HMDB0000251	glycerophosphorylcholine (gpc)	GCST90199629	HMDB0000086	-0.0446776	0.107087	0.676526	1	FALSE	FALSE	FALSE	FALSE	FALSE
MR-link-2	pyruvate	met-d-Pyruvate	HMDB0000243	isoleucine	met-d-Ile	HMDB0000172	0.0237299	0.0224079	0.289601	20	FALSE	FALSE	FALSE	FALSE	FALSE
MR-IVW	pyruvate	met-d-Pyruvate	HMDB0000243	isoleucine	met-d-Ile	HMDB0000172	0.0379406	0.0236683	0.108931	20	FALSE	FALSE	FALSE	FALSE	FALSE
MR-IVW LD	pyruvate	met-d-Pyruvate	HMDB0000243	isoleucine	met-d-Ile	HMDB0000172	-0.0115868	0.0196676	0.555773	20	FALSE	FALSE	FALSE	FALSE	FALSE
MR-PCA	pyruvate	met-d-Pyruvate	HMDB0000243	isoleucine	met-d-Ile	HMDB0000172	-0.013157	0.0176274	0.455429	20	FALSE	FALSE	FALSE	FALSE	FALSE
MR-link-2	citrulline	bioa_005	HMDB0000904	cortisone	GCST90200360	HMDB0002802	0.0119632	0.0767553	0.876142	7	FALSE	FALSE	FALSE	FALSE	FALSE
MR-IVW	citrulline	bioa_005	HMDB0000904	cortisone	GCST90200360	HMDB0002802	0.0908772	0.0794473	0.252678	7	FALSE	FALSE	FALSE	FALSE	FALSE
MR-IVW LD	citrulline	bioa_005	HMDB0000904	cortisone	GCST90200360	HMDB0002802	0.0905259	0.0803654	0.259984	7	FALSE	FALSE	FALSE	FALSE	FALSE
MR-PCA	citrulline	bioa_005	HMDB0000904	cortisone	GCST90200360	HMDB0002802	0.0507484	0.0704108	0.471065	7	FALSE	FALSE	FALSE	FALSE	FALSE
MR-link-2	n-formylanthranilic acid	GCST90199960	HMDB0004089	1-methylxanthine	GCST90199763	HMDB0010738	0.0688758	0.0293005	0.0187397	2	FALSE	FALSE	FALSE	FALSE	FALSE
MR-IVW	n-formylanthranilic acid	GCST90199960	HMDB0004089	1-methylxanthine	GCST90199763	HMDB0010738	0.0147846	0.0304161	0.626912	2	FALSE	FALSE	FALSE	FALSE	FALSE
MR-IVW LD	n-formylanthranilic acid	GCST90199960	HMDB0004089	1-methylxanthine	GCST90199763	HMDB0010738	0.0147846	0.0304161	0.626912	2	FALSE	FALSE	FALSE	FALSE	FALSE
MR-PCA	n-formylanthranilic acid	GCST90199960	HMDB0004089	1-methylxanthine	GCST90199763	HMDB0010738	0.0123603	0.0300078	0.680411	2	FALSE	FALSE	FALSE	FALSE	FALSE
MR-link-2	5-oxoproline	M01494	HMDB0000267	tyrosine	met-d-Tyr	HMDB0000158	-0.00246794	0.0101253	0.807432	1	FALSE	FALSE	FALSE	FALSE	FALSE
MR-IVW	5-oxoproline	M01494	HMDB0000267	tyrosine	met-d-Tyr	HMDB0000158	-0.00539397	0.0118888	0.650044	1	FALSE	FALSE	FALSE	FALSE	FALSE
MR-IVW LD	5-oxoproline	M01494	HMDB0000267	tyrosine	met-d-Tyr	HMDB0000158	-0.00539397	0.0118888	0.650044	1	FALSE	FALSE	FALSE	FALSE	FALSE
MR-PCA	5-oxoproline	M01494	HMDB0000267	tyrosine	met-d-Tyr	HMDB0000158	-0.00321224	0.0117247	0.784106	1	FALSE	FALSE	FALSE	FALSE	FALSE
MR-link-2	urate	GCST90200307	HMDB0000289	sphingosine 1-phosphate	GCST90199657	HMDB0000277	0.00143248	0.0526582	0.978297	5	FALSE	FALSE	FALSE	FALSE	FALSE
MR-IVW	urate	GCST90200307	HMDB0000289	sphingosine 1-phosphate	GCST90199657	HMDB0000277	-0.0627196	0.0485604	0.196503	5	FALSE	FALSE	FALSE	FALSE	FALSE
MR-IVW LD	urate	GCST90200307	HMDB0000289	sphingosine 1-phosphate	GCST90199657	HMDB0000277	-0.0627196	0.0485604	0.196503	5	FALSE	FALSE	FALSE	FALSE	FALSE
MR-PCA	urate	GCST90200307	HMDB0000289	sphingosine 1-phosphate	GCST90199657	HMDB0000277	0.0248911	0.0416762	0.550341	5	FALSE	FALSE	FALSE	FALSE	FALSE
MR-link-2	acetoacetate	met-d-Acetoacetate	HMDB0000060	orotidine	GCST90200681	HMDB0000788	0.0576295	0.206465	0.780149	6	FALSE	FALSE	FALSE	FALSE	FALSE
MR-IVW	acetoacetate	met-d-Acetoacetate	HMDB0000060	orotidine	GCST90200681	HMDB0000788	-0.0548596	0.179274	0.759597	7	FALSE	FALSE	FALSE	FALSE	FALSE
MR-IVW LD	acetoacetate	met-d-Acetoacetate	HMDB0000060	orotidine	GCST90200681	HMDB0000788	-0.0548596	0.179274	0.759597	7	FALSE	FALSE	FALSE	FALSE	FALSE
MR-PCA	acetoacetate	met-d-Acetoacetate	HMDB0000060	orotidine	GCST90200681	HMDB0000788	0.0940904	0.138411	0.496637	7	FALSE	FALSE	FALSE	FALSE	FALSE
MR-link-2	citrate	GCST90200304	HMDB0000094	glutamine	met-d-Gln	HMDB0000641	0.0268752	0.0161553	0.0962031	3	FALSE	FALSE	FALSE	FALSE	FALSE
MR-IVW	citrate	GCST90200304	HMDB0000094	glutamine	met-d-Gln	HMDB0000641	0.0151313	0.0151338	0.317393	3	FALSE	FALSE	FALSE	FALSE	FALSE
MR-IVW LD	citrate	GCST90200304	HMDB0000094	glutamine	met-d-Gln	HMDB0000641	0.0153294	0.0150433	0.308196	3	FALSE	FALSE	FALSE	FALSE	FALSE
MR-PCA	citrate	GCST90200304	HMDB0000094	glutamine	met-d-Gln	HMDB0000641	0.0284862	0.0121499	0.0190495	3	FALSE	FALSE	FALSE	FALSE	FALSE
MR-link-2	valine	met-d-Val	HMDB0000883	1-stearoyl-2-oleoyl-gps (18:0/18:1)	GCST90199652	HMDB0010163	0.0798693	0.0842864	0.343336	18	FALSE	FALSE	FALSE	FALSE	FALSE
MR-IVW	valine	met-d-Val	HMDB0000883	1-stearoyl-2-oleoyl-gps (18:0/18:1)	GCST90199652	HMDB0010163	0.0729411	0.0786919	0.353968	18	FALSE	FALSE	FALSE	FALSE	FALSE
MR-IVW LD	valine	met-d-Val	HMDB0000883	1-stearoyl-2-oleoyl-gps (18:0/18:1)	GCST90199652	HMDB0010163	0.058197	0.0778606	0.454791	18	FALSE	FALSE	FALSE	FALSE	FALSE
MR-PCA	valine	met-d-Val	HMDB0000883	1-stearoyl-2-oleoyl-gps (18:0/18:1)	GCST90199652	HMDB0010163	0.0908502	0.0679404	0.181156	18	FALSE	FALSE	FALSE	FALSE	FALSE
MR-link-2	1-methylnicotinamide	GCST90200406	HMDB0000699	valine	bioa_022	HMDB0000883	-0.120377	0.0607614	0.047576	1	FALSE	FALSE	FALSE	FALSE	FALSE
MR-IVW	1-methylnicotinamide	GCST90200406	HMDB0000699	valine	bioa_022	HMDB0000883	-0.102057	0.0528247	0.0533595	1	FALSE	FALSE	FALSE	FALSE	FALSE
MR-IVW LD	1-methylnicotinamide	GCST90200406	HMDB0000699	valine	bioa_022	HMDB0000883	-0.102057	0.0528247	0.0533595	1	FALSE	FALSE	FALSE	FALSE	FALSE
MR-PCA	1-methylnicotinamide	GCST90200406	HMDB0000699	valine	bioa_022	HMDB0000883	-0.071518	0.0312155	0.0219576	1	FALSE	FALSE	FALSE	FALSE	FALSE
MR-link-2	1-methylxanthine	GCST90199763	HMDB0010738	orotidine	GCST90200681	HMDB0000788	0.0873697	0.0589665	0.138425	4	FALSE	FALSE	FALSE	FALSE	FALSE
MR-IVW	1-methylxanthine	GCST90199763	HMDB0010738	orotidine	GCST90200681	HMDB0000788	0.0759966	0.0433972	0.0799135	4	FALSE	FALSE	FALSE	FALSE	FALSE
MR-IVW LD	1-methylxanthine	GCST90199763	HMDB0010738	orotidine	GCST90200681	HMDB0000788	0.0759966	0.0433972	0.0799135	4	FALSE	FALSE	FALSE	FALSE	FALSE
MR-PCA	1-methylxanthine	GCST90199763	HMDB0010738	orotidine	GCST90200681	HMDB0000788	0.119095	0.0393484	0.00247256	4	FALSE	FALSE	FALSE	FALSE	FALSE
MR-link-2	histidine	M00059	HMDB0000177	tyrosine	M01299	HMDB0000158	0.0342112	0.155922	0.826328	1	FALSE	FALSE	FALSE	FALSE	FALSE
MR-IVW	histidine	M00059	HMDB0000177	tyrosine	M01299	HMDB0000158	0.0799334	0.135887	0.556374	1	FALSE	FALSE	FALSE	FALSE	FALSE
MR-IVW LD	histidine	M00059	HMDB0000177	tyrosine	M01299	HMDB0000158	0.0799334	0.135887	0.556374	1	FALSE	FALSE	FALSE	FALSE	FALSE
MR-PCA	histidine	M00059	HMDB0000177	tyrosine	M01299	HMDB0000158	0.0644296	0.133725	0.629942	1	FALSE	FALSE	FALSE	FALSE	FALSE
MR-link-2	n-acetylglucosaminylasparagine	GCST90200316	HMDB0000489	3-methyl-2-oxobutyrate	M21047	HMDB0000019	0.0472621	0.0360865	0.190301	2	FALSE	FALSE	FALSE	FALSE	FALSE
MR-IVW	n-acetylglucosaminylasparagine	GCST90200316	HMDB0000489	3-methyl-2-oxobutyrate	M21047	HMDB0000019	0.0608496	0.0428135	0.155238	2	FALSE	FALSE	FALSE	FALSE	FALSE
MR-IVW LD	n-acetylglucosaminylasparagine	GCST90200316	HMDB0000489	3-methyl-2-oxobutyrate	M21047	HMDB0000019	0.0612457	0.042091	0.145648	2	FALSE	FALSE	FALSE	FALSE	FALSE
MR-PCA	n-acetylglucosaminylasparagine	GCST90200316	HMDB0000489	3-methyl-2-oxobutyrate	M21047	HMDB0000019	0.0203856	0.0379124	0.590781	2	FALSE	FALSE	FALSE	FALSE	FALSE
MR-link-2	hypotaurine	GCST90200379	HMDB0000965	dehydroepiandrosterone sulfate (dhea-s)	GCST90199673	HMDB0001032	-0.0142595	0.0920236	0.876856	3	FALSE	FALSE	FALSE	FALSE	FALSE
MR-IVW	hypotaurine	GCST90200379	HMDB0000965	dehydroepiandrosterone sulfate (dhea-s)	GCST90199673	HMDB0001032	-0.0487611	0.0870664	0.575449	3	FALSE	FALSE	FALSE	FALSE	FALSE
MR-IVW LD	hypotaurine	GCST90200379	HMDB0000965	dehydroepiandrosterone sulfate (dhea-s)	GCST90199673	HMDB0001032	-0.0487611	0.0870664	0.575449	3	FALSE	FALSE	FALSE	FALSE	FALSE
MR-PCA	hypotaurine	GCST90200379	HMDB0000965	dehydroepiandrosterone sulfate (dhea-s)	GCST90199673	HMDB0001032	0.0207396	0.0599248	0.729272	3	FALSE	FALSE	FALSE	FALSE	FALSE
MR-link-2	spermidine	GCST90200423	HMDB0001257	valine	M01649	HMDB0000883	0.0114082	0.159974	0.943149	1	FALSE	FALSE	FALSE	FALSE	FALSE
MR-IVW	spermidine	GCST90200423	HMDB0001257	valine	M01649	HMDB0000883	-0.0256146	0.153687	0.867632	1	FALSE	FALSE	FALSE	FALSE	FALSE
MR-IVW LD	spermidine	GCST90200423	HMDB0001257	valine	M01649	HMDB0000883	-0.0256146	0.153687	0.867632	1	FALSE	FALSE	FALSE	FALSE	FALSE
MR-PCA	spermidine	GCST90200423	HMDB0001257	valine	M01649	HMDB0000883	-0.00151835	0.121368	0.990019	1	FALSE	FALSE	FALSE	FALSE	FALSE
MR-link-2	eicosapentaenoate (epa; 20:5n3)	GCST90200349	HMDB0001999	3-methyl-2-oxobutyrate	GCST90199677	HMDB0000019	0.193127	0.09971	0.052759	1	FALSE	FALSE	FALSE	FALSE	FALSE
MR-IVW	eicosapentaenoate (epa; 20:5n3)	GCST90200349	HMDB0001999	3-methyl-2-oxobutyrate	GCST90199677	HMDB0000019	-0.000871577	0.0778377	0.991066	1	FALSE	FALSE	FALSE	FALSE	FALSE
MR-IVW LD	eicosapentaenoate (epa; 20:5n3)	GCST90200349	HMDB0001999	3-methyl-2-oxobutyrate	GCST90199677	HMDB0000019	-0.000871577	0.0778377	0.991066	1	FALSE	FALSE	FALSE	FALSE	FALSE
MR-PCA	eicosapentaenoate (epa; 20:5n3)	GCST90200349	HMDB0001999	3-methyl-2-oxobutyrate	GCST90199677	HMDB0000019	0.0456341	0.0739395	0.537115	1	FALSE	FALSE	FALSE	FALSE	FALSE
MR-link-2	creatine	M27718	HMDB0000064	isoleucine	GCST90200399	HMDB0000172	0.00449482	0.0826359	0.956622	1	FALSE	FALSE	FALSE	FALSE	FALSE
MR-IVW	creatine	M27718	HMDB0000064	isoleucine	GCST90200399	HMDB0000172	0.0124096	0.0928564	0.893685	1	FALSE	FALSE	FALSE	FALSE	FALSE
MR-IVW LD	creatine	M27718	HMDB0000064	isoleucine	GCST90200399	HMDB0000172	0.0124096	0.0928564	0.893685	1	FALSE	FALSE	FALSE	FALSE	FALSE
MR-PCA	creatine	M27718	HMDB0000064	isoleucine	GCST90200399	HMDB0000172	-0.0284922	0.102381	0.780786	1	FALSE	FALSE	FALSE	FALSE	FALSE
MR-link-2	2-hydroxyphenylacetate	GCST90200369	HMDB0000669	cysteine	GCST90200439	HMDB0000574	0.229558	0.09091	0.011566	2	FALSE	FALSE	FALSE	FALSE	FALSE
MR-IVW	2-hydroxyphenylacetate	GCST90200369	HMDB0000669	cysteine	GCST90200439	HMDB0000574	0.0960422	0.0792501	0.225556	2	FALSE	FALSE	FALSE	FALSE	FALSE
MR-IVW LD	2-hydroxyphenylacetate	GCST90200369	HMDB0000669	cysteine	GCST90200439	HMDB0000574	0.0960422	0.0792501	0.225556	2	FALSE	FALSE	FALSE	FALSE	FALSE
MR-PCA	2-hydroxyphenylacetate	GCST90200369	HMDB0000669	cysteine	GCST90200439	HMDB0000574	0.174542	0.0719922	0.0153311	2	FALSE	FALSE	FALSE	FALSE	FALSE
MR-link-2	caffeine	GCST90200436	HMDB0001847	gluconate	GCST90200373	HMDB0000625	-0.106767	0.248489	0.667438	2	FALSE	FALSE	FALSE	FALSE	FALSE
MR-IVW	caffeine	GCST90200436	HMDB0001847	gluconate	GCST90200373	HMDB0000625	-0.0128348	0.124846	0.918118	2	FALSE	FALSE	FALSE	FALSE	FALSE
MR-IVW LD	caffeine	GCST90200436	HMDB0001847	gluconate	GCST90200373	HMDB0000625	-0.0128348	0.124846	0.918118	2	FALSE	FALSE	FALSE	FALSE	FALSE
MR-PCA	caffeine	GCST90200436	HMDB0001847	gluconate	GCST90200373	HMDB0000625	0.0136774	0.0846114	0.871581	2	FALSE	FALSE	FALSE	FALSE	FALSE
MR-link-2	citrate	GCST90200304	HMDB0000094	tryptophan	GCST90200441	HMDB0000929	-0.083835	0.0630208	0.183428	3	FALSE	FALSE	FALSE	FALSE	FALSE
MR-IVW	citrate	GCST90200304	HMDB0000094	tryptophan	GCST90200441	HMDB0000929	-0.00507379	0.0650239	0.937805	3	FALSE	FALSE	FALSE	FALSE	FALSE
MR-IVW LD	citrate	GCST90200304	HMDB0000094	tryptophan	GCST90200441	HMDB0000929	0.0100649	0.0561524	0.857747	3	FALSE	FALSE	FALSE	FALSE	FALSE
MR-PCA	citrate	GCST90200304	HMDB0000094	tryptophan	GCST90200441	HMDB0000929	0.0255591	0.0452753	0.572395	3	FALSE	FALSE	FALSE	FALSE	FALSE
MR-link-2	tyrosine	GCST90200427	HMDB0000158	xanthine	M03147	HMDB0000292	-0.0930433	0.123992	0.453015	1	FALSE	FALSE	FALSE	FALSE	FALSE
MR-IVW	tyrosine	GCST90200427	HMDB0000158	xanthine	M03147	HMDB0000292	-0.157522	0.130127	0.226077	1	FALSE	FALSE	FALSE	FALSE	FALSE
MR-IVW LD	tyrosine	GCST90200427	HMDB0000158	xanthine	M03147	HMDB0000292	-0.157522	0.130127	0.226077	1	FALSE	FALSE	FALSE	FALSE	FALSE
MR-PCA	tyrosine	GCST90200427	HMDB0000158	xanthine	M03147	HMDB0000292	-0.0986989	0.112158	0.378861	1	FALSE	FALSE	FALSE	FALSE	FALSE
MR-link-2	glycine	GCST90200707	HMDB0000123	dehydroepiandrosterone sulfate (dhea-s)	M32425	HMDB0001032	0.0068729	0.0317891	0.828829	3	FALSE	FALSE	FALSE	FALSE	FALSE
MR-IVW	glycine	GCST90200707	HMDB0000123	dehydroepiandrosterone sulfate (dhea-s)	M32425	HMDB0001032	-0.0164927	0.0302063	0.585064	3	FALSE	FALSE	FALSE	FALSE	FALSE
MR-IVW LD	glycine	GCST90200707	HMDB0000123	dehydroepiandrosterone sulfate (dhea-s)	M32425	HMDB0001032	-0.0164927	0.0302063	0.585064	3	FALSE	FALSE	FALSE	FALSE	FALSE
MR-PCA	glycine	GCST90200707	HMDB0000123	dehydroepiandrosterone sulfate (dhea-s)	M32425	HMDB0001032	-0.0019943	0.0316663	0.949783	3	FALSE	FALSE	FALSE	FALSE	FALSE
MR-link-2	creatinine	met-d-Creatinine	HMDB0000562	histidine	bioa_009	HMDB0000177	-0.0282471	0.0245686	0.250256	53	FALSE	FALSE	FALSE	FALSE	FALSE
MR-IVW	creatinine	met-d-Creatinine	HMDB0000562	histidine	bioa_009	HMDB0000177	-0.0557629	0.0214904	0.0094651	53	FALSE	FALSE	FALSE	FALSE	FALSE
MR-IVW LD	creatinine	met-d-Creatinine	HMDB0000562	histidine	bioa_009	HMDB0000177	-0.0651062	0.0210621	0.00199383	53	FALSE	FALSE	FALSE	FALSE	FALSE
MR-PCA	creatinine	met-d-Creatinine	HMDB0000562	histidine	bioa_009	HMDB0000177	-0.0273011	0.0183754	0.137347	53	FALSE	FALSE	FALSE	FALSE	FALSE
MR-link-2	glutamine	bioa_006	HMDB0000641	pyruvate	M00599	HMDB0000243	-0.0862535	0.0738081	0.242557	18	FALSE	FALSE	FALSE	FALSE	FALSE
MR-IVW	glutamine	bioa_006	HMDB0000641	pyruvate	M00599	HMDB0000243	-0.166627	0.0696228	0.0166983	18	FALSE	FALSE	FALSE	FALSE	FALSE
MR-IVW LD	glutamine	bioa_006	HMDB0000641	pyruvate	M00599	HMDB0000243	-0.166144	0.0697979	0.0172955	18	FALSE	FALSE	FALSE	FALSE	FALSE
MR-PCA	glutamine	bioa_006	HMDB0000641	pyruvate	M00599	HMDB0000243	-0.115263	0.0661452	0.0814074	18	FALSE	FALSE	FALSE	FALSE	FALSE
MR-link-2	5-oxoproline	GCST90200280	HMDB0000267	dehydroepiandrosterone sulfate (dhea-s)	GCST90199673	HMDB0001032	-0.00120783	0.0379151	0.974587	2	FALSE	FALSE	FALSE	FALSE	FALSE
MR-IVW	5-oxoproline	GCST90200280	HMDB0000267	dehydroepiandrosterone sulfate (dhea-s)	GCST90199673	HMDB0001032	-0.00836564	0.0435903	0.847809	2	FALSE	FALSE	FALSE	FALSE	FALSE
MR-IVW LD	5-oxoproline	GCST90200280	HMDB0000267	dehydroepiandrosterone sulfate (dhea-s)	GCST90199673	HMDB0001032	-0.00741087	0.0316234	0.814715	2	FALSE	FALSE	FALSE	FALSE	FALSE
MR-PCA	5-oxoproline	GCST90200280	HMDB0000267	dehydroepiandrosterone sulfate (dhea-s)	GCST90199673	HMDB0001032	-0.00325634	0.0334521	0.922454	2	FALSE	FALSE	FALSE	FALSE	FALSE
MR-link-2	1-(1-enyl-stearoyl)-2-arachidonoyl-gpe (p-18:0/20:4)*	GCST90200058	HMDB0005779	methionine	M01302	HMDB0000696	-0.0588021	0.0615234	0.339189	1	FALSE	FALSE	FALSE	FALSE	FALSE
MR-IVW	1-(1-enyl-stearoyl)-2-arachidonoyl-gpe (p-18:0/20:4)*	GCST90200058	HMDB0005779	methionine	M01302	HMDB0000696	-0.106466	0.0614228	0.0830364	1	FALSE	FALSE	FALSE	FALSE	FALSE
MR-IVW LD	1-(1-enyl-stearoyl)-2-arachidonoyl-gpe (p-18:0/20:4)*	GCST90200058	HMDB0005779	methionine	M01302	HMDB0000696	-0.106466	0.0614228	0.0830364	1	FALSE	FALSE	FALSE	FALSE	FALSE
MR-PCA	1-(1-enyl-stearoyl)-2-arachidonoyl-gpe (p-18:0/20:4)*	GCST90200058	HMDB0005779	methionine	M01302	HMDB0000696	-0.0864072	0.0601682	0.150976	1	FALSE	FALSE	FALSE	FALSE	FALSE
MR-link-2	3-(4-hydroxyphenyl)lactate	GCST90200371	HMDB0000755	alpha-tocopherol	GCST90200302	HMDB0001893	0.0779616	0.085718	0.36308	2	FALSE	FALSE	FALSE	FALSE	FALSE
MR-IVW	3-(4-hydroxyphenyl)lactate	GCST90200371	HMDB0000755	alpha-tocopherol	GCST90200302	HMDB0001893	0.0535462	0.0846673	0.527105	2	FALSE	FALSE	FALSE	FALSE	FALSE
MR-IVW LD	3-(4-hydroxyphenyl)lactate	GCST90200371	HMDB0000755	alpha-tocopherol	GCST90200302	HMDB0001893	0.0535462	0.0846673	0.527105	2	FALSE	FALSE	FALSE	FALSE	FALSE
MR-PCA	3-(4-hydroxyphenyl)lactate	GCST90200371	HMDB0000755	alpha-tocopherol	GCST90200302	HMDB0001893	0.0469828	0.0755313	0.533922	2	FALSE	FALSE	FALSE	FALSE	FALSE
MR-link-2	glucose	M20489	HMDB0000122	n-acetyl-aspartyl-glutamate (naag)	GCST90200684	HMDB0001067	-0.069102	0.177315	0.696749	1	FALSE	FALSE	FALSE	FALSE	FALSE
MR-IVW	glucose	M20489	HMDB0000122	n-acetyl-aspartyl-glutamate (naag)	GCST90200684	HMDB0001067	0.072863	0.167814	0.664152	1	FALSE	FALSE	FALSE	FALSE	FALSE
MR-IVW LD	glucose	M20489	HMDB0000122	n-acetyl-aspartyl-glutamate (naag)	GCST90200684	HMDB0001067	0.072863	0.167814	0.664152	1	FALSE	FALSE	FALSE	FALSE	FALSE
MR-PCA	glucose	M20489	HMDB0000122	n-acetyl-aspartyl-glutamate (naag)	GCST90200684	HMDB0001067	-0.106024	0.131928	0.421602	1	FALSE	FALSE	FALSE	FALSE	FALSE
MR-link-2	n-acetylglucosaminylasparagine	GCST90200316	HMDB0000489	arginine	GCST90200372	HMDB0000517	-0.0368236	0.0314849	0.242176	4	FALSE	FALSE	FALSE	FALSE	FALSE
MR-IVW	n-acetylglucosaminylasparagine	GCST90200316	HMDB0000489	arginine	GCST90200372	HMDB0000517	-0.0345559	0.0339165	0.308272	4	FALSE	FALSE	FALSE	FALSE	FALSE
MR-IVW LD	n-acetylglucosaminylasparagine	GCST90200316	HMDB0000489	arginine	GCST90200372	HMDB0000517	-0.0353491	0.0333933	0.289797	4	FALSE	FALSE	FALSE	FALSE	FALSE
MR-PCA	n-acetylglucosaminylasparagine	GCST90200316	HMDB0000489	arginine	GCST90200372	HMDB0000517	-0.0358547	0.0296817	0.227057	4	FALSE	FALSE	FALSE	FALSE	FALSE
MR-link-2	cytidine	GCST90200429	HMDB0000089	choline	M15506	HMDB0000097	0.249416	0.138049	0.070805	1	FALSE	FALSE	FALSE	FALSE	FALSE
MR-IVW	cytidine	GCST90200429	HMDB0000089	choline	M15506	HMDB0000097	0.0577912	0.161815	0.720985	1	FALSE	FALSE	FALSE	FALSE	FALSE
MR-IVW LD	cytidine	GCST90200429	HMDB0000089	choline	M15506	HMDB0000097	0.0577912	0.161815	0.720985	1	FALSE	FALSE	FALSE	FALSE	FALSE
MR-PCA	cytidine	GCST90200429	HMDB0000089	choline	M15506	HMDB0000097	0.141257	0.115429	0.221045	1	FALSE	FALSE	FALSE	FALSE	FALSE
MR-link-2	4-acetamidobutanoate	M01558	HMDB0003681	3-methyl-2-oxovalerate	M15676	HMDB0000491	0.00362662	0.053693	0.946149	2	FALSE	FALSE	FALSE	FALSE	FALSE
MR-IVW	4-acetamidobutanoate	M01558	HMDB0003681	3-methyl-2-oxovalerate	M15676	HMDB0000491	0.023488	0.0566852	0.678612	2	FALSE	FALSE	FALSE	FALSE	FALSE
MR-IVW LD	4-acetamidobutanoate	M01558	HMDB0003681	3-methyl-2-oxovalerate	M15676	HMDB0000491	0.023488	0.0566852	0.678612	2	FALSE	FALSE	FALSE	FALSE	FALSE
MR-PCA	4-acetamidobutanoate	M01558	HMDB0003681	3-methyl-2-oxovalerate	M15676	HMDB0000491	-0.0619032	0.0568812	0.276467	2	FALSE	FALSE	FALSE	FALSE	FALSE
MR-link-2	serine	bioa_018	HMDB0000187	isoleucine	bioa_010	HMDB0000172	0.00464331	0.0174547	0.790223	8	FALSE	FALSE	FALSE	FALSE	FALSE
MR-IVW	serine	bioa_018	HMDB0000187	isoleucine	bioa_010	HMDB0000172	-0.0548438	0.0152008	0.000308632	8	FALSE	FALSE	FALSE	FALSE	FALSE
MR-IVW LD	serine	bioa_018	HMDB0000187	isoleucine	bioa_010	HMDB0000172	-0.0580446	0.0155305	0.000185883	8	FALSE	FALSE	FALSE	FALSE	FALSE
MR-PCA	serine	bioa_018	HMDB0000187	isoleucine	bioa_010	HMDB0000172	-0.0290343	0.0154558	0.060308	8	FALSE	FALSE	FALSE	FALSE	FALSE
MR-link-2	5-methylthioadenosine (mta)	GCST90200359	HMDB0001173	alanine	GCST90200431	HMDB0000161	0.339516	0.101358	0.000809112	5	FALSE	FALSE	FALSE	FALSE	FALSE
MR-IVW	5-methylthioadenosine (mta)	GCST90200359	HMDB0001173	alanine	GCST90200431	HMDB0000161	0.0609618	0.0719461	0.396814	5	FALSE	FALSE	FALSE	FALSE	FALSE
MR-IVW LD	5-methylthioadenosine (mta)	GCST90200359	HMDB0001173	alanine	GCST90200431	HMDB0000161	0.0609618	0.0719461	0.396814	5	FALSE	FALSE	FALSE	FALSE	FALSE
MR-PCA	5-methylthioadenosine (mta)	GCST90200359	HMDB0001173	alanine	GCST90200431	HMDB0000161	0.0783488	0.050768	0.122765	5	FALSE	FALSE	FALSE	FALSE	FALSE
MR-link-2	hypoxanthine	M03127	HMDB0000157	alanine	M32339	HMDB0000161	-0.159045	0.236999	0.50217	1	FALSE	FALSE	FALSE	FALSE	FALSE
MR-IVW	hypoxanthine	M03127	HMDB0000157	alanine	M32339	HMDB0000161	-0.127589	0.120874	0.291171	1	FALSE	FALSE	FALSE	FALSE	FALSE
MR-IVW LD	hypoxanthine	M03127	HMDB0000157	alanine	M32339	HMDB0000161	-0.127589	0.120874	0.291171	1	FALSE	FALSE	FALSE	FALSE	FALSE
MR-PCA	hypoxanthine	M03127	HMDB0000157	alanine	M32339	HMDB0000161	-0.0574553	0.115819	0.619839	1	FALSE	FALSE	FALSE	FALSE	FALSE
MR-link-2	docosapentaenoate (n6 dpa; 22:5n6)	GCST90199796	HMDB0001976	3-methyl-2-oxobutyrate	GCST90199677	HMDB0000019	0.332725	0.145633	0.0223321	1	FALSE	FALSE	FALSE	FALSE	FALSE
MR-IVW	docosapentaenoate (n6 dpa; 22:5n6)	GCST90199796	HMDB0001976	3-methyl-2-oxobutyrate	GCST90199677	HMDB0000019	0.0474773	0.136951	0.728838	1	FALSE	FALSE	FALSE	FALSE	FALSE
MR-IVW LD	docosapentaenoate (n6 dpa; 22:5n6)	GCST90199796	HMDB0001976	3-methyl-2-oxobutyrate	GCST90199677	HMDB0000019	0.0474773	0.136951	0.728838	1	FALSE	FALSE	FALSE	FALSE	FALSE
MR-PCA	docosapentaenoate (n6 dpa; 22:5n6)	GCST90199796	HMDB0001976	3-methyl-2-oxobutyrate	GCST90199677	HMDB0000019	0.0895054	0.0959882	0.351098	1	FALSE	FALSE	FALSE	FALSE	FALSE
MR-link-2	betaine	GCST90200425	HMDB0000043	alanine	met-d-Ala	HMDB0000161	0.0313418	0.0118884	0.00838057	6	FALSE	FALSE	FALSE	FALSE	FALSE
MR-IVW	betaine	GCST90200425	HMDB0000043	alanine	met-d-Ala	HMDB0000161	0.0361902	0.0102689	0.000424662	6	FALSE	FALSE	FALSE	FALSE	FALSE
MR-IVW LD	betaine	GCST90200425	HMDB0000043	alanine	met-d-Ala	HMDB0000161	0.0385353	0.0103415	0.000194332	6	FALSE	FALSE	FALSE	FALSE	FALSE
MR-PCA	betaine	GCST90200425	HMDB0000043	alanine	met-d-Ala	HMDB0000161	0.0411005	0.00914312	6.94934e-06	6	FALSE	FALSE	FALSE	FALSE	FALSE
MR-link-2	beta-alanine	GCST90200361	HMDB0000056	beta-citrylglutamate	GCST90199911	HMDB0241915	0.0728207	0.0891062	0.413794	1	FALSE	FALSE	FALSE	FALSE	FALSE
MR-IVW	beta-alanine	GCST90200361	HMDB0000056	beta-citrylglutamate	GCST90199911	HMDB0241915	-0.040823	0.0805392	0.612245	1	FALSE	FALSE	FALSE	FALSE	FALSE
MR-IVW LD	beta-alanine	GCST90200361	HMDB0000056	beta-citrylglutamate	GCST90199911	HMDB0241915	-0.040823	0.0805392	0.612245	1	FALSE	FALSE	FALSE	FALSE	FALSE
MR-PCA	beta-alanine	GCST90200361	HMDB0000056	beta-citrylglutamate	GCST90199911	HMDB0241915	-0.0156017	0.0732724	0.831383	1	FALSE	FALSE	FALSE	FALSE	FALSE
MR-link-2	taurine	bioa_034	HMDB0000251	kynurenate	GCST90200454	HMDB0000715	0.197936	0.147619	0.179967	1	FALSE	FALSE	FALSE	FALSE	FALSE
MR-IVW	taurine	bioa_034	HMDB0000251	kynurenate	GCST90200454	HMDB0000715	0.207669	0.116578	0.0748514	1	FALSE	FALSE	FALSE	FALSE	FALSE
MR-IVW LD	taurine	bioa_034	HMDB0000251	kynurenate	GCST90200454	HMDB0000715	0.207669	0.116578	0.0748514	1	FALSE	FALSE	FALSE	FALSE	FALSE
MR-PCA	taurine	bioa_034	HMDB0000251	kynurenate	GCST90200454	HMDB0000715	0.166278	0.106892	0.119809	1	FALSE	FALSE	FALSE	FALSE	FALSE
MR-link-2	urate	GCST90200307	HMDB0000289	taurochenodeoxycholate	M18494	HMDB0000951	-0.0808237	0.0670211	0.227839	2	FALSE	FALSE	FALSE	FALSE	FALSE
MR-IVW	urate	GCST90200307	HMDB0000289	taurochenodeoxycholate	M18494	HMDB0000951	-0.0578795	0.0687293	0.399711	2	FALSE	FALSE	FALSE	FALSE	FALSE
MR-IVW LD	urate	GCST90200307	HMDB0000289	taurochenodeoxycholate	M18494	HMDB0000951	-0.0578795	0.0687293	0.399711	2	FALSE	FALSE	FALSE	FALSE	FALSE
MR-PCA	urate	GCST90200307	HMDB0000289	taurochenodeoxycholate	M18494	HMDB0000951	-0.0587737	0.0629873	0.350766	2	FALSE	FALSE	FALSE	FALSE	FALSE
MR-link-2	citrate	met-d-Citrate	HMDB0000094	n-acetyl-aspartyl-glutamate (naag)	GCST90200684	HMDB0001067	0.103933	0.0511514	0.0421671	32	FALSE	FALSE	FALSE	FALSE	FALSE
MR-IVW	citrate	met-d-Citrate	HMDB0000094	n-acetyl-aspartyl-glutamate (naag)	GCST90200684	HMDB0001067	0.0804988	0.0549344	0.142822	32	FALSE	FALSE	FALSE	FALSE	FALSE
MR-IVW LD	citrate	met-d-Citrate	HMDB0000094	n-acetyl-aspartyl-glutamate (naag)	GCST90200684	HMDB0001067	0.0819432	0.0536991	0.127017	32	FALSE	FALSE	FALSE	FALSE	FALSE
MR-PCA	citrate	met-d-Citrate	HMDB0000094	n-acetyl-aspartyl-glutamate (naag)	GCST90200684	HMDB0001067	0.0616382	0.0468947	0.188713	32	FALSE	FALSE	FALSE	FALSE	FALSE
MR-link-2	citrulline	GCST90200403	HMDB0000904	alpha-aminoadipic acid	bioa_025	HMDB0000510	-0.146857	0.0775313	0.058203	2	FALSE	FALSE	FALSE	FALSE	FALSE
MR-IVW	citrulline	GCST90200403	HMDB0000904	alpha-aminoadipic acid	bioa_025	HMDB0000510	-0.0917653	0.0694308	0.186275	2	FALSE	FALSE	FALSE	FALSE	FALSE
MR-IVW LD	citrulline	GCST90200403	HMDB0000904	alpha-aminoadipic acid	bioa_025	HMDB0000510	-0.0913105	0.069326	0.187799	2	FALSE	FALSE	FALSE	FALSE	FALSE
MR-PCA	citrulline	GCST90200403	HMDB0000904	alpha-aminoadipic acid	bioa_025	HMDB0000510	-0.118526	0.0531793	0.0258274	2	FALSE	FALSE	FALSE	FALSE	FALSE
MR-link-2	tyrosine	bioa_021	HMDB0000158	citrulline	bioa_005	HMDB0000904	0.0456821	0.0411487	0.266926	17	FALSE	FALSE	FALSE	FALSE	FALSE
MR-IVW	tyrosine	bioa_021	HMDB0000158	citrulline	bioa_005	HMDB0000904	0.0287966	0.0442589	0.515279	17	FALSE	FALSE	FALSE	FALSE	FALSE
MR-IVW LD	tyrosine	bioa_021	HMDB0000158	citrulline	bioa_005	HMDB0000904	0.0288965	0.0436709	0.508171	17	FALSE	FALSE	FALSE	FALSE	FALSE
MR-PCA	tyrosine	bioa_021	HMDB0000158	citrulline	bioa_005	HMDB0000904	0.0474879	0.0386296	0.218954	17	FALSE	FALSE	FALSE	FALSE	FALSE
MR-link-2	7-methylxanthine	GCST90199754	HMDB0001991	creatine	GCST90200323	HMDB0000064	-0.0233645	0.164509	0.887059	2	FALSE	FALSE	FALSE	FALSE	FALSE
MR-IVW	7-methylxanthine	GCST90199754	HMDB0001991	creatine	GCST90200323	HMDB0000064	-0.0562642	0.118934	0.636163	2	FALSE	FALSE	FALSE	FALSE	FALSE
MR-IVW LD	7-methylxanthine	GCST90199754	HMDB0001991	creatine	GCST90200323	HMDB0000064	-0.0562642	0.118934	0.636163	2	FALSE	FALSE	FALSE	FALSE	FALSE
MR-PCA	7-methylxanthine	GCST90199754	HMDB0001991	creatine	GCST90200323	HMDB0000064	-0.0824385	0.0844734	0.329108	2	FALSE	FALSE	FALSE	FALSE	FALSE
MR-link-2	citrate	met-d-Citrate	HMDB0000094	theobromine	GCST90199644	HMDB0002825	-0.00551808	0.04924	0.910772	32	FALSE	FALSE	FALSE	FALSE	FALSE
MR-IVW	citrate	met-d-Citrate	HMDB0000094	theobromine	GCST90199644	HMDB0002825	-0.0308429	0.0518046	0.551596	32	FALSE	FALSE	FALSE	FALSE	FALSE
MR-IVW LD	citrate	met-d-Citrate	HMDB0000094	theobromine	GCST90199644	HMDB0002825	-0.0322495	0.0522551	0.537133	32	FALSE	FALSE	FALSE	FALSE	FALSE
MR-PCA	citrate	met-d-Citrate	HMDB0000094	theobromine	GCST90199644	HMDB0002825	-0.0029785	0.045628	0.947953	32	FALSE	FALSE	FALSE	FALSE	FALSE
MR-link-2	n-formylanthranilic acid	GCST90199960	HMDB0004089	docosahexaenoate (dha; 22:6n3)	GCST90199651	HMDB0002183	0.0055125	0.0291696	0.850108	2	FALSE	FALSE	FALSE	FALSE	FALSE
MR-IVW	n-formylanthranilic acid	GCST90199960	HMDB0004089	docosahexaenoate (dha; 22:6n3)	GCST90199651	HMDB0002183	0.00525203	0.0298245	0.860217	2	FALSE	FALSE	FALSE	FALSE	FALSE
MR-IVW LD	n-formylanthranilic acid	GCST90199960	HMDB0004089	docosahexaenoate (dha; 22:6n3)	GCST90199651	HMDB0002183	0.00525203	0.0298245	0.860217	2	FALSE	FALSE	FALSE	FALSE	FALSE
MR-PCA	n-formylanthranilic acid	GCST90199960	HMDB0004089	docosahexaenoate (dha; 22:6n3)	GCST90199651	HMDB0002183	0.0107224	0.0294226	0.715539	2	FALSE	FALSE	FALSE	FALSE	FALSE
MR-link-2	1-methylnicotinamide	GCST90200406	HMDB0000699	leucine	GCST90200389	HMDB0000687	0.00992371	0.143602	0.944906	1	FALSE	FALSE	FALSE	FALSE	FALSE
MR-IVW	1-methylnicotinamide	GCST90200406	HMDB0000699	leucine	GCST90200389	HMDB0000687	0.264928	0.167926	0.114648	1	FALSE	FALSE	FALSE	FALSE	FALSE
MR-IVW LD	1-methylnicotinamide	GCST90200406	HMDB0000699	leucine	GCST90200389	HMDB0000687	0.264928	0.167926	0.114648	1	FALSE	FALSE	FALSE	FALSE	FALSE
MR-PCA	1-methylnicotinamide	GCST90200406	HMDB0000699	leucine	GCST90200389	HMDB0000687	0.0327063	0.0878281	0.709602	1	FALSE	FALSE	FALSE	FALSE	FALSE
MR-link-2	myo-inositol	GCST90200401	HMDB0000211	asparagine	M34283	HMDB0000168	0.247447	0.167217	0.13893	1	FALSE	FALSE	FALSE	FALSE	FALSE
MR-IVW	myo-inositol	GCST90200401	HMDB0000211	asparagine	M34283	HMDB0000168	0.159453	0.17717	0.36812	1	FALSE	FALSE	FALSE	FALSE	FALSE
MR-IVW LD	myo-inositol	GCST90200401	HMDB0000211	asparagine	M34283	HMDB0000168	0.159453	0.17717	0.36812	1	FALSE	FALSE	FALSE	FALSE	FALSE
MR-PCA	myo-inositol	GCST90200401	HMDB0000211	asparagine	M34283	HMDB0000168	0.18524	0.134249	0.16764	1	FALSE	FALSE	FALSE	FALSE	FALSE
MR-link-2	2-aminobutyrate	GCST90200305	HMDB0000452	histidine	GCST90200377	HMDB0000177	0.0114402	0.0881772	0.896771	2	FALSE	FALSE	FALSE	FALSE	FALSE
MR-IVW	2-aminobutyrate	GCST90200305	HMDB0000452	histidine	GCST90200377	HMDB0000177	-0.133307	0.0760125	0.0794734	2	FALSE	FALSE	FALSE	FALSE	FALSE
MR-IVW LD	2-aminobutyrate	GCST90200305	HMDB0000452	histidine	GCST90200377	HMDB0000177	-0.133307	0.0760125	0.0794734	2	FALSE	FALSE	FALSE	FALSE	FALSE
MR-PCA	2-aminobutyrate	GCST90200305	HMDB0000452	histidine	GCST90200377	HMDB0000177	-0.0129408	0.0659226	0.844373	2	FALSE	FALSE	FALSE	FALSE	FALSE
MR-link-2	isoursodeoxycholate	GCST90199892	HMDB0000686	asparagine	bioa_003	HMDB0000168	-0.0686587	0.0952695	0.471107	1	FALSE	FALSE	FALSE	FALSE	FALSE
MR-IVW	isoursodeoxycholate	GCST90199892	HMDB0000686	asparagine	bioa_003	HMDB0000168	-0.0573199	0.09041	0.526081	1	FALSE	FALSE	FALSE	FALSE	FALSE
MR-IVW LD	isoursodeoxycholate	GCST90199892	HMDB0000686	asparagine	bioa_003	HMDB0000168	-0.0573199	0.09041	0.526081	1	FALSE	FALSE	FALSE	FALSE	FALSE
MR-PCA	isoursodeoxycholate	GCST90199892	HMDB0000686	asparagine	bioa_003	HMDB0000168	-0.0434857	0.0785579	0.579887	1	FALSE	FALSE	FALSE	FALSE	FALSE
MR-link-2	acetate	met-d-Acetate	HMDB0000042	1,7-dimethylurate	M34400	HMDB0011103	-0.0209085	0.232712	0.928409	7	FALSE	FALSE	FALSE	FALSE	FALSE
MR-IVW	acetate	met-d-Acetate	HMDB0000042	1,7-dimethylurate	M34400	HMDB0011103	-0.367763	0.215328	0.0876506	7	FALSE	FALSE	FALSE	FALSE	FALSE
MR-IVW LD	acetate	met-d-Acetate	HMDB0000042	1,7-dimethylurate	M34400	HMDB0011103	-0.359242	0.208408	0.0847536	7	FALSE	FALSE	FALSE	FALSE	FALSE
MR-PCA	acetate	met-d-Acetate	HMDB0000042	1,7-dimethylurate	M34400	HMDB0011103	-0.149192	0.190192	0.432788	7	FALSE	FALSE	FALSE	FALSE	FALSE
MR-link-2	glutamine	met-d-Gln	HMDB0000641	urea	M01670	HMDB0000294	0.00108548	0.0602861	0.985634	35	FALSE	FALSE	FALSE	FALSE	FALSE
MR-IVW	glutamine	met-d-Gln	HMDB0000641	urea	M01670	HMDB0000294	-0.0401298	0.0648539	0.536066	35	FALSE	FALSE	FALSE	FALSE	FALSE
MR-IVW LD	glutamine	met-d-Gln	HMDB0000641	urea	M01670	HMDB0000294	-0.0298241	0.0565938	0.598204	35	FALSE	FALSE	FALSE	FALSE	FALSE
MR-PCA	glutamine	met-d-Gln	HMDB0000641	urea	M01670	HMDB0000294	0.0234532	0.0550263	0.66995	35	FALSE	FALSE	FALSE	FALSE	FALSE
MR-link-2	pantothenate	M01508	HMDB0000210	3-hydroxybutyrate (bhba)	M00542	HMDB0000011	-0.180305	0.214789	0.401217	1	FALSE	FALSE	FALSE	FALSE	FALSE
MR-IVW	pantothenate	M01508	HMDB0000210	3-hydroxybutyrate (bhba)	M00542	HMDB0000011	-0.123697	0.155145	0.425278	1	FALSE	FALSE	FALSE	FALSE	FALSE
MR-IVW LD	pantothenate	M01508	HMDB0000210	3-hydroxybutyrate (bhba)	M00542	HMDB0000011	-0.123697	0.155145	0.425278	1	FALSE	FALSE	FALSE	FALSE	FALSE
MR-PCA	pantothenate	M01508	HMDB0000210	3-hydroxybutyrate (bhba)	M00542	HMDB0000011	-0.190701	0.168169	0.256801	1	FALSE	FALSE	FALSE	FALSE	FALSE
MR-link-2	methionine	bioa_013	HMDB0000696	oleamide	M32458	HMDB0002117	-0.0895687	0.143757	0.533246	4	FALSE	FALSE	FALSE	FALSE	FALSE
MR-IVW	methionine	bioa_013	HMDB0000696	oleamide	M32458	HMDB0002117	-0.14786	0.154533	0.33866	4	FALSE	FALSE	FALSE	FALSE	FALSE
MR-IVW LD	methionine	bioa_013	HMDB0000696	oleamide	M32458	HMDB0002117	-0.148496	0.156683	0.343256	4	FALSE	FALSE	FALSE	FALSE	FALSE
MR-PCA	methionine	bioa_013	HMDB0000696	oleamide	M32458	HMDB0002117	-0.101946	0.131315	0.437544	4	FALSE	FALSE	FALSE	FALSE	FALSE
MR-link-2	alpha-aminoadipic acid	bioa_025	HMDB0000510	pantothenate	GCST90200279	HMDB0000210	-0.0560585	0.144013	0.697083	3	FALSE	FALSE	FALSE	FALSE	FALSE
MR-IVW	alpha-aminoadipic acid	bioa_025	HMDB0000510	pantothenate	GCST90200279	HMDB0000210	0.0779867	0.116195	0.502113	3	FALSE	FALSE	FALSE	FALSE	FALSE
MR-IVW LD	alpha-aminoadipic acid	bioa_025	HMDB0000510	pantothenate	GCST90200279	HMDB0000210	0.0779867	0.116195	0.502113	3	FALSE	FALSE	FALSE	FALSE	FALSE
MR-PCA	alpha-aminoadipic acid	bioa_025	HMDB0000510	pantothenate	GCST90200279	HMDB0000210	-0.00892794	0.0638708	0.888833	3	FALSE	FALSE	FALSE	FALSE	FALSE
MR-link-2	paraxanthine	GCST90199654	HMDB0001860	spermidine	GCST90200423	HMDB0001257	-0.138579	0.198613	0.485344	1	FALSE	FALSE	FALSE	FALSE	FALSE
MR-IVW	paraxanthine	GCST90199654	HMDB0001860	spermidine	GCST90200423	HMDB0001257	-0.21039	0.148476	0.156483	1	FALSE	FALSE	FALSE	FALSE	FALSE
MR-IVW LD	paraxanthine	GCST90199654	HMDB0001860	spermidine	GCST90200423	HMDB0001257	-0.21039	0.148476	0.156483	1	FALSE	FALSE	FALSE	FALSE	FALSE
MR-PCA	paraxanthine	GCST90199654	HMDB0001860	spermidine	GCST90200423	HMDB0001257	-0.11181	0.10584	0.290785	1	FALSE	FALSE	FALSE	FALSE	FALSE
MR-link-2	5-acetylamino-6-formylamino-3-methyluracil	GCST90200680	HMDB0011105	lactate	GCST90200408	HMDB0000190	0.00852657	0.021412	0.690471	1	FALSE	FALSE	FALSE	FALSE	FALSE
MR-IVW	5-acetylamino-6-formylamino-3-methyluracil	GCST90200680	HMDB0011105	lactate	GCST90200408	HMDB0000190	-0.0122519	0.0238704	0.607765	1	FALSE	FALSE	FALSE	FALSE	FALSE
MR-IVW LD	5-acetylamino-6-formylamino-3-methyluracil	GCST90200680	HMDB0011105	lactate	GCST90200408	HMDB0000190	-0.0131934	0.0252692	0.601592	1	FALSE	FALSE	FALSE	FALSE	FALSE
MR-PCA	5-acetylamino-6-formylamino-3-methyluracil	GCST90200680	HMDB0011105	lactate	GCST90200408	HMDB0000190	-0.0163221	0.0238756	0.494208	1	FALSE	FALSE	FALSE	FALSE	FALSE
MR-link-2	creatinine	met-d-Creatinine	HMDB0000562	glutamate	GCST90200412	HMDB0000148	0.105638	0.0635443	0.0964264	63	FALSE	FALSE	FALSE	FALSE	FALSE
MR-IVW	creatinine	met-d-Creatinine	HMDB0000562	glutamate	GCST90200412	HMDB0000148	0.127881	0.0607132	0.0351771	63	FALSE	FALSE	FALSE	FALSE	FALSE
MR-IVW LD	creatinine	met-d-Creatinine	HMDB0000562	glutamate	GCST90200412	HMDB0000148	0.107972	0.0598619	0.0712803	63	FALSE	FALSE	FALSE	FALSE	FALSE
MR-PCA	creatinine	met-d-Creatinine	HMDB0000562	glutamate	GCST90200412	HMDB0000148	0.0799069	0.0461734	0.083526	63	FALSE	FALSE	FALSE	FALSE	FALSE
MR-link-2	citrate	M01564	HMDB0000094	serine	bioa_018	HMDB0000187	0.0282248	0.0362893	0.436704	4	FALSE	FALSE	FALSE	FALSE	FALSE
MR-IVW	citrate	M01564	HMDB0000094	serine	bioa_018	HMDB0000187	0.0643077	0.0405606	0.112859	4	FALSE	FALSE	FALSE	FALSE	FALSE
MR-IVW LD	citrate	M01564	HMDB0000094	serine	bioa_018	HMDB0000187	0.0437491	0.0350461	0.21191	4	FALSE	FALSE	FALSE	FALSE	FALSE
MR-PCA	citrate	M01564	HMDB0000094	serine	bioa_018	HMDB0000187	0.0308497	0.0282421	0.274688	4	FALSE	FALSE	FALSE	FALSE	FALSE
MR-link-2	glutamate	bioa_007	HMDB0000148	tryptophan	GCST90200441	HMDB0000929	0.364007	0.355948	0.306478	1	FALSE	FALSE	FALSE	FALSE	FALSE
MR-IVW	glutamate	bioa_007	HMDB0000148	tryptophan	GCST90200441	HMDB0000929	0.292039	0.315336	0.354384	1	FALSE	FALSE	FALSE	FALSE	FALSE
MR-IVW LD	glutamate	bioa_007	HMDB0000148	tryptophan	GCST90200441	HMDB0000929	0.292039	0.315336	0.354384	1	FALSE	FALSE	FALSE	FALSE	FALSE
MR-PCA	glutamate	bioa_007	HMDB0000148	tryptophan	GCST90200441	HMDB0000929	0.175881	0.278253	0.527327	1	FALSE	FALSE	FALSE	FALSE	FALSE
MR-link-2	sphingosine 1-phosphate	GCST90199657	HMDB0000277	lactate	GCST90200408	HMDB0000190	0.268336	0.168168	0.110569	1	FALSE	FALSE	FALSE	FALSE	FALSE
MR-IVW	sphingosine 1-phosphate	GCST90199657	HMDB0000277	lactate	GCST90200408	HMDB0000190	-0.0928574	0.118984	0.435145	1	FALSE	FALSE	FALSE	FALSE	FALSE
MR-IVW LD	sphingosine 1-phosphate	GCST90199657	HMDB0000277	lactate	GCST90200408	HMDB0000190	-0.0927237	0.122156	0.447815	1	FALSE	FALSE	FALSE	FALSE	FALSE
MR-PCA	sphingosine 1-phosphate	GCST90199657	HMDB0000277	lactate	GCST90200408	HMDB0000190	0.185594	0.095336	0.051566	1	FALSE	FALSE	FALSE	FALSE	FALSE
MR-link-2	inositol 1-phosphate (i1p)	M01481	HMDB0000213	urate	M01604	HMDB0000289	-0.00321903	0.0515945	0.950251	9	FALSE	FALSE	FALSE	FALSE	FALSE
MR-IVW	inositol 1-phosphate (i1p)	M01481	HMDB0000213	urate	M01604	HMDB0000289	0.0117154	0.0257462	0.649083	11	FALSE	FALSE	FALSE	FALSE	FALSE
MR-IVW LD	inositol 1-phosphate (i1p)	M01481	HMDB0000213	urate	M01604	HMDB0000289	0.0117154	0.0257462	0.649083	11	FALSE	FALSE	FALSE	FALSE	FALSE
MR-PCA	inositol 1-phosphate (i1p)	M01481	HMDB0000213	urate	M01604	HMDB0000289	0.0105735	0.0208025	0.611257	11	FALSE	FALSE	FALSE	FALSE	FALSE
MR-link-2	acetoacetate	met-d-Acetoacetate	HMDB0000060	serine	bioa_018	HMDB0000187	0.139745	0.111764	0.211171	6	FALSE	FALSE	FALSE	FALSE	FALSE
MR-IVW	acetoacetate	met-d-Acetoacetate	HMDB0000060	serine	bioa_018	HMDB0000187	0.0777375	0.097774	0.426571	6	FALSE	FALSE	FALSE	FALSE	FALSE
MR-IVW LD	acetoacetate	met-d-Acetoacetate	HMDB0000060	serine	bioa_018	HMDB0000187	0.0780162	0.0976059	0.424118	6	FALSE	FALSE	FALSE	FALSE	FALSE
MR-PCA	acetoacetate	met-d-Acetoacetate	HMDB0000060	serine	bioa_018	HMDB0000187	0.106077	0.0931491	0.254793	6	FALSE	FALSE	FALSE	FALSE	FALSE
MR-link-2	cholesterol	M00063	HMDB0000067	cysteine	M31453	HMDB0000574	-0.0534734	0.330557	0.871489	1	FALSE	FALSE	FALSE	FALSE	FALSE
MR-IVW	cholesterol	M00063	HMDB0000067	cysteine	M31453	HMDB0000574	-0.051788	0.168311	0.758316	1	FALSE	FALSE	FALSE	FALSE	FALSE
MR-IVW LD	cholesterol	M00063	HMDB0000067	cysteine	M31453	HMDB0000574	-0.051788	0.168311	0.758316	1	FALSE	FALSE	FALSE	FALSE	FALSE
MR-PCA	cholesterol	M00063	HMDB0000067	cysteine	M31453	HMDB0000574	-0.0657374	0.152195	0.665792	1	FALSE	FALSE	FALSE	FALSE	FALSE
MR-link-2	asparagine	bioa_003	HMDB0000168	citrulline	M02132	HMDB0000904	0.0663082	0.0517132	0.199762	6	FALSE	FALSE	FALSE	FALSE	FALSE
MR-IVW	asparagine	bioa_003	HMDB0000168	citrulline	M02132	HMDB0000904	0.00273426	0.0603882	0.963886	6	FALSE	FALSE	FALSE	FALSE	FALSE
MR-IVW LD	asparagine	bioa_003	HMDB0000168	citrulline	M02132	HMDB0000904	0.00509508	0.0620991	0.934609	6	FALSE	FALSE	FALSE	FALSE	FALSE
MR-PCA	asparagine	bioa_003	HMDB0000168	citrulline	M02132	HMDB0000904	0.0939993	0.0622712	0.131167	6	FALSE	FALSE	FALSE	FALSE	FALSE
MR-link-2	uridine	GCST90200407	HMDB0000296	inosine	M01123	HMDB0000195	-0.0268386	0.152686	0.86047	3	FALSE	FALSE	FALSE	FALSE	FALSE
MR-IVW	uridine	GCST90200407	HMDB0000296	inosine	M01123	HMDB0000195	-0.108167	0.133978	0.419467	3	FALSE	FALSE	FALSE	FALSE	FALSE
MR-IVW LD	uridine	GCST90200407	HMDB0000296	inosine	M01123	HMDB0000195	-0.108167	0.133978	0.419467	3	FALSE	FALSE	FALSE	FALSE	FALSE
MR-PCA	uridine	GCST90200407	HMDB0000296	inosine	M01123	HMDB0000195	-0.0968264	0.124697	0.437459	3	FALSE	FALSE	FALSE	FALSE	FALSE
MR-link-2	citrate	GCST90200304	HMDB0000094	alanine	bioa_001	HMDB0000161	0.0294824	0.0214416	0.169129	3	FALSE	FALSE	FALSE	FALSE	FALSE
MR-IVW	citrate	GCST90200304	HMDB0000094	alanine	bioa_001	HMDB0000161	-0.0363674	0.0220997	0.0998452	3	FALSE	FALSE	FALSE	FALSE	FALSE
MR-IVW LD	citrate	GCST90200304	HMDB0000094	alanine	bioa_001	HMDB0000161	-0.0346423	0.0218088	0.112184	3	FALSE	FALSE	FALSE	FALSE	FALSE
MR-PCA	citrate	GCST90200304	HMDB0000094	alanine	bioa_001	HMDB0000161	-0.00668719	0.0162324	0.680364	3	FALSE	FALSE	FALSE	FALSE	FALSE
MR-link-2	docosahexaenoate (dha; 22:6n3)	GCST90199651	HMDB0002183	threonine	bioa_019	HMDB0000167	-0.351768	0.135798	0.00958691	1	FALSE	FALSE	FALSE	FALSE	FALSE
MR-IVW	docosahexaenoate (dha; 22:6n3)	GCST90199651	HMDB0002183	threonine	bioa_019	HMDB0000167	-0.359743	0.0965754	0.000195315	1	FALSE	FALSE	FALSE	FALSE	FALSE
MR-IVW LD	docosahexaenoate (dha; 22:6n3)	GCST90199651	HMDB0002183	threonine	bioa_019	HMDB0000167	-0.359743	0.0965754	0.000195315	1	FALSE	FALSE	FALSE	FALSE	FALSE
MR-PCA	docosahexaenoate (dha; 22:6n3)	GCST90199651	HMDB0002183	threonine	bioa_019	HMDB0000167	-0.239099	0.0745826	0.00134677	1	FALSE	FALSE	FALSE	FALSE	FALSE
MR-link-2	1-(1-enyl-stearoyl)-2-arachidonoyl-gpe (p-18:0/20:4)*	GCST90200058	HMDB0005779	choline	M15506	HMDB0000097	-0.0697679	0.0627526	0.266227	1	FALSE	FALSE	FALSE	FALSE	FALSE
MR-IVW	1-(1-enyl-stearoyl)-2-arachidonoyl-gpe (p-18:0/20:4)*	GCST90200058	HMDB0005779	choline	M15506	HMDB0000097	-0.0697965	0.0615852	0.257074	1	FALSE	FALSE	FALSE	FALSE	FALSE
MR-IVW LD	1-(1-enyl-stearoyl)-2-arachidonoyl-gpe (p-18:0/20:4)*	GCST90200058	HMDB0005779	choline	M15506	HMDB0000097	-0.0697965	0.0615852	0.257074	1	FALSE	FALSE	FALSE	FALSE	FALSE
MR-PCA	1-(1-enyl-stearoyl)-2-arachidonoyl-gpe (p-18:0/20:4)*	GCST90200058	HMDB0005779	choline	M15506	HMDB0000097	-0.0639769	0.0603235	0.288889	1	FALSE	FALSE	FALSE	FALSE	FALSE
MR-link-2	creatine	GCST90200323	HMDB0000064	sarcosine	bioa_031	HMDB0000271	0.0374856	0.0385688	0.331093	2	FALSE	FALSE	FALSE	FALSE	FALSE
MR-IVW	creatine	GCST90200323	HMDB0000064	sarcosine	bioa_031	HMDB0000271	0.0649951	0.0396398	0.10108	2	FALSE	FALSE	FALSE	FALSE	FALSE
MR-IVW LD	creatine	GCST90200323	HMDB0000064	sarcosine	bioa_031	HMDB0000271	0.0649951	0.0396398	0.10108	2	FALSE	FALSE	FALSE	FALSE	FALSE
MR-PCA	creatine	GCST90200323	HMDB0000064	sarcosine	bioa_031	HMDB0000271	0.0460453	0.0367471	0.210194	2	FALSE	FALSE	FALSE	FALSE	FALSE
MR-link-2	s-1-pyrroline-5-carboxylate	GCST90200381	HMDB0001301	dimethylglycine	GCST90200424	HMDB0000092	-0.0107426	0.0407266	0.791955	2	FALSE	FALSE	FALSE	FALSE	FALSE
MR-IVW	s-1-pyrroline-5-carboxylate	GCST90200381	HMDB0001301	dimethylglycine	GCST90200424	HMDB0000092	-0.0643468	0.0429225	0.133837	2	FALSE	FALSE	FALSE	FALSE	FALSE
MR-IVW LD	s-1-pyrroline-5-carboxylate	GCST90200381	HMDB0001301	dimethylglycine	GCST90200424	HMDB0000092	-0.0643468	0.0429225	0.133837	2	FALSE	FALSE	FALSE	FALSE	FALSE
MR-PCA	s-1-pyrroline-5-carboxylate	GCST90200381	HMDB0001301	dimethylglycine	GCST90200424	HMDB0000092	-0.0490093	0.0368919	0.184027	2	FALSE	FALSE	FALSE	FALSE	FALSE
MR-link-2	n-acetylornithine	bioa_023	HMDB0003357	phenylalanine	GCST90200396	HMDB0000159	0.0378483	0.0219555	0.0847314	4	FALSE	FALSE	FALSE	FALSE	FALSE
MR-IVW	n-acetylornithine	bioa_023	HMDB0003357	phenylalanine	GCST90200396	HMDB0000159	0.0292128	0.034193	0.392911	4	FALSE	FALSE	FALSE	FALSE	FALSE
MR-IVW LD	n-acetylornithine	bioa_023	HMDB0003357	phenylalanine	GCST90200396	HMDB0000159	0.0265389	0.0305367	0.384803	4	FALSE	FALSE	FALSE	FALSE	FALSE
MR-PCA	n-acetylornithine	bioa_023	HMDB0003357	phenylalanine	GCST90200396	HMDB0000159	0.0468252	0.0234569	0.0459096	4	FALSE	FALSE	FALSE	FALSE	FALSE
MR-link-2	glutamine	GCST90200419	HMDB0000641	cholesterol	GCST90200368	HMDB0000067	-0.00712248	0.0690139	0.917801	2	FALSE	FALSE	FALSE	FALSE	FALSE
MR-IVW	glutamine	GCST90200419	HMDB0000641	cholesterol	GCST90200368	HMDB0000067	0.0651703	0.0620837	0.293849	2	FALSE	FALSE	FALSE	FALSE	FALSE
MR-IVW LD	glutamine	GCST90200419	HMDB0000641	cholesterol	GCST90200368	HMDB0000067	0.0651703	0.0620837	0.293849	2	FALSE	FALSE	FALSE	FALSE	FALSE
MR-PCA	glutamine	GCST90200419	HMDB0000641	cholesterol	GCST90200368	HMDB0000067	0.0175513	0.0590421	0.766262	2	FALSE	FALSE	FALSE	FALSE	FALSE
MR-link-2	1-methylurate	M34395	HMDB0003099	valine	GCST90200442	HMDB0000883	0.0505099	0.0993542	0.611186	1	FALSE	FALSE	FALSE	FALSE	FALSE
MR-IVW	1-methylurate	M34395	HMDB0003099	valine	GCST90200442	HMDB0000883	0.0945883	0.0733204	0.197027	1	FALSE	FALSE	FALSE	FALSE	FALSE
MR-IVW LD	1-methylurate	M34395	HMDB0003099	valine	GCST90200442	HMDB0000883	0.0945883	0.0733204	0.197027	1	FALSE	FALSE	FALSE	FALSE	FALSE
MR-PCA	1-methylurate	M34395	HMDB0003099	valine	GCST90200442	HMDB0000883	0.0923027	0.0720771	0.20033	1	FALSE	FALSE	FALSE	FALSE	FALSE
MR-link-2	spermidine	GCST90200423	HMDB0001257	guanidinoacetate	GCST90200384	HMDB0000128	0.249347	0.201155	0.215131	1	FALSE	FALSE	FALSE	FALSE	FALSE
MR-IVW	spermidine	GCST90200423	HMDB0001257	guanidinoacetate	GCST90200384	HMDB0000128	0.192546	0.145242	0.184941	1	FALSE	FALSE	FALSE	FALSE	FALSE
MR-IVW LD	spermidine	GCST90200423	HMDB0001257	guanidinoacetate	GCST90200384	HMDB0000128	0.192546	0.145242	0.184941	1	FALSE	FALSE	FALSE	FALSE	FALSE
MR-PCA	spermidine	GCST90200423	HMDB0001257	guanidinoacetate	GCST90200384	HMDB0000128	0.094973	0.08904	0.286137	1	FALSE	FALSE	FALSE	FALSE	FALSE
MR-link-2	3-methyl-2-oxobutyrate	M21047	HMDB0000019	taurocholate	GCST90200333	HMDB0000036	0.0211619	0.176557	0.904595	1	FALSE	FALSE	FALSE	FALSE	FALSE
MR-IVW	3-methyl-2-oxobutyrate	M21047	HMDB0000019	taurocholate	GCST90200333	HMDB0000036	0.0733675	0.166407	0.659291	1	FALSE	FALSE	FALSE	FALSE	FALSE
MR-IVW LD	3-methyl-2-oxobutyrate	M21047	HMDB0000019	taurocholate	GCST90200333	HMDB0000036	0.0733675	0.166407	0.659291	1	FALSE	FALSE	FALSE	FALSE	FALSE
MR-PCA	3-methyl-2-oxobutyrate	M21047	HMDB0000019	taurocholate	GCST90200333	HMDB0000036	-0.00513659	0.12787	0.967957	1	FALSE	FALSE	FALSE	FALSE	FALSE
MR-link-2	glycine	GCST90200707	HMDB0000123	glycerol	M15122	HMDB0000131	0.0363841	0.0384932	0.344553	3	FALSE	FALSE	FALSE	FALSE	FALSE
MR-IVW	glycine	GCST90200707	HMDB0000123	glycerol	M15122	HMDB0000131	0.040191	0.0301912	0.183118	3	FALSE	FALSE	FALSE	FALSE	FALSE
MR-IVW LD	glycine	GCST90200707	HMDB0000123	glycerol	M15122	HMDB0000131	0.040191	0.0301912	0.183118	3	FALSE	FALSE	FALSE	FALSE	FALSE
MR-PCA	glycine	GCST90200707	HMDB0000123	glycerol	M15122	HMDB0000131	0.00325097	0.0316467	0.91818	3	FALSE	FALSE	FALSE	FALSE	FALSE
MR-link-2	n1-methyl-2-pyridone-5-carboxamide	GCST90199778	HMDB0004193	methionine sulfoxide	GCST90199625	HMDB0002005	0.217307	0.156519	0.165022	2	FALSE	FALSE	FALSE	FALSE	FALSE
MR-IVW	n1-methyl-2-pyridone-5-carboxamide	GCST90199778	HMDB0004193	methionine sulfoxide	GCST90199625	HMDB0002005	0.0535812	0.124729	0.667501	2	FALSE	FALSE	FALSE	FALSE	FALSE
MR-IVW LD	n1-methyl-2-pyridone-5-carboxamide	GCST90199778	HMDB0004193	methionine sulfoxide	GCST90199625	HMDB0002005	0.0535812	0.124729	0.667501	2	FALSE	FALSE	FALSE	FALSE	FALSE
MR-PCA	n1-methyl-2-pyridone-5-carboxamide	GCST90199778	HMDB0004193	methionine sulfoxide	GCST90199625	HMDB0002005	0.0777488	0.0827658	0.347534	2	FALSE	FALSE	FALSE	FALSE	FALSE
MR-link-2	2-oxoarginine*	GCST90199903	HMDB0004225	creatinine	met-d-Creatinine	HMDB0000562	0.0436215	0.0404026	0.280289	2	FALSE	FALSE	FALSE	FALSE	FALSE
MR-IVW	2-oxoarginine*	GCST90199903	HMDB0004225	creatinine	met-d-Creatinine	HMDB0000562	0.0791604	0.0248745	0.00146063	2	FALSE	FALSE	FALSE	FALSE	FALSE
MR-IVW LD	2-oxoarginine*	GCST90199903	HMDB0004225	creatinine	met-d-Creatinine	HMDB0000562	0.0790644	0.0242614	0.00111863	2	FALSE	FALSE	FALSE	FALSE	FALSE
MR-PCA	2-oxoarginine*	GCST90199903	HMDB0004225	creatinine	met-d-Creatinine	HMDB0000562	0.024424	0.0176901	0.167385	2	FALSE	FALSE	FALSE	FALSE	FALSE
MR-link-2	isoursodeoxycholate	GCST90199892	HMDB0000686	n-formylanthranilic acid	GCST90199960	HMDB0004089	-0.0316838	0.200817	0.874635	1	FALSE	FALSE	FALSE	FALSE	FALSE
MR-IVW	isoursodeoxycholate	GCST90199892	HMDB0000686	n-formylanthranilic acid	GCST90199960	HMDB0004089	-0.0329578	0.182575	0.856747	1	FALSE	FALSE	FALSE	FALSE	FALSE
MR-IVW LD	isoursodeoxycholate	GCST90199892	HMDB0000686	n-formylanthranilic acid	GCST90199960	HMDB0004089	-0.0329578	0.182575	0.856747	1	FALSE	FALSE	FALSE	FALSE	FALSE
MR-PCA	isoursodeoxycholate	GCST90199892	HMDB0000686	n-formylanthranilic acid	GCST90199960	HMDB0004089	-0.125919	0.124806	0.313015	1	FALSE	FALSE	FALSE	FALSE	FALSE
MR-link-2	dehydroepiandrosterone sulfate (dhea-s)	M32425	HMDB0001032	5-acetylamino-6-formylamino-3-methyluracil	GCST90200680	HMDB0011105	-0.0287527	0.0968332	0.76652	2	FALSE	FALSE	FALSE	FALSE	FALSE
MR-IVW	dehydroepiandrosterone sulfate (dhea-s)	M32425	HMDB0001032	5-acetylamino-6-formylamino-3-methyluracil	GCST90200680	HMDB0011105	-0.00180826	0.0966628	0.985075	2	FALSE	FALSE	FALSE	FALSE	FALSE
MR-IVW LD	dehydroepiandrosterone sulfate (dhea-s)	M32425	HMDB0001032	5-acetylamino-6-formylamino-3-methyluracil	GCST90200680	HMDB0011105	-0.00180826	0.0966628	0.985075	2	FALSE	FALSE	FALSE	FALSE	FALSE
MR-PCA	dehydroepiandrosterone sulfate (dhea-s)	M32425	HMDB0001032	5-acetylamino-6-formylamino-3-methyluracil	GCST90200680	HMDB0011105	-0.0173826	0.0842282	0.836498	2	FALSE	FALSE	FALSE	FALSE	FALSE
MR-link-2	asparagine	GCST90200452	HMDB0000168	threonine	bioa_019	HMDB0000167	-0.0329336	0.0236211	0.163243	4	FALSE	FALSE	FALSE	FALSE	FALSE
MR-IVW	asparagine	GCST90200452	HMDB0000168	threonine	bioa_019	HMDB0000167	0.014199	0.0265384	0.592625	4	FALSE	FALSE	FALSE	FALSE	FALSE
MR-IVW LD	asparagine	GCST90200452	HMDB0000168	threonine	bioa_019	HMDB0000167	0.00832326	0.0254958	0.744079	4	FALSE	FALSE	FALSE	FALSE	FALSE
MR-PCA	asparagine	GCST90200452	HMDB0000168	threonine	bioa_019	HMDB0000167	-0.0207695	0.0236204	0.379238	4	FALSE	FALSE	FALSE	FALSE	FALSE
MR-link-2	2-hydroxyphenylacetate	GCST90200369	HMDB0000669	7-methylxanthine	M34390	HMDB0001991	-0.116603	0.106219	0.272308	2	FALSE	FALSE	FALSE	FALSE	FALSE
MR-IVW	2-hydroxyphenylacetate	GCST90200369	HMDB0000669	7-methylxanthine	M34390	HMDB0001991	-0.0945399	0.10474	0.366732	2	FALSE	FALSE	FALSE	FALSE	FALSE
MR-IVW LD	2-hydroxyphenylacetate	GCST90200369	HMDB0000669	7-methylxanthine	M34390	HMDB0001991	-0.0945399	0.10474	0.366732	2	FALSE	FALSE	FALSE	FALSE	FALSE
MR-PCA	2-hydroxyphenylacetate	GCST90200369	HMDB0000669	7-methylxanthine	M34390	HMDB0001991	-0.108432	0.0919588	0.238343	2	FALSE	FALSE	FALSE	FALSE	FALSE
MR-link-2	retinol (vitamin a)	GCST90200405	HMDB0000305	cytosine	GCST90200433	HMDB0000630	0.14755	0.148886	0.321673	2	FALSE	FALSE	FALSE	FALSE	FALSE
MR-IVW	retinol (vitamin a)	GCST90200405	HMDB0000305	cytosine	GCST90200433	HMDB0000630	0.0119478	0.122765	0.922471	2	FALSE	FALSE	FALSE	FALSE	FALSE
MR-IVW LD	retinol (vitamin a)	GCST90200405	HMDB0000305	cytosine	GCST90200433	HMDB0000630	0.0119478	0.122765	0.922471	2	FALSE	FALSE	FALSE	FALSE	FALSE
MR-PCA	retinol (vitamin a)	GCST90200405	HMDB0000305	cytosine	GCST90200433	HMDB0000630	0.0777103	0.082628	0.346969	2	FALSE	FALSE	FALSE	FALSE	FALSE
MR-link-2	5-oxoproline	GCST90200280	HMDB0000267	7-methylxanthine	GCST90199754	HMDB0001991	0.051525	0.0324542	0.112372	2	FALSE	FALSE	FALSE	FALSE	FALSE
MR-IVW	5-oxoproline	GCST90200280	HMDB0000267	7-methylxanthine	GCST90199754	HMDB0001991	0.0587716	0.0373149	0.115253	2	FALSE	FALSE	FALSE	FALSE	FALSE
MR-IVW LD	5-oxoproline	GCST90200280	HMDB0000267	7-methylxanthine	GCST90199754	HMDB0001991	0.0527436	0.0320308	0.0996295	2	FALSE	FALSE	FALSE	FALSE	FALSE
MR-PCA	5-oxoproline	GCST90200280	HMDB0000267	7-methylxanthine	GCST90199754	HMDB0001991	0.0328843	0.0338826	0.331779	2	FALSE	FALSE	FALSE	FALSE	FALSE
MR-link-2	leucine	bioa_011	HMDB0000687	caffeine	GCST90200436	HMDB0001847	0.117165	0.137462	0.394024	6	FALSE	FALSE	FALSE	FALSE	FALSE
MR-IVW	leucine	bioa_011	HMDB0000687	caffeine	GCST90200436	HMDB0001847	0.0693921	0.139005	0.617634	6	FALSE	FALSE	FALSE	FALSE	FALSE
MR-IVW LD	leucine	bioa_011	HMDB0000687	caffeine	GCST90200436	HMDB0001847	0.0692877	0.138978	0.618097	6	FALSE	FALSE	FALSE	FALSE	FALSE
MR-PCA	leucine	bioa_011	HMDB0000687	caffeine	GCST90200436	HMDB0001847	0.198734	0.127964	0.120413	6	FALSE	FALSE	FALSE	FALSE	FALSE
MR-link-2	citrate	M01564	HMDB0000094	myo-inositol	GCST90200401	HMDB0000211	-0.0417125	0.0705783	0.554513	4	FALSE	FALSE	FALSE	FALSE	FALSE
MR-IVW	citrate	M01564	HMDB0000094	myo-inositol	GCST90200401	HMDB0000211	-0.0800835	0.0679284	0.238422	4	FALSE	FALSE	FALSE	FALSE	FALSE
MR-IVW LD	citrate	M01564	HMDB0000094	myo-inositol	GCST90200401	HMDB0000211	-0.080497	0.0681215	0.237338	4	FALSE	FALSE	FALSE	FALSE	FALSE
MR-PCA	citrate	M01564	HMDB0000094	myo-inositol	GCST90200401	HMDB0000211	-0.0701795	0.0544477	0.197421	4	FALSE	FALSE	FALSE	FALSE	FALSE
MR-link-2	isoursodeoxycholate	GCST90199892	HMDB0000686	taurocholate	M18497	HMDB0000036	0.116222	0.274269	0.671748	1	FALSE	FALSE	TRUE	FALSE	FALSE
MR-IVW	isoursodeoxycholate	GCST90199892	HMDB0000686	taurocholate	M18497	HMDB0000036	0.117088	0.258478	0.650555	1	FALSE	FALSE	TRUE	FALSE	FALSE
MR-IVW LD	isoursodeoxycholate	GCST90199892	HMDB0000686	taurocholate	M18497	HMDB0000036	0.117088	0.258478	0.650555	1	FALSE	FALSE	TRUE	FALSE	FALSE
MR-PCA	isoursodeoxycholate	GCST90199892	HMDB0000686	taurocholate	M18497	HMDB0000036	0.104505	0.221601	0.637218	1	FALSE	FALSE	TRUE	FALSE	FALSE
MR-link-2	dihydroorotate	GCST90200444	HMDB03349	1-methylxanthine	M34389	HMDB0010738	-0.0574004	0.0571716	0.315377	4	FALSE	FALSE	FALSE	FALSE	FALSE
MR-IVW	dihydroorotate	GCST90200444	HMDB03349	1-methylxanthine	M34389	HMDB0010738	-0.0402857	0.0568269	0.478375	4	FALSE	FALSE	FALSE	FALSE	FALSE
MR-IVW LD	dihydroorotate	GCST90200444	HMDB03349	1-methylxanthine	M34389	HMDB0010738	-0.0402601	0.0568137	0.478552	4	FALSE	FALSE	FALSE	FALSE	FALSE
MR-PCA	dihydroorotate	GCST90200444	HMDB03349	1-methylxanthine	M34389	HMDB0010738	0.00315554	0.0509261	0.950592	4	FALSE	FALSE	FALSE	FALSE	FALSE
MR-link-2	2-hydroxyglutarate	GCST90199865	HMDB0059655	cystathionine	GCST90200383	HMDB0000099	-0.109974	0.125453	0.380697	2	FALSE	FALSE	FALSE	FALSE	FALSE
MR-IVW	2-hydroxyglutarate	GCST90199865	HMDB0059655	cystathionine	GCST90200383	HMDB0000099	-0.1238	0.0971256	0.202438	2	FALSE	FALSE	FALSE	FALSE	FALSE
MR-IVW LD	2-hydroxyglutarate	GCST90199865	HMDB0059655	cystathionine	GCST90200383	HMDB0000099	-0.1238	0.0971256	0.202438	2	FALSE	FALSE	FALSE	FALSE	FALSE
MR-PCA	2-hydroxyglutarate	GCST90199865	HMDB0059655	cystathionine	GCST90200383	HMDB0000099	-0.0100855	0.0723408	0.889121	2	FALSE	FALSE	FALSE	FALSE	FALSE
MR-link-2	creatinine	met-d-Creatinine	HMDB0000562	alanine	M32339	HMDB0000161	-0.0203458	0.0772814	0.792344	53	FALSE	FALSE	FALSE	FALSE	FALSE
MR-IVW	creatinine	met-d-Creatinine	HMDB0000562	alanine	M32339	HMDB0000161	0.0338544	0.070079	0.629033	53	FALSE	FALSE	FALSE	FALSE	FALSE
MR-IVW LD	creatinine	met-d-Creatinine	HMDB0000562	alanine	M32339	HMDB0000161	0.0327199	0.0698298	0.639379	53	FALSE	FALSE	FALSE	FALSE	FALSE
MR-PCA	creatinine	met-d-Creatinine	HMDB0000562	alanine	M32339	HMDB0000161	-0.0179116	0.0609097	0.768706	53	FALSE	FALSE	FALSE	FALSE	FALSE
MR-link-2	inositol 1-phosphate (i1p)	M01481	HMDB0000213	n-formylanthranilic acid	GCST90199960	HMDB0004089	-0.0126948	0.0456459	0.780924	10	FALSE	FALSE	FALSE	FALSE	FALSE
MR-IVW	inositol 1-phosphate (i1p)	M01481	HMDB0000213	n-formylanthranilic acid	GCST90199960	HMDB0004089	-0.00046657	0.0254658	0.985382	11	FALSE	FALSE	FALSE	FALSE	FALSE
MR-IVW LD	inositol 1-phosphate (i1p)	M01481	HMDB0000213	n-formylanthranilic acid	GCST90199960	HMDB0004089	-0.00046657	0.0254658	0.985382	11	FALSE	FALSE	FALSE	FALSE	FALSE
MR-PCA	inositol 1-phosphate (i1p)	M01481	HMDB0000213	n-formylanthranilic acid	GCST90199960	HMDB0004089	0.0154032	0.0206503	0.455723	11	FALSE	FALSE	FALSE	FALSE	FALSE
MR-link-2	phenylalanine	bioa_016	HMDB0000159	n-acetylornithine	bioa_023	HMDB0003357	0.0769181	0.0524475	0.142492	10	FALSE	FALSE	FALSE	FALSE	FALSE
MR-IVW	phenylalanine	bioa_016	HMDB0000159	n-acetylornithine	bioa_023	HMDB0003357	0.0975816	0.0513179	0.0572351	10	FALSE	FALSE	FALSE	FALSE	FALSE
MR-IVW LD	phenylalanine	bioa_016	HMDB0000159	n-acetylornithine	bioa_023	HMDB0003357	0.0958185	0.0512092	0.0613285	10	FALSE	FALSE	FALSE	FALSE	FALSE
MR-PCA	phenylalanine	bioa_016	HMDB0000159	n-acetylornithine	bioa_023	HMDB0003357	0.0619307	0.049774	0.213412	10	FALSE	FALSE	FALSE	FALSE	FALSE
MR-link-2	tryptophan	bioa_020	HMDB0000929	pantothenate	M01508	HMDB0000210	-0.0587373	0.124192	0.636245	3	FALSE	FALSE	FALSE	FALSE	FALSE
MR-IVW	tryptophan	bioa_020	HMDB0000929	pantothenate	M01508	HMDB0000210	0.138285	0.119134	0.245742	3	FALSE	FALSE	FALSE	FALSE	FALSE
MR-IVW LD	tryptophan	bioa_020	HMDB0000929	pantothenate	M01508	HMDB0000210	0.138285	0.119134	0.245742	3	FALSE	FALSE	FALSE	FALSE	FALSE
MR-PCA	tryptophan	bioa_020	HMDB0000929	pantothenate	M01508	HMDB0000210	0.0416214	0.113583	0.714038	3	FALSE	FALSE	FALSE	FALSE	FALSE
MR-link-2	sarcosine	bioa_031	HMDB0000271	sulfate*	GCST90199896	HMDB01448	0.0382574	0.101838	0.707163	3	FALSE	FALSE	FALSE	FALSE	FALSE
MR-IVW	sarcosine	bioa_031	HMDB0000271	sulfate*	GCST90199896	HMDB01448	0.0588058	0.0959868	0.540112	3	FALSE	FALSE	FALSE	FALSE	FALSE
MR-IVW LD	sarcosine	bioa_031	HMDB0000271	sulfate*	GCST90199896	HMDB01448	0.0667111	0.0993895	0.502088	3	FALSE	FALSE	FALSE	FALSE	FALSE
MR-PCA	sarcosine	bioa_031	HMDB0000271	sulfate*	GCST90199896	HMDB01448	0.0995706	0.0783993	0.204068	3	FALSE	FALSE	FALSE	FALSE	FALSE
MR-link-2	retinol (vitamin a)	GCST90200405	HMDB0000305	serine	GCST90200415	HMDB0000187	-0.236618	0.134299	0.0780919	2	FALSE	FALSE	FALSE	FALSE	FALSE
MR-IVW	retinol (vitamin a)	GCST90200405	HMDB0000305	serine	GCST90200415	HMDB0000187	-0.120549	0.112857	0.28545	2	FALSE	FALSE	FALSE	FALSE	FALSE
MR-IVW LD	retinol (vitamin a)	GCST90200405	HMDB0000305	serine	GCST90200415	HMDB0000187	-0.120549	0.112857	0.28545	2	FALSE	FALSE	FALSE	FALSE	FALSE
MR-PCA	retinol (vitamin a)	GCST90200405	HMDB0000305	serine	GCST90200415	HMDB0000187	-0.0778945	0.0760092	0.305456	2	FALSE	FALSE	FALSE	FALSE	FALSE
MR-link-2	tryptophan	GCST90200441	HMDB0000929	alpha-ketoglutaramate*	GCST90199885	HMDB0001552	-0.152168	0.128457	0.236181	2	FALSE	FALSE	FALSE	FALSE	FALSE
MR-IVW	tryptophan	GCST90200441	HMDB0000929	alpha-ketoglutaramate*	GCST90199885	HMDB0001552	-0.0614325	0.113573	0.588572	2	FALSE	FALSE	FALSE	FALSE	FALSE
MR-IVW LD	tryptophan	GCST90200441	HMDB0000929	alpha-ketoglutaramate*	GCST90199885	HMDB0001552	-0.0614325	0.113573	0.588572	2	FALSE	FALSE	FALSE	FALSE	FALSE
MR-PCA	tryptophan	GCST90200441	HMDB0000929	alpha-ketoglutaramate*	GCST90199885	HMDB0001552	-0.0307464	0.0732766	0.674782	2	FALSE	FALSE	FALSE	FALSE	FALSE
MR-link-2	7-methylxanthine	M34390	HMDB0001991	3-hydroxybutyrate (bhba)	M00542	HMDB0000011	0.300027	0.473072	0.525943	1	FALSE	FALSE	FALSE	FALSE	FALSE
MR-IVW	7-methylxanthine	M34390	HMDB0001991	3-hydroxybutyrate (bhba)	M00542	HMDB0000011	-0.0866392	0.156776	0.580516	1	FALSE	FALSE	FALSE	FALSE	FALSE
MR-IVW LD	7-methylxanthine	M34390	HMDB0001991	3-hydroxybutyrate (bhba)	M00542	HMDB0000011	-0.0866392	0.156776	0.580516	1	FALSE	FALSE	FALSE	FALSE	FALSE
MR-PCA	7-methylxanthine	M34390	HMDB0001991	3-hydroxybutyrate (bhba)	M00542	HMDB0000011	-0.0330172	0.100848	0.743368	1	FALSE	FALSE	FALSE	FALSE	FALSE
MR-link-2	kynurenine	GCST90199636	HMDB0000684	alanine	GCST90200431	HMDB0000161	0.246303	0.0563296	1.22817e-05	5	FALSE	TRUE	FALSE	FALSE	FALSE
MR-IVW	kynurenine	GCST90199636	HMDB0000684	alanine	GCST90200431	HMDB0000161	0.013873	0.0502662	0.782555	5	FALSE	TRUE	FALSE	FALSE	FALSE
MR-IVW LD	kynurenine	GCST90199636	HMDB0000684	alanine	GCST90200431	HMDB0000161	0.0138503	0.0498914	0.781313	5	FALSE	TRUE	FALSE	FALSE	FALSE
MR-PCA	kynurenine	GCST90199636	HMDB0000684	alanine	GCST90200431	HMDB0000161	0.120605	0.04209	0.00416459	5	FALSE	TRUE	FALSE	FALSE	FALSE
MR-link-2	phenylpyruvate	GCST90200365	HMDB0000205	citrulline	bioa_005	HMDB0000904	0.0400203	0.0497563	0.421209	2	FALSE	FALSE	FALSE	FALSE	FALSE
MR-IVW	phenylpyruvate	GCST90200365	HMDB0000205	citrulline	bioa_005	HMDB0000904	-0.019897	0.0512289	0.697725	2	FALSE	FALSE	FALSE	FALSE	FALSE
MR-IVW LD	phenylpyruvate	GCST90200365	HMDB0000205	citrulline	bioa_005	HMDB0000904	-0.019897	0.0512289	0.697725	2	FALSE	FALSE	FALSE	FALSE	FALSE
MR-PCA	phenylpyruvate	GCST90200365	HMDB0000205	citrulline	bioa_005	HMDB0000904	0.0165318	0.0449262	0.712891	2	FALSE	FALSE	FALSE	FALSE	FALSE
MR-link-2	oleamide	M32458	HMDB0002117	aspartate	bioa_004	HMDB0000191	-0.0161723	0.0499781	0.74625	2	FALSE	FALSE	FALSE	FALSE	FALSE
MR-IVW	oleamide	M32458	HMDB0002117	aspartate	bioa_004	HMDB0000191	-0.0579764	0.0447275	0.194902	2	FALSE	FALSE	FALSE	FALSE	FALSE
MR-IVW LD	oleamide	M32458	HMDB0002117	aspartate	bioa_004	HMDB0000191	-0.0579764	0.0447275	0.194902	2	FALSE	FALSE	FALSE	FALSE	FALSE
MR-PCA	oleamide	M32458	HMDB0002117	aspartate	bioa_004	HMDB0000191	-0.0172915	0.035292	0.624166	2	FALSE	FALSE	FALSE	FALSE	FALSE
MR-link-2	ornithine	GCST90200404	HMDB0000214	1,7-dimethylurate	GCST90199756	HMDB0011103	-0.103422	0.15789	0.51245	1	FALSE	FALSE	FALSE	FALSE	FALSE
MR-IVW	ornithine	GCST90200404	HMDB0000214	1,7-dimethylurate	GCST90199756	HMDB0011103	-0.0229714	0.106633	0.829436	2	FALSE	FALSE	FALSE	FALSE	FALSE
MR-IVW LD	ornithine	GCST90200404	HMDB0000214	1,7-dimethylurate	GCST90199756	HMDB0011103	-0.0229714	0.106633	0.829436	2	FALSE	FALSE	FALSE	FALSE	FALSE
MR-PCA	ornithine	GCST90200404	HMDB0000214	1,7-dimethylurate	GCST90199756	HMDB0011103	0.0646331	0.0719195	0.368819	2	FALSE	FALSE	FALSE	FALSE	FALSE
MR-link-2	tyrosine	bioa_021	HMDB0000158	flavin adenine dinucleotide (fad)	GCST90200376	HMDB0001248	0.0524576	0.0924614	0.570479	17	FALSE	FALSE	FALSE	FALSE	FALSE
MR-IVW	tyrosine	bioa_021	HMDB0000158	flavin adenine dinucleotide (fad)	GCST90200376	HMDB0001248	0.072774	0.110671	0.510815	17	FALSE	FALSE	FALSE	FALSE	FALSE
MR-IVW LD	tyrosine	bioa_021	HMDB0000158	flavin adenine dinucleotide (fad)	GCST90200376	HMDB0001248	0.0667387	0.0971023	0.491892	17	FALSE	FALSE	FALSE	FALSE	FALSE
MR-PCA	tyrosine	bioa_021	HMDB0000158	flavin adenine dinucleotide (fad)	GCST90200376	HMDB0001248	0.0215838	0.08615	0.802172	17	FALSE	FALSE	FALSE	FALSE	FALSE
MR-link-2	acetate	met-d-Acetate	HMDB0000042	biliverdin	GCST90200706	HMDB0001008	-0.222188	0.163771	0.174878	9	FALSE	FALSE	FALSE	FALSE	FALSE
MR-IVW	acetate	met-d-Acetate	HMDB0000042	biliverdin	GCST90200706	HMDB0001008	-0.318503	0.161406	0.0484611	9	FALSE	FALSE	FALSE	FALSE	FALSE
MR-IVW LD	acetate	met-d-Acetate	HMDB0000042	biliverdin	GCST90200706	HMDB0001008	-0.310165	0.147894	0.0359749	9	FALSE	FALSE	FALSE	FALSE	FALSE
MR-PCA	acetate	met-d-Acetate	HMDB0000042	biliverdin	GCST90200706	HMDB0001008	-0.29517	0.122798	0.0162303	9	FALSE	FALSE	FALSE	FALSE	FALSE
MR-link-2	creatinine	M00513	HMDB0000562	adenosine 5'-diphosphate (adp)	GCST90200355	HMDB0001341	-0.0543114	0.31716	0.864033	1	FALSE	FALSE	FALSE	FALSE	FALSE
MR-IVW	creatinine	M00513	HMDB0000562	adenosine 5'-diphosphate (adp)	GCST90200355	HMDB0001341	0.185118	0.219254	0.398498	1	FALSE	FALSE	FALSE	FALSE	FALSE
MR-IVW LD	creatinine	M00513	HMDB0000562	adenosine 5'-diphosphate (adp)	GCST90200355	HMDB0001341	0.185118	0.219254	0.398498	1	FALSE	FALSE	FALSE	FALSE	FALSE
MR-PCA	creatinine	M00513	HMDB0000562	adenosine 5'-diphosphate (adp)	GCST90200355	HMDB0001341	0.0244996	0.149249	0.869611	1	FALSE	FALSE	FALSE	FALSE	FALSE
MR-link-2	glutamine	bioa_006	HMDB0000641	threonine	bioa_019	HMDB0000167	0.0992168	0.0451406	0.0279525	18	FALSE	FALSE	FALSE	FALSE	FALSE
MR-IVW	glutamine	bioa_006	HMDB0000641	threonine	bioa_019	HMDB0000167	0.0243197	0.0359419	0.498635	18	FALSE	FALSE	FALSE	FALSE	FALSE
MR-IVW LD	glutamine	bioa_006	HMDB0000641	threonine	bioa_019	HMDB0000167	0.0809889	0.0346704	0.0194932	18	FALSE	FALSE	FALSE	FALSE	FALSE
MR-PCA	glutamine	bioa_006	HMDB0000641	threonine	bioa_019	HMDB0000167	0.0868288	0.0328627	0.00823771	18	FALSE	FALSE	FALSE	FALSE	FALSE
MR-link-2	alpha-aminoadipic acid	bioa_025	HMDB0000510	mannose	GCST90200435	HMDB0000169	-0.1681	0.164822	0.307782	3	FALSE	FALSE	FALSE	FALSE	FALSE
MR-IVW	alpha-aminoadipic acid	bioa_025	HMDB0000510	mannose	GCST90200435	HMDB0000169	-0.0382481	0.116054	0.741725	3	FALSE	FALSE	FALSE	FALSE	FALSE
MR-IVW LD	alpha-aminoadipic acid	bioa_025	HMDB0000510	mannose	GCST90200435	HMDB0000169	-0.0382481	0.116054	0.741725	3	FALSE	FALSE	FALSE	FALSE	FALSE
MR-PCA	alpha-aminoadipic acid	bioa_025	HMDB0000510	mannose	GCST90200435	HMDB0000169	-0.0807225	0.0637969	0.205763	3	FALSE	FALSE	FALSE	FALSE	FALSE
MR-link-2	uridine	M00606	HMDB0000296	arachidonate (20:4n6)	GCST90200358	HMDB0001043	0.158526	0.0925129	0.0866108	3	FALSE	FALSE	FALSE	FALSE	FALSE
MR-IVW	uridine	M00606	HMDB0000296	arachidonate (20:4n6)	GCST90200358	HMDB0001043	0.094466	0.0839577	0.260521	3	FALSE	FALSE	FALSE	FALSE	FALSE
MR-IVW LD	uridine	M00606	HMDB0000296	arachidonate (20:4n6)	GCST90200358	HMDB0001043	0.094466	0.0839577	0.260521	3	FALSE	FALSE	FALSE	FALSE	FALSE
MR-PCA	uridine	M00606	HMDB0000296	arachidonate (20:4n6)	GCST90200358	HMDB0001043	0.107106	0.0776986	0.168054	3	FALSE	FALSE	FALSE	FALSE	FALSE
MR-link-2	uridine	GCST90200407	HMDB0000296	serotonin (5ht)	M02342	HMDB0000259	-0.095457	0.101556	0.347247	3	FALSE	FALSE	FALSE	FALSE	FALSE
MR-IVW	uridine	GCST90200407	HMDB0000296	serotonin (5ht)	M02342	HMDB0000259	-0.121665	0.0904429	0.178557	3	FALSE	FALSE	FALSE	FALSE	FALSE
MR-IVW LD	uridine	GCST90200407	HMDB0000296	serotonin (5ht)	M02342	HMDB0000259	-0.121665	0.0904429	0.178557	3	FALSE	FALSE	FALSE	FALSE	FALSE
MR-PCA	uridine	GCST90200407	HMDB0000296	serotonin (5ht)	M02342	HMDB0000259	-0.0623023	0.0841833	0.459252	3	FALSE	FALSE	FALSE	FALSE	FALSE
MR-link-2	s-1-pyrroline-5-carboxylate	GCST90200381	HMDB0001301	cytidine	GCST90200429	HMDB0000089	0.073575	0.0416623	0.0773981	2	FALSE	FALSE	FALSE	FALSE	FALSE
MR-IVW	s-1-pyrroline-5-carboxylate	GCST90200381	HMDB0001301	cytidine	GCST90200429	HMDB0000089	0.102483	0.0444748	0.0212058	2	FALSE	FALSE	FALSE	FALSE	FALSE
MR-IVW LD	s-1-pyrroline-5-carboxylate	GCST90200381	HMDB0001301	cytidine	GCST90200429	HMDB0000089	0.102483	0.0444748	0.0212058	2	FALSE	FALSE	FALSE	FALSE	FALSE
MR-PCA	s-1-pyrroline-5-carboxylate	GCST90200381	HMDB0001301	cytidine	GCST90200429	HMDB0000089	0.0742595	0.038227	0.0520656	2	FALSE	FALSE	FALSE	FALSE	FALSE
MR-link-2	citrate	met-d-Citrate	HMDB0000094	kynurenine	GCST90199636	HMDB0000684	0.0841503	0.049445	0.0887749	32	FALSE	FALSE	FALSE	FALSE	FALSE
MR-IVW	citrate	met-d-Citrate	HMDB0000094	kynurenine	GCST90199636	HMDB0000684	0.0718661	0.0543445	0.186029	32	FALSE	FALSE	FALSE	FALSE	FALSE
MR-IVW LD	citrate	met-d-Citrate	HMDB0000094	kynurenine	GCST90199636	HMDB0000684	0.0881572	0.0519154	0.08949	32	FALSE	FALSE	FALSE	FALSE	FALSE
MR-PCA	citrate	met-d-Citrate	HMDB0000094	kynurenine	GCST90199636	HMDB0000684	0.082259	0.045331	0.0695808	32	FALSE	FALSE	FALSE	FALSE	FALSE
MR-link-2	2-oxoarginine*	GCST90199903	HMDB0004225	uridine	GCST90200407	HMDB0000296	-0.124834	0.0878646	0.15539	2	FALSE	FALSE	FALSE	FALSE	FALSE
MR-IVW	2-oxoarginine*	GCST90199903	HMDB0004225	uridine	GCST90200407	HMDB0000296	-0.0571768	0.107649	0.595323	2	FALSE	FALSE	FALSE	FALSE	FALSE
MR-IVW LD	2-oxoarginine*	GCST90199903	HMDB0004225	uridine	GCST90200407	HMDB0000296	-0.0970737	0.0885904	0.273185	2	FALSE	FALSE	FALSE	FALSE	FALSE
MR-PCA	2-oxoarginine*	GCST90199903	HMDB0004225	uridine	GCST90200407	HMDB0000296	-0.0616983	0.0645264	0.338986	2	FALSE	FALSE	FALSE	FALSE	FALSE
MR-link-2	mannose	GCST90200435	HMDB0000169	glycochenodeoxycholate	GCST90200342	HMDB0000637	-0.0248227	0.0643591	0.699726	2	FALSE	FALSE	FALSE	FALSE	FALSE
MR-IVW	mannose	GCST90200435	HMDB0000169	glycochenodeoxycholate	GCST90200342	HMDB0000637	0.0650873	0.0568895	0.252583	2	FALSE	FALSE	FALSE	FALSE	FALSE
MR-IVW LD	mannose	GCST90200435	HMDB0000169	glycochenodeoxycholate	GCST90200342	HMDB0000637	0.0650873	0.0568895	0.252583	2	FALSE	FALSE	FALSE	FALSE	FALSE
MR-PCA	mannose	GCST90200435	HMDB0000169	glycochenodeoxycholate	GCST90200342	HMDB0000637	0.00639983	0.0532853	0.9044	2	FALSE	FALSE	FALSE	FALSE	FALSE
MR-link-2	alanine	met-d-Ala	HMDB0000161	phosphate	M11438	HMDB0001429	0.0469683	0.0871366	0.589874	25	FALSE	FALSE	FALSE	FALSE	FALSE
MR-IVW	alanine	met-d-Ala	HMDB0000161	phosphate	M11438	HMDB0001429	-0.0183875	0.0905824	0.839142	25	FALSE	FALSE	FALSE	FALSE	FALSE
MR-IVW LD	alanine	met-d-Ala	HMDB0000161	phosphate	M11438	HMDB0001429	-0.015912	0.0901852	0.859951	25	FALSE	FALSE	FALSE	FALSE	FALSE
MR-PCA	alanine	met-d-Ala	HMDB0000161	phosphate	M11438	HMDB0001429	0.0138256	0.0805778	0.863767	25	FALSE	FALSE	FALSE	FALSE	FALSE
MR-link-2	valine	M01649	HMDB0000883	isoleucine	met-d-Ile	HMDB0000172	0.6342	0.100504	2.7865e-10	1	FALSE	FALSE	FALSE	TRUE	FALSE
MR-IVW	valine	M01649	HMDB0000883	isoleucine	met-d-Ile	HMDB0000172	0.608013	0.0375371	5.23949e-59	1	FALSE	FALSE	FALSE	TRUE	FALSE
MR-IVW LD	valine	M01649	HMDB0000883	isoleucine	met-d-Ile	HMDB0000172	0.608013	0.0375371	5.23949e-59	1	FALSE	FALSE	FALSE	TRUE	FALSE
MR-PCA	valine	M01649	HMDB0000883	isoleucine	met-d-Ile	HMDB0000172	0.558332	0.034173	5.26287e-60	1	FALSE	FALSE	FALSE	TRUE	FALSE
MR-link-2	myo-inositol	GCST90200401	HMDB0000211	arachidonate (20:4n6)	GCST90200358	HMDB0001043	-0.0722813	0.135227	0.592982	1	FALSE	FALSE	FALSE	FALSE	FALSE
MR-IVW	myo-inositol	GCST90200401	HMDB0000211	arachidonate (20:4n6)	GCST90200358	HMDB0001043	-0.0503528	0.157642	0.749414	1	FALSE	FALSE	FALSE	FALSE	FALSE
MR-IVW LD	myo-inositol	GCST90200401	HMDB0000211	arachidonate (20:4n6)	GCST90200358	HMDB0001043	-0.0503528	0.157642	0.749414	1	FALSE	FALSE	FALSE	FALSE	FALSE
MR-PCA	myo-inositol	GCST90200401	HMDB0000211	arachidonate (20:4n6)	GCST90200358	HMDB0001043	-0.0360275	0.0992814	0.716693	1	FALSE	FALSE	FALSE	FALSE	FALSE
MR-link-2	biliverdin	GCST90200706	HMDB0001008	isoleucine	met-d-Ile	HMDB0000172	-0.000904476	0.00702019	0.897485	2	FALSE	FALSE	FALSE	FALSE	FALSE
MR-IVW	biliverdin	GCST90200706	HMDB0001008	isoleucine	met-d-Ile	HMDB0000172	-0.00432022	0.00665421	0.516179	2	FALSE	FALSE	FALSE	FALSE	FALSE
MR-IVW LD	biliverdin	GCST90200706	HMDB0001008	isoleucine	met-d-Ile	HMDB0000172	-0.00404751	0.00691203	0.558162	2	FALSE	FALSE	FALSE	FALSE	FALSE
MR-PCA	biliverdin	GCST90200706	HMDB0001008	isoleucine	met-d-Ile	HMDB0000172	-0.00599603	0.00690387	0.385119	2	FALSE	FALSE	FALSE	FALSE	FALSE
MR-link-2	citrate	M01564	HMDB0000094	phosphoethanolamine	GCST90200281	HMDB0000224	-0.0144389	0.0654611	0.825426	4	FALSE	FALSE	FALSE	FALSE	FALSE
MR-IVW	citrate	M01564	HMDB0000094	phosphoethanolamine	GCST90200281	HMDB0000224	-0.0280492	0.0676811	0.678558	4	FALSE	FALSE	FALSE	FALSE	FALSE
MR-IVW LD	citrate	M01564	HMDB0000094	phosphoethanolamine	GCST90200281	HMDB0000224	-0.0286953	0.0678735	0.672458	4	FALSE	FALSE	FALSE	FALSE	FALSE
MR-PCA	citrate	M01564	HMDB0000094	phosphoethanolamine	GCST90200281	HMDB0000224	0.00156556	0.0542507	0.976978	4	FALSE	FALSE	FALSE	FALSE	FALSE
MR-link-2	s-1-pyrroline-5-carboxylate	GCST90200381	HMDB0001301	kynurenine	M15140	HMDB0000684	0.057066	0.0447678	0.202412	1	FALSE	FALSE	FALSE	FALSE	FALSE
MR-IVW	s-1-pyrroline-5-carboxylate	GCST90200381	HMDB0001301	kynurenine	M15140	HMDB0000684	0.0606665	0.0515985	0.239698	1	FALSE	FALSE	FALSE	FALSE	FALSE
MR-IVW LD	s-1-pyrroline-5-carboxylate	GCST90200381	HMDB0001301	kynurenine	M15140	HMDB0000684	0.0602079	0.0509937	0.237725	1	FALSE	FALSE	FALSE	FALSE	FALSE
MR-PCA	s-1-pyrroline-5-carboxylate	GCST90200381	HMDB0001301	kynurenine	M15140	HMDB0000684	0.0570485	0.0455409	0.21032	1	FALSE	FALSE	FALSE	FALSE	FALSE
MR-link-2	pantothenate	GCST90200279	HMDB0000210	cholesterol	GCST90200368	HMDB0000067	0.261176	0.22619	0.248224	1	FALSE	FALSE	FALSE	FALSE	FALSE
MR-IVW	pantothenate	GCST90200279	HMDB0000210	cholesterol	GCST90200368	HMDB0000067	0.141867	0.170444	0.405221	1	FALSE	FALSE	FALSE	FALSE	FALSE
MR-IVW LD	pantothenate	GCST90200279	HMDB0000210	cholesterol	GCST90200368	HMDB0000067	0.141867	0.170444	0.405221	1	FALSE	FALSE	FALSE	FALSE	FALSE
MR-PCA	pantothenate	GCST90200279	HMDB0000210	cholesterol	GCST90200368	HMDB0000067	0.0809397	0.107528	0.451612	1	FALSE	FALSE	FALSE	FALSE	FALSE
MR-link-2	kynurenine	M15140	HMDB0000684	glycochenodeoxycholate	M32346	HMDB0000637	0.146072	0.0629531	0.0203229	4	FALSE	FALSE	FALSE	FALSE	FALSE
MR-IVW	kynurenine	M15140	HMDB0000684	glycochenodeoxycholate	M32346	HMDB0000637	0.192939	0.0639276	0.00254377	4	FALSE	FALSE	FALSE	FALSE	FALSE
MR-IVW LD	kynurenine	M15140	HMDB0000684	glycochenodeoxycholate	M32346	HMDB0000637	0.192939	0.0639276	0.00254377	4	FALSE	FALSE	FALSE	FALSE	FALSE
MR-PCA	kynurenine	M15140	HMDB0000684	glycochenodeoxycholate	M32346	HMDB0000637	0.143211	0.0571465	0.0122093	4	FALSE	FALSE	FALSE	FALSE	FALSE
MR-link-2	3-methyl-2-oxobutyrate	GCST90199677	HMDB0000019	1-methylxanthine	M34389	HMDB0010738	-0.161825	0.157471	0.304116	1	FALSE	FALSE	FALSE	FALSE	FALSE
MR-IVW	3-methyl-2-oxobutyrate	GCST90199677	HMDB0000019	1-methylxanthine	M34389	HMDB0010738	-0.0842659	0.154487	0.585441	1	FALSE	FALSE	FALSE	FALSE	FALSE
MR-IVW LD	3-methyl-2-oxobutyrate	GCST90199677	HMDB0000019	1-methylxanthine	M34389	HMDB0010738	-0.0842659	0.154487	0.585441	1	FALSE	FALSE	FALSE	FALSE	FALSE
MR-PCA	3-methyl-2-oxobutyrate	GCST90199677	HMDB0000019	1-methylxanthine	M34389	HMDB0010738	-0.102191	0.129084	0.428556	1	FALSE	FALSE	FALSE	FALSE	FALSE
MR-link-2	beta-alanine	GCST90200361	HMDB0000056	glycochenodeoxycholate	GCST90200342	HMDB0000637	-0.0617926	0.0780234	0.428375	1	FALSE	FALSE	FALSE	FALSE	FALSE
MR-IVW	beta-alanine	GCST90200361	HMDB0000056	glycochenodeoxycholate	GCST90200342	HMDB0000637	-0.152981	0.0808279	0.0584011	1	FALSE	FALSE	FALSE	FALSE	FALSE
MR-IVW LD	beta-alanine	GCST90200361	HMDB0000056	glycochenodeoxycholate	GCST90200342	HMDB0000637	-0.152981	0.0808279	0.0584011	1	FALSE	FALSE	FALSE	FALSE	FALSE
MR-PCA	beta-alanine	GCST90200361	HMDB0000056	glycochenodeoxycholate	GCST90200342	HMDB0000637	-0.120436	0.0735436	0.101502	1	FALSE	FALSE	FALSE	FALSE	FALSE
MR-link-2	myo-inositol	GCST90200401	HMDB0000211	alanine	M32339	HMDB0000161	0.288365	0.152947	0.0593776	1	FALSE	FALSE	FALSE	FALSE	FALSE
MR-IVW	myo-inositol	GCST90200401	HMDB0000211	alanine	M32339	HMDB0000161	0.226694	0.176822	0.199825	1	FALSE	FALSE	FALSE	FALSE	FALSE
MR-IVW LD	myo-inositol	GCST90200401	HMDB0000211	alanine	M32339	HMDB0000161	0.226694	0.176822	0.199825	1	FALSE	FALSE	FALSE	FALSE	FALSE
MR-PCA	myo-inositol	GCST90200401	HMDB0000211	alanine	M32339	HMDB0000161	0.187089	0.133992	0.162634	1	FALSE	FALSE	FALSE	FALSE	FALSE
MR-link-2	alanine	met-d-Ala	HMDB0000161	adenosine 5'-diphosphate (adp)	GCST90200355	HMDB0001341	-0.212876	0.110416	0.0538612	32	FALSE	FALSE	FALSE	FALSE	FALSE
MR-IVW	alanine	met-d-Ala	HMDB0000161	adenosine 5'-diphosphate (adp)	GCST90200355	HMDB0001341	-0.0976524	0.0989918	0.323903	32	FALSE	FALSE	FALSE	FALSE	FALSE
MR-IVW LD	alanine	met-d-Ala	HMDB0000161	adenosine 5'-diphosphate (adp)	GCST90200355	HMDB0001341	-0.0993385	0.0998496	0.319794	32	FALSE	FALSE	FALSE	FALSE	FALSE
MR-PCA	alanine	met-d-Ala	HMDB0000161	adenosine 5'-diphosphate (adp)	GCST90200355	HMDB0001341	-0.0774087	0.0822547	0.346661	32	FALSE	FALSE	FALSE	FALSE	FALSE
MR-link-2	n-formylanthranilic acid	GCST90199960	HMDB0004089	3-methyl-2-oxovalerate	M15676	HMDB0000491	0.00494225	0.0486652	0.919109	2	FALSE	FALSE	FALSE	FALSE	FALSE
MR-IVW	n-formylanthranilic acid	GCST90199960	HMDB0004089	3-methyl-2-oxovalerate	M15676	HMDB0000491	-0.0167088	0.0561094	0.765863	2	FALSE	FALSE	FALSE	FALSE	FALSE
MR-IVW LD	n-formylanthranilic acid	GCST90199960	HMDB0004089	3-methyl-2-oxovalerate	M15676	HMDB0000491	-0.0174593	0.0575401	0.761563	2	FALSE	FALSE	FALSE	FALSE	FALSE
MR-PCA	n-formylanthranilic acid	GCST90199960	HMDB0004089	3-methyl-2-oxovalerate	M15676	HMDB0000491	0.040175	0.0519966	0.439731	2	FALSE	FALSE	FALSE	FALSE	FALSE
MR-link-2	4-acetamidobutanoate	GCST90200311	HMDB0003681	isoleucine	GCST90200399	HMDB0000172	-0.0669189	0.0558867	0.231149	2	FALSE	FALSE	FALSE	FALSE	FALSE
MR-IVW	4-acetamidobutanoate	GCST90200311	HMDB0003681	isoleucine	GCST90200399	HMDB0000172	-0.058193	0.0512924	0.25657	2	FALSE	FALSE	FALSE	FALSE	FALSE
MR-IVW LD	4-acetamidobutanoate	GCST90200311	HMDB0003681	isoleucine	GCST90200399	HMDB0000172	-0.058193	0.0512924	0.25657	2	FALSE	FALSE	FALSE	FALSE	FALSE
MR-PCA	4-acetamidobutanoate	GCST90200311	HMDB0003681	isoleucine	GCST90200399	HMDB0000172	-0.0632105	0.0500624	0.206721	2	FALSE	FALSE	FALSE	FALSE	FALSE
MR-link-2	ornithine	GCST90200404	HMDB0000214	hypotaurine	GCST90200379	HMDB0000965	0.151559	0.149901	0.311989	1	FALSE	FALSE	FALSE	FALSE	FALSE
MR-IVW	ornithine	GCST90200404	HMDB0000214	hypotaurine	GCST90200379	HMDB0000965	0.0941341	0.104921	0.369618	2	FALSE	FALSE	FALSE	FALSE	FALSE
MR-IVW LD	ornithine	GCST90200404	HMDB0000214	hypotaurine	GCST90200379	HMDB0000965	0.0941341	0.104921	0.369618	2	FALSE	FALSE	FALSE	FALSE	FALSE
MR-PCA	ornithine	GCST90200404	HMDB0000214	hypotaurine	GCST90200379	HMDB0000965	-0.0243537	0.0707664	0.730739	2	FALSE	FALSE	FALSE	FALSE	FALSE
MR-link-2	glutamine	GCST90200419	HMDB0000641	stearoyl sphingomyelin (d18:1/18:0)	GCST90200335	HMDB0001348	0.0149488	0.0688353	0.828077	2	FALSE	FALSE	FALSE	FALSE	FALSE
MR-IVW	glutamine	GCST90200419	HMDB0000641	stearoyl sphingomyelin (d18:1/18:0)	GCST90200335	HMDB0001348	0.0741272	0.0620841	0.232486	2	FALSE	FALSE	FALSE	FALSE	FALSE
MR-IVW LD	glutamine	GCST90200419	HMDB0000641	stearoyl sphingomyelin (d18:1/18:0)	GCST90200335	HMDB0001348	0.0741272	0.0620841	0.232486	2	FALSE	FALSE	FALSE	FALSE	FALSE
MR-PCA	glutamine	GCST90200419	HMDB0000641	stearoyl sphingomyelin (d18:1/18:0)	GCST90200335	HMDB0001348	0.0277846	0.0590407	0.637926	2	FALSE	FALSE	FALSE	FALSE	FALSE
MR-link-2	pantothenate	GCST90200279	HMDB0000210	hydroxy-n6,n6,n6-trimethyllysine*	GCST90200240	HMDB01422	0.430428	0.228532	0.0596396	1	FALSE	FALSE	FALSE	FALSE	FALSE
MR-IVW	pantothenate	GCST90200279	HMDB0000210	hydroxy-n6,n6,n6-trimethyllysine*	GCST90200240	HMDB01422	0.0967575	0.171154	0.571854	1	FALSE	FALSE	FALSE	FALSE	FALSE
MR-IVW LD	pantothenate	GCST90200279	HMDB0000210	hydroxy-n6,n6,n6-trimethyllysine*	GCST90200240	HMDB01422	0.0967575	0.171154	0.571854	1	FALSE	FALSE	FALSE	FALSE	FALSE
MR-PCA	pantothenate	GCST90200279	HMDB0000210	hydroxy-n6,n6,n6-trimethyllysine*	GCST90200240	HMDB01422	0.0488099	0.107975	0.651233	1	FALSE	FALSE	FALSE	FALSE	FALSE
MR-link-2	5-acetylamino-6-formylamino-3-methyluracil	GCST90200680	HMDB0011105	flavin adenine dinucleotide (fad)	GCST90200376	HMDB0001248	-0.0180478	0.0246142	0.463421	1	FALSE	FALSE	FALSE	FALSE	FALSE
MR-IVW	5-acetylamino-6-formylamino-3-methyluracil	GCST90200680	HMDB0011105	flavin adenine dinucleotide (fad)	GCST90200376	HMDB0001248	-0.0170599	0.0312296	0.584878	1	FALSE	FALSE	FALSE	FALSE	FALSE
MR-IVW LD	5-acetylamino-6-formylamino-3-methyluracil	GCST90200680	HMDB0011105	flavin adenine dinucleotide (fad)	GCST90200376	HMDB0001248	-0.0222732	0.0289572	0.441788	1	FALSE	FALSE	FALSE	FALSE	FALSE
MR-PCA	5-acetylamino-6-formylamino-3-methyluracil	GCST90200680	HMDB0011105	flavin adenine dinucleotide (fad)	GCST90200376	HMDB0001248	-0.0312511	0.0273618	0.253393	1	FALSE	FALSE	FALSE	FALSE	FALSE
MR-link-2	arginine	GCST90200372	HMDB0000517	1,7-dimethylurate	GCST90199756	HMDB0011103	-0.0464044	0.0893401	0.603473	3	FALSE	FALSE	FALSE	FALSE	FALSE
MR-IVW	arginine	GCST90200372	HMDB0000517	1,7-dimethylurate	GCST90199756	HMDB0011103	0.0244042	0.0743597	0.742767	3	FALSE	FALSE	FALSE	FALSE	FALSE
MR-IVW LD	arginine	GCST90200372	HMDB0000517	1,7-dimethylurate	GCST90199756	HMDB0011103	0.0272585	0.069082	0.693151	3	FALSE	FALSE	FALSE	FALSE	FALSE
MR-PCA	arginine	GCST90200372	HMDB0000517	1,7-dimethylurate	GCST90199756	HMDB0011103	0.00264521	0.0621935	0.966075	3	FALSE	FALSE	FALSE	FALSE	FALSE
MR-link-2	phenylpyruvate	GCST90200365	HMDB0000205	alanine	met-d-Ala	HMDB0000161	0.00433195	0.0247096	0.860833	2	FALSE	FALSE	FALSE	FALSE	FALSE
MR-IVW	phenylpyruvate	GCST90200365	HMDB0000205	alanine	met-d-Ala	HMDB0000161	0.00892892	0.0248577	0.719444	2	FALSE	FALSE	FALSE	FALSE	FALSE
MR-IVW LD	phenylpyruvate	GCST90200365	HMDB0000205	alanine	met-d-Ala	HMDB0000161	0.00892892	0.0248577	0.719444	2	FALSE	FALSE	FALSE	FALSE	FALSE
MR-PCA	phenylpyruvate	GCST90200365	HMDB0000205	alanine	met-d-Ala	HMDB0000161	-0.00567286	0.0209266	0.786327	2	FALSE	FALSE	FALSE	FALSE	FALSE
MR-link-2	sphingosine 1-phosphate	GCST90199657	HMDB0000277	flavin adenine dinucleotide (fad)	GCST90200376	HMDB0001248	0.0124042	0.215837	0.954171	1	FALSE	FALSE	FALSE	FALSE	FALSE
MR-IVW	sphingosine 1-phosphate	GCST90199657	HMDB0000277	flavin adenine dinucleotide (fad)	GCST90200376	HMDB0001248	0.0552223	0.136352	0.685479	1	FALSE	FALSE	FALSE	FALSE	FALSE
MR-IVW LD	sphingosine 1-phosphate	GCST90199657	HMDB0000277	flavin adenine dinucleotide (fad)	GCST90200376	HMDB0001248	0.0547083	0.139986	0.695936	1	FALSE	FALSE	FALSE	FALSE	FALSE
MR-PCA	sphingosine 1-phosphate	GCST90199657	HMDB0000277	flavin adenine dinucleotide (fad)	GCST90200376	HMDB0001248	0.0403129	0.109253	0.712137	1	FALSE	FALSE	FALSE	FALSE	FALSE
MR-link-2	choline phosphate	GCST90200363	HMDB0001565	phenylalanine	bioa_016	HMDB0000159	0.0464181	0.0198835	0.0195694	2	FALSE	FALSE	FALSE	FALSE	FALSE
MR-IVW	choline phosphate	GCST90200363	HMDB0001565	phenylalanine	bioa_016	HMDB0000159	0.0321217	0.0252487	0.203297	2	FALSE	FALSE	FALSE	FALSE	FALSE
MR-IVW LD	choline phosphate	GCST90200363	HMDB0001565	phenylalanine	bioa_016	HMDB0000159	0.0321836	0.025611	0.208888	2	FALSE	FALSE	FALSE	FALSE	FALSE
MR-PCA	choline phosphate	GCST90200363	HMDB0001565	phenylalanine	bioa_016	HMDB0000159	0.0345214	0.0204555	0.0914816	2	FALSE	FALSE	FALSE	FALSE	FALSE
MR-link-2	acetone	met-d-Acetone	HMDB0001659	glycerol	GCST90200325	HMDB0000131	0.0960786	0.155602	0.536928	10	FALSE	FALSE	FALSE	FALSE	FALSE
MR-IVW	acetone	met-d-Acetone	HMDB0001659	glycerol	GCST90200325	HMDB0000131	0.0572494	0.1372	0.676482	11	FALSE	FALSE	FALSE	FALSE	FALSE
MR-IVW LD	acetone	met-d-Acetone	HMDB0001659	glycerol	GCST90200325	HMDB0000131	0.0670745	0.139012	0.629444	11	FALSE	FALSE	FALSE	FALSE	FALSE
MR-PCA	acetone	met-d-Acetone	HMDB0001659	glycerol	GCST90200325	HMDB0000131	0.133991	0.107819	0.213961	11	FALSE	FALSE	FALSE	FALSE	FALSE
MR-link-2	4-acetamidobutanoate	GCST90200311	HMDB0003681	ornithine	bioa_014	HMDB0000214	-0.0174094	0.0320881	0.58744	1	FALSE	FALSE	FALSE	FALSE	FALSE
MR-IVW	4-acetamidobutanoate	GCST90200311	HMDB0003681	ornithine	bioa_014	HMDB0000214	-0.00987619	0.0282985	0.727089	1	FALSE	FALSE	FALSE	FALSE	FALSE
MR-IVW LD	4-acetamidobutanoate	GCST90200311	HMDB0003681	ornithine	bioa_014	HMDB0000214	-0.00987619	0.0282985	0.727089	1	FALSE	FALSE	FALSE	FALSE	FALSE
MR-PCA	4-acetamidobutanoate	GCST90200311	HMDB0003681	ornithine	bioa_014	HMDB0000214	-8.36935e-05	0.0303785	0.997802	1	FALSE	FALSE	FALSE	FALSE	FALSE
MR-link-2	phenylalanine	GCST90200396	HMDB0000159	thyroxine	GCST90200293	HMDB0000248	0.0172226	0.0944973	0.855382	1	FALSE	FALSE	FALSE	FALSE	FALSE
MR-IVW	phenylalanine	GCST90200396	HMDB0000159	thyroxine	GCST90200293	HMDB0000248	-0.0181047	0.0966252	0.85137	1	FALSE	FALSE	FALSE	FALSE	FALSE
MR-IVW LD	phenylalanine	GCST90200396	HMDB0000159	thyroxine	GCST90200293	HMDB0000248	-0.0198766	0.0812244	0.806679	1	FALSE	FALSE	FALSE	FALSE	FALSE
MR-PCA	phenylalanine	GCST90200396	HMDB0000159	thyroxine	GCST90200293	HMDB0000248	0.0700096	0.10007	0.484173	1	FALSE	FALSE	FALSE	FALSE	FALSE
MR-link-2	leucine	met-d-Leu	HMDB0000687	methionine	bioa_013	HMDB0000696	-0.111387	0.0505423	0.0275362	12	FALSE	FALSE	FALSE	FALSE	FALSE
MR-IVW	leucine	met-d-Leu	HMDB0000687	methionine	bioa_013	HMDB0000696	-0.116124	0.0551863	0.0353597	12	FALSE	FALSE	FALSE	FALSE	FALSE
MR-IVW LD	leucine	met-d-Leu	HMDB0000687	methionine	bioa_013	HMDB0000696	-0.0513812	0.0534418	0.33633	12	FALSE	FALSE	FALSE	FALSE	FALSE
MR-PCA	leucine	met-d-Leu	HMDB0000687	methionine	bioa_013	HMDB0000696	-0.0318318	0.0517463	0.538455	12	FALSE	FALSE	FALSE	FALSE	FALSE
MR-link-2	acetoacetate	met-d-Acetoacetate	HMDB0000060	alanine	GCST90200431	HMDB0000161	-0.459442	0.210221	0.0288509	7	FALSE	FALSE	FALSE	FALSE	FALSE
MR-IVW	acetoacetate	met-d-Acetoacetate	HMDB0000060	alanine	GCST90200431	HMDB0000161	-0.310079	0.176558	0.0790465	7	FALSE	FALSE	FALSE	FALSE	FALSE
MR-IVW LD	acetoacetate	met-d-Acetoacetate	HMDB0000060	alanine	GCST90200431	HMDB0000161	-0.310079	0.176558	0.0790465	7	FALSE	FALSE	FALSE	FALSE	FALSE
MR-PCA	acetoacetate	met-d-Acetoacetate	HMDB0000060	alanine	GCST90200431	HMDB0000161	-0.174078	0.136293	0.201519	7	FALSE	FALSE	FALSE	FALSE	FALSE
MR-link-2	kynurenate	GCST90200454	HMDB0000715	4-methyl-2-oxopentanoate	GCST90199655	HMDB0000695	0.139154	0.058173	0.0167535	3	FALSE	FALSE	FALSE	FALSE	FALSE
MR-IVW	kynurenate	GCST90200454	HMDB0000715	4-methyl-2-oxopentanoate	GCST90199655	HMDB0000695	-0.00888298	0.0462325	0.847635	3	FALSE	FALSE	FALSE	FALSE	FALSE
MR-IVW LD	kynurenate	GCST90200454	HMDB0000715	4-methyl-2-oxopentanoate	GCST90199655	HMDB0000695	-0.00888298	0.0462325	0.847635	3	FALSE	FALSE	FALSE	FALSE	FALSE
MR-PCA	kynurenate	GCST90200454	HMDB0000715	4-methyl-2-oxopentanoate	GCST90199655	HMDB0000695	0.033953	0.042898	0.428663	3	FALSE	FALSE	FALSE	FALSE	FALSE
MR-link-2	1-methylxanthine	GCST90199763	HMDB0010738	alanine	GCST90200431	HMDB0000161	-0.00212215	0.0520602	0.967485	4	FALSE	FALSE	FALSE	FALSE	FALSE
MR-IVW	1-methylxanthine	GCST90199763	HMDB0010738	alanine	GCST90200431	HMDB0000161	0.0238721	0.0427473	0.57654	4	FALSE	FALSE	FALSE	FALSE	FALSE
MR-IVW LD	1-methylxanthine	GCST90199763	HMDB0010738	alanine	GCST90200431	HMDB0000161	0.0238721	0.0427473	0.57654	4	FALSE	FALSE	FALSE	FALSE	FALSE
MR-PCA	1-methylxanthine	GCST90199763	HMDB0010738	alanine	GCST90200431	HMDB0000161	0.0338034	0.0387567	0.383101	4	FALSE	FALSE	FALSE	FALSE	FALSE
MR-link-2	isoleucine	bioa_010	HMDB0000172	glycerophosphoethanolamine	GCST90199808	HMDB0000114	0.120143	0.146345	0.411672	5	FALSE	FALSE	FALSE	FALSE	FALSE
MR-IVW	isoleucine	bioa_010	HMDB0000172	glycerophosphoethanolamine	GCST90199808	HMDB0000114	0.105291	0.15859	0.50674	5	FALSE	FALSE	FALSE	FALSE	FALSE
MR-IVW LD	isoleucine	bioa_010	HMDB0000172	glycerophosphoethanolamine	GCST90199808	HMDB0000114	0.105291	0.15859	0.50674	5	FALSE	FALSE	FALSE	FALSE	FALSE
MR-PCA	isoleucine	bioa_010	HMDB0000172	glycerophosphoethanolamine	GCST90199808	HMDB0000114	0.204124	0.152071	0.179501	5	FALSE	FALSE	FALSE	FALSE	FALSE
MR-link-2	orotidine	GCST90200681	HMDB0000788	phosphate	GCST90200393	HMDB0001429	0.0143365	0.0262118	0.584415	3	FALSE	FALSE	FALSE	FALSE	FALSE
MR-IVW	orotidine	GCST90200681	HMDB0000788	phosphate	GCST90200393	HMDB0001429	-0.00297357	0.0256666	0.907769	3	FALSE	FALSE	FALSE	FALSE	FALSE
MR-IVW LD	orotidine	GCST90200681	HMDB0000788	phosphate	GCST90200393	HMDB0001429	-0.00244048	0.0258813	0.924875	3	FALSE	FALSE	FALSE	FALSE	FALSE
MR-PCA	orotidine	GCST90200681	HMDB0000788	phosphate	GCST90200393	HMDB0001429	-0.0101576	0.0256126	0.691673	3	FALSE	FALSE	FALSE	FALSE	FALSE
MR-link-2	asparagine	M34283	HMDB0000168	glycochenodeoxycholate	GCST90200342	HMDB0000637	-0.0725387	0.060548	0.230903	2	FALSE	FALSE	FALSE	FALSE	FALSE
MR-IVW	asparagine	M34283	HMDB0000168	glycochenodeoxycholate	GCST90200342	HMDB0000637	-0.0730086	0.0705664	0.300852	2	FALSE	FALSE	FALSE	FALSE	FALSE
MR-IVW LD	asparagine	M34283	HMDB0000168	glycochenodeoxycholate	GCST90200342	HMDB0000637	-0.0730086	0.0705664	0.300852	2	FALSE	FALSE	FALSE	FALSE	FALSE
MR-PCA	asparagine	M34283	HMDB0000168	glycochenodeoxycholate	GCST90200342	HMDB0000637	-0.029112	0.0653407	0.655928	2	FALSE	FALSE	FALSE	FALSE	FALSE
MR-link-2	isoursodeoxycholate	GCST90199892	HMDB0000686	cortisone	M01769	HMDB0002802	0.0369096	0.206627	0.858229	1	FALSE	FALSE	FALSE	FALSE	FALSE
MR-IVW	isoursodeoxycholate	GCST90199892	HMDB0000686	cortisone	M01769	HMDB0002802	0.082808	0.1882	0.659937	1	FALSE	FALSE	FALSE	FALSE	FALSE
MR-IVW LD	isoursodeoxycholate	GCST90199892	HMDB0000686	cortisone	M01769	HMDB0002802	0.082808	0.1882	0.659937	1	FALSE	FALSE	FALSE	FALSE	FALSE
MR-PCA	isoursodeoxycholate	GCST90199892	HMDB0000686	cortisone	M01769	HMDB0002802	0.104604	0.161359	0.516812	1	FALSE	FALSE	FALSE	FALSE	FALSE
MR-link-2	glycine	bioa_008	HMDB0000123	3-methyl-2-oxovalerate	GCST90199631	HMDB0000491	0.0741301	0.0327315	0.0235254	21	FALSE	FALSE	FALSE	FALSE	FALSE
MR-IVW	glycine	bioa_008	HMDB0000123	3-methyl-2-oxovalerate	GCST90199631	HMDB0000491	0.0224561	0.0323445	0.487507	21	FALSE	FALSE	FALSE	FALSE	FALSE
MR-IVW LD	glycine	bioa_008	HMDB0000123	3-methyl-2-oxovalerate	GCST90199631	HMDB0000491	0.0246391	0.0335459	0.46265	21	FALSE	FALSE	FALSE	FALSE	FALSE
MR-PCA	glycine	bioa_008	HMDB0000123	3-methyl-2-oxovalerate	GCST90199631	HMDB0000491	0.0339636	0.0374051	0.363882	21	FALSE	FALSE	FALSE	FALSE	FALSE
MR-link-2	1-(1-enyl-stearoyl)-2-arachidonoyl-gpe (p-18:0/20:4)*	GCST90200058	HMDB0005779	3-aminoisobutyrate	GCST90200310	HMDB0002166	-0.0501942	0.0544005	0.356174	3	FALSE	FALSE	FALSE	FALSE	FALSE
MR-IVW	1-(1-enyl-stearoyl)-2-arachidonoyl-gpe (p-18:0/20:4)*	GCST90200058	HMDB0005779	3-aminoisobutyrate	GCST90200310	HMDB0002166	-0.0468506	0.0506257	0.354741	3	FALSE	FALSE	FALSE	FALSE	FALSE
MR-IVW LD	1-(1-enyl-stearoyl)-2-arachidonoyl-gpe (p-18:0/20:4)*	GCST90200058	HMDB0005779	3-aminoisobutyrate	GCST90200310	HMDB0002166	-0.0455977	0.0515239	0.376167	3	FALSE	FALSE	FALSE	FALSE	FALSE
MR-PCA	1-(1-enyl-stearoyl)-2-arachidonoyl-gpe (p-18:0/20:4)*	GCST90200058	HMDB0005779	3-aminoisobutyrate	GCST90200310	HMDB0002166	-0.0631183	0.0414527	0.127844	3	FALSE	FALSE	FALSE	FALSE	FALSE
MR-link-2	hypotaurine	GCST90200379	HMDB0000965	histidine	M00059	HMDB0000177	0.0316884	0.12032	0.792268	2	FALSE	FALSE	FALSE	FALSE	FALSE
MR-IVW	hypotaurine	GCST90200379	HMDB0000965	histidine	M00059	HMDB0000177	-0.0563969	0.119193	0.636102	2	FALSE	FALSE	FALSE	FALSE	FALSE
MR-IVW LD	hypotaurine	GCST90200379	HMDB0000965	histidine	M00059	HMDB0000177	-0.0563969	0.119193	0.636102	2	FALSE	FALSE	FALSE	FALSE	FALSE
MR-PCA	hypotaurine	GCST90200379	HMDB0000965	histidine	M00059	HMDB0000177	0.0200909	0.100294	0.84123	2	FALSE	FALSE	FALSE	FALSE	FALSE
MR-link-2	1-methylnicotinamide	GCST90200406	HMDB0000699	mannose	M00584	HMDB0000169	-0.0429003	0.201303	0.831239	1	FALSE	FALSE	FALSE	FALSE	FALSE
MR-IVW	1-methylnicotinamide	GCST90200406	HMDB0000699	mannose	M00584	HMDB0000169	-0.225923	0.178	0.204359	1	FALSE	FALSE	FALSE	FALSE	FALSE
MR-IVW LD	1-methylnicotinamide	GCST90200406	HMDB0000699	mannose	M00584	HMDB0000169	-0.225923	0.178	0.204359	1	FALSE	FALSE	FALSE	FALSE	FALSE
MR-PCA	1-methylnicotinamide	GCST90200406	HMDB0000699	mannose	M00584	HMDB0000169	0.0559516	0.106076	0.59787	1	FALSE	FALSE	FALSE	FALSE	FALSE
MR-link-2	citrulline	bioa_005	HMDB0000904	pantothenate	GCST90200279	HMDB0000210	0.128641	0.0718964	0.0735741	7	FALSE	FALSE	FALSE	FALSE	FALSE
MR-IVW	citrulline	bioa_005	HMDB0000904	pantothenate	GCST90200279	HMDB0000210	0.127609	0.0862366	0.13894	7	FALSE	FALSE	FALSE	FALSE	FALSE
MR-IVW LD	citrulline	bioa_005	HMDB0000904	pantothenate	GCST90200279	HMDB0000210	0.101496	0.0801621	0.205465	7	FALSE	FALSE	FALSE	FALSE	FALSE
MR-PCA	citrulline	bioa_005	HMDB0000904	pantothenate	GCST90200279	HMDB0000210	0.0679213	0.0702336	0.333506	7	FALSE	FALSE	FALSE	FALSE	FALSE
MR-link-2	2-oxoarginine*	GCST90199903	HMDB0004225	taurine	bioa_034	HMDB0000251	-0.0369559	0.0518256	0.475795	2	FALSE	FALSE	FALSE	FALSE	FALSE
MR-IVW	2-oxoarginine*	GCST90199903	HMDB0004225	taurine	bioa_034	HMDB0000251	0.0128687	0.0722687	0.85867	2	FALSE	FALSE	FALSE	FALSE	FALSE
MR-IVW LD	2-oxoarginine*	GCST90199903	HMDB0004225	taurine	bioa_034	HMDB0000251	0.0159022	0.0524448	0.761724	2	FALSE	FALSE	FALSE	FALSE	FALSE
MR-PCA	2-oxoarginine*	GCST90199903	HMDB0004225	taurine	bioa_034	HMDB0000251	-0.027249	0.0383511	0.477385	2	FALSE	FALSE	FALSE	FALSE	FALSE
MR-link-2	tryptophan	M00054	HMDB0000929	tyrosine	met-d-Tyr	HMDB0000158	-0.00290741	0.0185267	0.875299	14	FALSE	FALSE	FALSE	FALSE	FALSE
MR-IVW	tryptophan	M00054	HMDB0000929	tyrosine	met-d-Tyr	HMDB0000158	0.081106	0.0114376	1.32971e-12	14	FALSE	FALSE	FALSE	TRUE	FALSE
MR-IVW LD	tryptophan	M00054	HMDB0000929	tyrosine	met-d-Tyr	HMDB0000158	0.081106	0.0114376	1.32971e-12	14	FALSE	FALSE	FALSE	TRUE	FALSE
MR-PCA	tryptophan	M00054	HMDB0000929	tyrosine	met-d-Tyr	HMDB0000158	0.0732442	0.00965148	3.22609e-14	14	FALSE	FALSE	FALSE	TRUE	FALSE
MR-link-2	docosahexaenoate (dha; 22:6n3)	GCST90199651	HMDB0002183	thyroxine	GCST90200293	HMDB0000248	0.539901	0.181853	0.00298873	1	FALSE	FALSE	FALSE	FALSE	FALSE
MR-IVW	docosahexaenoate (dha; 22:6n3)	GCST90199651	HMDB0002183	thyroxine	GCST90200293	HMDB0000248	0.369687	0.170107	0.0297605	1	FALSE	FALSE	FALSE	FALSE	FALSE
MR-IVW LD	docosahexaenoate (dha; 22:6n3)	GCST90199651	HMDB0002183	thyroxine	GCST90200293	HMDB0000248	0.369687	0.170107	0.0297605	1	FALSE	FALSE	FALSE	FALSE	FALSE
MR-PCA	docosahexaenoate (dha; 22:6n3)	GCST90199651	HMDB0002183	thyroxine	GCST90200293	HMDB0000248	0.316248	0.126285	0.0122715	1	FALSE	FALSE	FALSE	FALSE	FALSE
MR-link-2	theobromine	GCST90199644	HMDB0002825	n-acetylaspartate (naa)	GCST90199665	HMDB0000812	-0.282419	0.179444	0.115521	1	FALSE	FALSE	FALSE	FALSE	FALSE
MR-IVW	theobromine	GCST90199644	HMDB0002825	n-acetylaspartate (naa)	GCST90199665	HMDB0000812	-0.126403	0.147368	0.391038	1	FALSE	FALSE	FALSE	FALSE	FALSE
MR-IVW LD	theobromine	GCST90199644	HMDB0002825	n-acetylaspartate (naa)	GCST90199665	HMDB0000812	-0.126403	0.147368	0.391038	1	FALSE	FALSE	FALSE	FALSE	FALSE
MR-PCA	theobromine	GCST90199644	HMDB0002825	n-acetylaspartate (naa)	GCST90199665	HMDB0000812	-0.1417	0.0977107	0.147003	1	FALSE	FALSE	FALSE	FALSE	FALSE
MR-link-2	1-stearoyl-2-oleoyl-gps (18:0/18:1)	GCST90199652	HMDB0010163	aspartate	bioa_004	HMDB0000191	0.271336	0.115367	0.018676	1	FALSE	FALSE	FALSE	FALSE	FALSE
MR-IVW	1-stearoyl-2-oleoyl-gps (18:0/18:1)	GCST90199652	HMDB0010163	aspartate	bioa_004	HMDB0000191	0.183364	0.0700399	0.00884468	1	FALSE	FALSE	FALSE	FALSE	FALSE
MR-IVW LD	1-stearoyl-2-oleoyl-gps (18:0/18:1)	GCST90199652	HMDB0010163	aspartate	bioa_004	HMDB0000191	0.183364	0.0700399	0.00884468	1	FALSE	FALSE	FALSE	FALSE	FALSE
MR-PCA	1-stearoyl-2-oleoyl-gps (18:0/18:1)	GCST90199652	HMDB0010163	aspartate	bioa_004	HMDB0000191	0.175564	0.0639173	0.00601919	1	FALSE	FALSE	FALSE	FALSE	FALSE
MR-link-2	hypotaurine	GCST90200379	HMDB0000965	sarcosine	GCST90200291	HMDB0000271	-0.147327	0.0897883	0.100833	3	FALSE	FALSE	FALSE	FALSE	FALSE
MR-IVW	hypotaurine	GCST90200379	HMDB0000965	sarcosine	GCST90200291	HMDB0000271	-0.0786812	0.0870915	0.366297	3	FALSE	FALSE	FALSE	FALSE	FALSE
MR-IVW LD	hypotaurine	GCST90200379	HMDB0000965	sarcosine	GCST90200291	HMDB0000271	-0.0786812	0.0870915	0.366297	3	FALSE	FALSE	FALSE	FALSE	FALSE
MR-PCA	hypotaurine	GCST90200379	HMDB0000965	sarcosine	GCST90200291	HMDB0000271	-0.100501	0.0599425	0.0936175	3	FALSE	FALSE	FALSE	FALSE	FALSE
MR-link-2	5-methylthioadenosine (mta)	GCST90200359	HMDB0001173	dehydroepiandrosterone sulfate (dhea-s)	GCST90199673	HMDB0001032	-0.123115	0.0946664	0.193427	5	FALSE	FALSE	FALSE	FALSE	FALSE
MR-IVW	5-methylthioadenosine (mta)	GCST90200359	HMDB0001173	dehydroepiandrosterone sulfate (dhea-s)	GCST90199673	HMDB0001032	0.0660219	0.0721067	0.35987	5	FALSE	FALSE	FALSE	FALSE	FALSE
MR-IVW LD	5-methylthioadenosine (mta)	GCST90200359	HMDB0001173	dehydroepiandrosterone sulfate (dhea-s)	GCST90199673	HMDB0001032	0.0660219	0.0721067	0.35987	5	FALSE	FALSE	FALSE	FALSE	FALSE
MR-PCA	5-methylthioadenosine (mta)	GCST90200359	HMDB0001173	dehydroepiandrosterone sulfate (dhea-s)	GCST90199673	HMDB0001032	-0.0605414	0.0508827	0.234116	5	FALSE	FALSE	FALSE	FALSE	FALSE
MR-link-2	n-acetylornithine	bioa_023	HMDB0003357	2-aminobutyrate	M32348	HMDB0000452	-0.00700411	0.0231821	0.76255	4	FALSE	FALSE	FALSE	FALSE	FALSE
MR-IVW	n-acetylornithine	bioa_023	HMDB0003357	2-aminobutyrate	M32348	HMDB0000452	-0.0356435	0.0568176	0.530442	4	FALSE	FALSE	FALSE	FALSE	FALSE
MR-IVW LD	n-acetylornithine	bioa_023	HMDB0003357	2-aminobutyrate	M32348	HMDB0000452	-0.0258374	0.0322725	0.423361	4	FALSE	FALSE	FALSE	FALSE	FALSE
MR-PCA	n-acetylornithine	bioa_023	HMDB0003357	2-aminobutyrate	M32348	HMDB0000452	-0.0252852	0.0247982	0.307898	4	FALSE	FALSE	FALSE	FALSE	FALSE
MR-link-2	n1-methyl-2-pyridone-5-carboxamide	GCST90199778	HMDB0004193	glucose	met-d-Glucose	HMDB0000122	-0.0229844	0.0375236	0.540186	2	FALSE	FALSE	FALSE	FALSE	FALSE
MR-IVW	n1-methyl-2-pyridone-5-carboxamide	GCST90199778	HMDB0004193	glucose	met-d-Glucose	HMDB0000122	-0.03386	0.033414	0.310893	2	FALSE	FALSE	FALSE	FALSE	FALSE
MR-IVW LD	n1-methyl-2-pyridone-5-carboxamide	GCST90199778	HMDB0004193	glucose	met-d-Glucose	HMDB0000122	-0.03386	0.033414	0.310893	2	FALSE	FALSE	FALSE	FALSE	FALSE
MR-PCA	n1-methyl-2-pyridone-5-carboxamide	GCST90199778	HMDB0004193	glucose	met-d-Glucose	HMDB0000122	-0.0130667	0.0223343	0.558514	2	FALSE	FALSE	FALSE	FALSE	FALSE
MR-link-2	glycerophosphoethanolamine	GCST90199808	HMDB0000114	phenylalanine	bioa_016	HMDB0000159	-0.0112512	0.0383631	0.769307	2	FALSE	FALSE	FALSE	FALSE	FALSE
MR-IVW	glycerophosphoethanolamine	GCST90199808	HMDB0000114	phenylalanine	bioa_016	HMDB0000159	-0.00400047	0.0325592	0.902212	2	FALSE	FALSE	FALSE	FALSE	FALSE
MR-IVW LD	glycerophosphoethanolamine	GCST90199808	HMDB0000114	phenylalanine	bioa_016	HMDB0000159	-0.00400047	0.0325592	0.902212	2	FALSE	FALSE	FALSE	FALSE	FALSE
MR-PCA	glycerophosphoethanolamine	GCST90199808	HMDB0000114	phenylalanine	bioa_016	HMDB0000159	-0.0344089	0.0309426	0.266128	2	FALSE	FALSE	FALSE	FALSE	FALSE
MR-link-2	asparagine	bioa_003	HMDB0000168	taurocholate	M18497	HMDB0000036	0.0387581	0.0725737	0.593306	6	FALSE	FALSE	FALSE	FALSE	FALSE
MR-IVW	asparagine	bioa_003	HMDB0000168	taurocholate	M18497	HMDB0000036	0.0888496	0.0840263	0.290328	6	FALSE	FALSE	FALSE	FALSE	FALSE
MR-IVW LD	asparagine	bioa_003	HMDB0000168	taurocholate	M18497	HMDB0000036	0.0868967	0.0864068	0.314574	6	FALSE	FALSE	FALSE	FALSE	FALSE
MR-PCA	asparagine	bioa_003	HMDB0000168	taurocholate	M18497	HMDB0000036	0.070424	0.0866244	0.416229	6	FALSE	FALSE	FALSE	FALSE	FALSE
MR-link-2	inosine	M01123	HMDB0000195	7-methylxanthine	GCST90199754	HMDB0001991	-0.0692926	0.0936036	0.459132	1	FALSE	FALSE	FALSE	FALSE	FALSE
MR-IVW	inosine	M01123	HMDB0000195	7-methylxanthine	GCST90199754	HMDB0001991	-0.0796991	0.0830602	0.337289	1	FALSE	FALSE	FALSE	FALSE	FALSE
MR-IVW LD	inosine	M01123	HMDB0000195	7-methylxanthine	GCST90199754	HMDB0001991	-0.0796991	0.0830602	0.337289	1	FALSE	FALSE	FALSE	FALSE	FALSE
MR-PCA	inosine	M01123	HMDB0000195	7-methylxanthine	GCST90199754	HMDB0001991	-0.058036	0.0674863	0.389807	1	FALSE	FALSE	FALSE	FALSE	FALSE
MR-link-2	n1-methyl-2-pyridone-5-carboxamide	GCST90199778	HMDB0004193	glutamine	GCST90200419	HMDB0000641	-0.348157	0.129262	0.00707239	2	FALSE	FALSE	FALSE	FALSE	FALSE
MR-IVW	n1-methyl-2-pyridone-5-carboxamide	GCST90199778	HMDB0004193	glutamine	GCST90200419	HMDB0000641	-0.250589	0.124642	0.0443815	2	FALSE	FALSE	FALSE	FALSE	FALSE
MR-IVW LD	n1-methyl-2-pyridone-5-carboxamide	GCST90199778	HMDB0004193	glutamine	GCST90200419	HMDB0000641	-0.250589	0.124642	0.0443815	2	FALSE	FALSE	FALSE	FALSE	FALSE
MR-PCA	n1-methyl-2-pyridone-5-carboxamide	GCST90199778	HMDB0004193	glutamine	GCST90200419	HMDB0000641	-0.15062	0.0827125	0.0686064	2	FALSE	FALSE	FALSE	FALSE	FALSE
MR-link-2	beta-citrylglutamate	GCST90199911	HMDB0241915	valine	GCST90200442	HMDB0000883	0.0161128	0.0244358	0.509643	2	FALSE	FALSE	FALSE	FALSE	FALSE
MR-IVW	beta-citrylglutamate	GCST90199911	HMDB0241915	valine	GCST90200442	HMDB0000883	-0.0111042	0.0261392	0.670974	2	FALSE	FALSE	FALSE	FALSE	FALSE
MR-IVW LD	beta-citrylglutamate	GCST90199911	HMDB0241915	valine	GCST90200442	HMDB0000883	-0.0112901	0.0284756	0.691747	2	FALSE	FALSE	FALSE	FALSE	FALSE
MR-PCA	beta-citrylglutamate	GCST90199911	HMDB0241915	valine	GCST90200442	HMDB0000883	-0.00699324	0.0246492	0.776632	2	FALSE	FALSE	FALSE	FALSE	FALSE
MR-link-2	cystine	M31454	HMDB0000192	trans-urocanate	GCST90200416	HMDB0000301	-0.0271294	0.0721064	0.706738	1	FALSE	FALSE	FALSE	FALSE	FALSE
MR-IVW	cystine	M31454	HMDB0000192	trans-urocanate	GCST90200416	HMDB0000301	-0.0339918	0.0726984	0.640091	1	FALSE	FALSE	FALSE	FALSE	FALSE
MR-IVW LD	cystine	M31454	HMDB0000192	trans-urocanate	GCST90200416	HMDB0000301	-0.0339918	0.0726984	0.640091	1	FALSE	FALSE	FALSE	FALSE	FALSE
MR-PCA	cystine	M31454	HMDB0000192	trans-urocanate	GCST90200416	HMDB0000301	-0.0406341	0.0601506	0.499334	1	FALSE	FALSE	FALSE	FALSE	FALSE
MR-link-2	phenylalanine	GCST90200396	HMDB0000159	acetylphosphate	M15488	HMDB0001494	0.0315724	0.1187	0.790251	1	FALSE	FALSE	FALSE	FALSE	FALSE
MR-IVW	phenylalanine	GCST90200396	HMDB0000159	acetylphosphate	M15488	HMDB0001494	-0.162488	0.118173	0.169131	1	FALSE	FALSE	FALSE	FALSE	FALSE
MR-IVW LD	phenylalanine	GCST90200396	HMDB0000159	acetylphosphate	M15488	HMDB0001494	-0.162488	0.118173	0.169131	1	FALSE	FALSE	FALSE	FALSE	FALSE
MR-PCA	phenylalanine	GCST90200396	HMDB0000159	acetylphosphate	M15488	HMDB0001494	0.00378667	0.103101	0.970702	1	FALSE	FALSE	FALSE	FALSE	FALSE
MR-link-2	beta-citrylglutamate	GCST90199911	HMDB0241915	taurocholate	GCST90200333	HMDB0000036	0.0321018	0.0245147	0.190368	2	FALSE	FALSE	FALSE	FALSE	FALSE
MR-IVW	beta-citrylglutamate	GCST90199911	HMDB0241915	taurocholate	GCST90200333	HMDB0000036	-0.0366476	0.0269753	0.174287	2	FALSE	FALSE	FALSE	FALSE	FALSE
MR-IVW LD	beta-citrylglutamate	GCST90199911	HMDB0241915	taurocholate	GCST90200333	HMDB0000036	-0.0355985	0.0293864	0.225745	2	FALSE	FALSE	FALSE	FALSE	FALSE
MR-PCA	beta-citrylglutamate	GCST90199911	HMDB0241915	taurocholate	GCST90200333	HMDB0000036	-0.0244921	0.0254379	0.335638	2	FALSE	FALSE	FALSE	FALSE	FALSE
MR-link-2	theobromine	GCST90199644	HMDB0002825	glucose	GCST90200440	HMDB0000122	-0.195395	0.142355	0.16988	1	FALSE	FALSE	FALSE	FALSE	FALSE
MR-IVW	theobromine	GCST90199644	HMDB0002825	glucose	GCST90200440	HMDB0000122	-0.145649	0.147592	0.323724	1	FALSE	FALSE	FALSE	FALSE	FALSE
MR-IVW LD	theobromine	GCST90199644	HMDB0002825	glucose	GCST90200440	HMDB0000122	-0.145649	0.147592	0.323724	1	FALSE	FALSE	FALSE	FALSE	FALSE
MR-PCA	theobromine	GCST90199644	HMDB0002825	glucose	GCST90200440	HMDB0000122	-0.130772	0.0978722	0.181499	1	FALSE	FALSE	FALSE	FALSE	FALSE
MR-link-2	creatine	M27718	HMDB0000064	2-aminobutyrate	M32348	HMDB0000452	0.158103	0.114933	0.168943	1	FALSE	FALSE	FALSE	FALSE	FALSE
MR-IVW	creatine	M27718	HMDB0000064	2-aminobutyrate	M32348	HMDB0000452	-0.00819224	0.0983069	0.933586	1	FALSE	FALSE	FALSE	FALSE	FALSE
MR-IVW LD	creatine	M27718	HMDB0000064	2-aminobutyrate	M32348	HMDB0000452	-0.00819224	0.0983069	0.933586	1	FALSE	FALSE	FALSE	FALSE	FALSE
MR-PCA	creatine	M27718	HMDB0000064	2-aminobutyrate	M32348	HMDB0000452	-0.0431876	0.10839	0.690301	1	FALSE	FALSE	FALSE	FALSE	FALSE
MR-link-2	1-methylurate	M34395	HMDB0003099	alanine	GCST90200431	HMDB0000161	0.158109	0.123242	0.199523	1	FALSE	FALSE	FALSE	FALSE	FALSE
MR-IVW	1-methylurate	M34395	HMDB0003099	alanine	GCST90200431	HMDB0000161	0.067115	0.0732442	0.3595	1	FALSE	FALSE	FALSE	FALSE	FALSE
MR-IVW LD	1-methylurate	M34395	HMDB0003099	alanine	GCST90200431	HMDB0000161	0.067115	0.0732442	0.3595	1	FALSE	FALSE	FALSE	FALSE	FALSE
MR-PCA	1-methylurate	M34395	HMDB0003099	alanine	GCST90200431	HMDB0000161	0.165699	0.0719877	0.0213481	1	FALSE	FALSE	FALSE	FALSE	FALSE
MR-link-2	2-hydroxyphenylacetate	GCST90200369	HMDB0000669	biliverdin	GCST90200706	HMDB0001008	0.0463381	0.109271	0.671519	2	FALSE	FALSE	FALSE	FALSE	FALSE
MR-IVW	2-hydroxyphenylacetate	GCST90200369	HMDB0000669	biliverdin	GCST90200706	HMDB0001008	0.0299127	0.079026	0.705047	2	FALSE	FALSE	FALSE	FALSE	FALSE
MR-IVW LD	2-hydroxyphenylacetate	GCST90200369	HMDB0000669	biliverdin	GCST90200706	HMDB0001008	0.0299127	0.079026	0.705047	2	FALSE	FALSE	FALSE	FALSE	FALSE
MR-PCA	2-hydroxyphenylacetate	GCST90200369	HMDB0000669	biliverdin	GCST90200706	HMDB0001008	0.0472483	0.0717922	0.510458	2	FALSE	FALSE	FALSE	FALSE	FALSE
MR-link-2	1-methylurate	M34395	HMDB0003099	4-acetamidobutanoate	GCST90200311	HMDB0003681	-1.36035	0.247674	3.9625e-08	1	FALSE	FALSE	FALSE	TRUE	FALSE
MR-IVW	1-methylurate	M34395	HMDB0003099	4-acetamidobutanoate	GCST90200311	HMDB0003681	-1.33824	0.0722404	1.30381e-76	1	FALSE	FALSE	FALSE	TRUE	FALSE
MR-IVW LD	1-methylurate	M34395	HMDB0003099	4-acetamidobutanoate	GCST90200311	HMDB0003681	-1.33824	0.0722404	1.30381e-76	1	FALSE	FALSE	FALSE	TRUE	FALSE
MR-PCA	1-methylurate	M34395	HMDB0003099	4-acetamidobutanoate	GCST90200311	HMDB0003681	-1.13501	0.0715628	1.19224e-56	1	FALSE	FALSE	FALSE	TRUE	FALSE
MR-link-2	3-(4-hydroxyphenyl)lactate	M32197	HMDB0000755	isoleucine	M01125	HMDB0000172	-0.0481878	0.217739	0.824851	1	FALSE	FALSE	FALSE	FALSE	FALSE
MR-IVW	3-(4-hydroxyphenyl)lactate	M32197	HMDB0000755	isoleucine	M01125	HMDB0000172	-0.0270113	0.14406	0.851269	1	FALSE	FALSE	FALSE	FALSE	FALSE
MR-IVW LD	3-(4-hydroxyphenyl)lactate	M32197	HMDB0000755	isoleucine	M01125	HMDB0000172	-0.0270113	0.14406	0.851269	1	FALSE	FALSE	FALSE	FALSE	FALSE
MR-PCA	3-(4-hydroxyphenyl)lactate	M32197	HMDB0000755	isoleucine	M01125	HMDB0000172	-0.149264	0.135892	0.272027	1	FALSE	FALSE	FALSE	FALSE	FALSE
MR-link-2	urate	GCST90200307	HMDB0000289	1-methylxanthine	M34389	HMDB0010738	0.0125857	0.0700431	0.8574	2	FALSE	FALSE	FALSE	FALSE	FALSE
MR-IVW	urate	GCST90200307	HMDB0000289	1-methylxanthine	M34389	HMDB0010738	0.0287238	0.0699317	0.681262	2	FALSE	FALSE	FALSE	FALSE	FALSE
MR-IVW LD	urate	GCST90200307	HMDB0000289	1-methylxanthine	M34389	HMDB0010738	0.0287238	0.0699317	0.681262	2	FALSE	FALSE	FALSE	FALSE	FALSE
MR-PCA	urate	GCST90200307	HMDB0000289	1-methylxanthine	M34389	HMDB0010738	0.0347421	0.0640893	0.587757	2	FALSE	FALSE	FALSE	FALSE	FALSE
MR-link-2	cholesterol	M00063	HMDB0000067	asparagine	GCST90200452	HMDB0000168	-0.104926	0.291035	0.718452	1	FALSE	FALSE	FALSE	FALSE	FALSE
MR-IVW	cholesterol	M00063	HMDB0000067	asparagine	GCST90200452	HMDB0000168	-0.287986	0.157874	0.0681295	1	FALSE	FALSE	FALSE	FALSE	FALSE
MR-IVW LD	cholesterol	M00063	HMDB0000067	asparagine	GCST90200452	HMDB0000168	-0.287986	0.157874	0.0681295	1	FALSE	FALSE	FALSE	FALSE	FALSE
MR-PCA	cholesterol	M00063	HMDB0000067	asparagine	GCST90200452	HMDB0000168	-0.0841328	0.142766	0.555656	1	FALSE	FALSE	FALSE	FALSE	FALSE
MR-link-2	n1-methyl-2-pyridone-5-carboxamide	GCST90199778	HMDB0004193	thyroxine	GCST90200293	HMDB0000248	0.382769	0.125918	0.00236705	2	FALSE	FALSE	FALSE	FALSE	FALSE
MR-IVW	n1-methyl-2-pyridone-5-carboxamide	GCST90199778	HMDB0004193	thyroxine	GCST90200293	HMDB0000248	0.108209	0.124585	0.385093	2	FALSE	FALSE	FALSE	FALSE	FALSE
MR-IVW LD	n1-methyl-2-pyridone-5-carboxamide	GCST90199778	HMDB0004193	thyroxine	GCST90200293	HMDB0000248	0.108209	0.124585	0.385093	2	FALSE	FALSE	FALSE	FALSE	FALSE
MR-PCA	n1-methyl-2-pyridone-5-carboxamide	GCST90199778	HMDB0004193	thyroxine	GCST90200293	HMDB0000248	0.181947	0.0826691	0.0277426	2	FALSE	FALSE	FALSE	FALSE	FALSE
MR-link-2	creatine	M27718	HMDB0000064	choline	GCST90200327	HMDB0000097	-0.365058	0.118702	0.00210207	1	FALSE	FALSE	FALSE	FALSE	FALSE
MR-IVW	creatine	M27718	HMDB0000064	choline	GCST90200327	HMDB0000097	-0.49547	0.0926569	8.92452e-08	1	FALSE	FALSE	FALSE	TRUE	FALSE
MR-IVW LD	creatine	M27718	HMDB0000064	choline	GCST90200327	HMDB0000097	-0.49547	0.0926569	8.92452e-08	1	FALSE	FALSE	FALSE	TRUE	FALSE
MR-PCA	creatine	M27718	HMDB0000064	choline	GCST90200327	HMDB0000097	-0.403042	0.102201	8.02659e-05	1	FALSE	FALSE	FALSE	FALSE	FALSE
MR-link-2	flavin adenine dinucleotide (fad)	GCST90200376	HMDB0001248	1-methylnicotinamide	GCST90200406	HMDB0000699	0.0420842	0.040914	0.303667	1	FALSE	FALSE	FALSE	FALSE	FALSE
MR-IVW	flavin adenine dinucleotide (fad)	GCST90200376	HMDB0001248	1-methylnicotinamide	GCST90200406	HMDB0000699	0.0529083	0.0481939	0.272283	1	FALSE	FALSE	FALSE	FALSE	FALSE
MR-IVW LD	flavin adenine dinucleotide (fad)	GCST90200376	HMDB0001248	1-methylnicotinamide	GCST90200406	HMDB0000699	0.0513051	0.0432207	0.235208	1	FALSE	FALSE	FALSE	FALSE	FALSE
MR-PCA	flavin adenine dinucleotide (fad)	GCST90200376	HMDB0001248	1-methylnicotinamide	GCST90200406	HMDB0000699	0.0358479	0.0422448	0.396117	1	FALSE	FALSE	FALSE	FALSE	FALSE
MR-link-2	acetone	met-d-Acetone	HMDB0001659	2-hydroxyglutarate	GCST90199865	HMDB0059655	0.174778	0.172431	0.310769	11	FALSE	FALSE	FALSE	FALSE	FALSE
MR-IVW	acetone	met-d-Acetone	HMDB0001659	2-hydroxyglutarate	GCST90199865	HMDB0059655	-0.0138977	0.162367	0.931789	11	FALSE	FALSE	FALSE	FALSE	FALSE
MR-IVW LD	acetone	met-d-Acetone	HMDB0001659	2-hydroxyglutarate	GCST90199865	HMDB0059655	0.00199258	0.143561	0.988926	11	FALSE	FALSE	FALSE	FALSE	FALSE
MR-PCA	acetone	met-d-Acetone	HMDB0001659	2-hydroxyglutarate	GCST90199865	HMDB0059655	0.171684	0.111335	0.123062	11	FALSE	FALSE	FALSE	FALSE	FALSE
MR-link-2	serine	GCST90200415	HMDB0000187	taurochenodeoxycholate	GCST90200337	HMDB0000951	-0.106662	0.0565502	0.0592742	3	FALSE	FALSE	FALSE	FALSE	FALSE
MR-IVW	serine	GCST90200415	HMDB0000187	taurochenodeoxycholate	GCST90200337	HMDB0000951	-0.181665	0.0512545	0.000393545	3	FALSE	FALSE	FALSE	FALSE	FALSE
MR-IVW LD	serine	GCST90200415	HMDB0000187	taurochenodeoxycholate	GCST90200337	HMDB0000951	-0.181665	0.0512545	0.000393545	3	FALSE	FALSE	FALSE	FALSE	FALSE
MR-PCA	serine	GCST90200415	HMDB0000187	taurochenodeoxycholate	GCST90200337	HMDB0000951	-0.122759	0.0470103	0.00901904	3	FALSE	FALSE	FALSE	FALSE	FALSE
MR-link-2	tyrosine	GCST90200427	HMDB0000158	glucose	GCST90200440	HMDB0000122	0.00914824	0.0878483	0.917061	2	FALSE	FALSE	FALSE	FALSE	FALSE
MR-IVW	tyrosine	GCST90200427	HMDB0000158	glucose	GCST90200440	HMDB0000122	0.0388996	0.0978273	0.690899	2	FALSE	FALSE	FALSE	FALSE	FALSE
MR-IVW LD	tyrosine	GCST90200427	HMDB0000158	glucose	GCST90200440	HMDB0000122	0.0388996	0.0978273	0.690899	2	FALSE	FALSE	FALSE	FALSE	FALSE
MR-PCA	tyrosine	GCST90200427	HMDB0000158	glucose	GCST90200440	HMDB0000122	0.000785377	0.0720054	0.991297	2	FALSE	FALSE	FALSE	FALSE	FALSE
MR-link-2	citrulline	bioa_005	HMDB0000904	phenylalanine	M00064	HMDB0000159	0.113074	0.0757735	0.135629	7	FALSE	FALSE	FALSE	FALSE	FALSE
MR-IVW	citrulline	bioa_005	HMDB0000904	phenylalanine	M00064	HMDB0000159	0.0949995	0.0836513	0.256098	7	FALSE	FALSE	FALSE	FALSE	FALSE
MR-IVW LD	citrulline	bioa_005	HMDB0000904	phenylalanine	M00064	HMDB0000159	0.0980429	0.0846179	0.246597	7	FALSE	FALSE	FALSE	FALSE	FALSE
MR-PCA	citrulline	bioa_005	HMDB0000904	phenylalanine	M00064	HMDB0000159	0.136232	0.0737285	0.0646375	7	FALSE	FALSE	FALSE	FALSE	FALSE
MR-link-2	dihydroorotate	GCST90200444	HMDB03349	1-methylxanthine	GCST90199763	HMDB0010738	-0.0754036	0.0426637	0.077162	5	FALSE	FALSE	FALSE	FALSE	FALSE
MR-IVW	dihydroorotate	GCST90200444	HMDB03349	1-methylxanthine	GCST90199763	HMDB0010738	-0.0431546	0.0476916	0.365535	5	FALSE	FALSE	FALSE	FALSE	FALSE
MR-IVW LD	dihydroorotate	GCST90200444	HMDB03349	1-methylxanthine	GCST90199763	HMDB0010738	-0.0502712	0.0406682	0.21641	5	FALSE	FALSE	FALSE	FALSE	FALSE
MR-PCA	dihydroorotate	GCST90200444	HMDB03349	1-methylxanthine	GCST90199763	HMDB0010738	-0.0327749	0.0359218	0.36156	5	FALSE	FALSE	FALSE	FALSE	FALSE
MR-link-2	alpha-ketoglutaramate*	GCST90199885	HMDB0001552	3-aminoisobutyrate	GCST90200310	HMDB0002166	-0.0269786	0.0788197	0.732138	1	FALSE	FALSE	FALSE	FALSE	FALSE
MR-IVW	alpha-ketoglutaramate*	GCST90199885	HMDB0001552	3-aminoisobutyrate	GCST90200310	HMDB0002166	-0.0720465	0.0802217	0.369136	1	FALSE	FALSE	FALSE	FALSE	FALSE
MR-IVW LD	alpha-ketoglutaramate*	GCST90199885	HMDB0001552	3-aminoisobutyrate	GCST90200310	HMDB0002166	-0.0720465	0.0802217	0.369136	1	FALSE	FALSE	FALSE	FALSE	FALSE
MR-PCA	alpha-ketoglutaramate*	GCST90199885	HMDB0001552	3-aminoisobutyrate	GCST90200310	HMDB0002166	-0.0213066	0.0786038	0.786342	1	FALSE	FALSE	FALSE	FALSE	FALSE
MR-link-2	cystathionine	GCST90200383	HMDB0000099	5,6-dihydrothymine	GCST90200339	HMDB0000079	-0.0940317	0.119489	0.431313	2	FALSE	FALSE	FALSE	FALSE	FALSE
MR-IVW	cystathionine	GCST90200383	HMDB0000099	5,6-dihydrothymine	GCST90200339	HMDB0000079	-0.191826	0.0733831	0.00894811	2	FALSE	FALSE	FALSE	FALSE	FALSE
MR-IVW LD	cystathionine	GCST90200383	HMDB0000099	5,6-dihydrothymine	GCST90200339	HMDB0000079	-0.191826	0.0733831	0.00894811	2	FALSE	FALSE	FALSE	FALSE	FALSE
MR-PCA	cystathionine	GCST90200383	HMDB0000099	5,6-dihydrothymine	GCST90200339	HMDB0000079	-0.146294	0.066016	0.0266886	2	FALSE	FALSE	FALSE	FALSE	FALSE
MR-link-2	tyrosine	M01299	HMDB0000158	aspartate	M15996	HMDB0000191	0.0717872	0.0902419	0.426324	3	FALSE	FALSE	FALSE	FALSE	FALSE
MR-IVW	tyrosine	M01299	HMDB0000158	aspartate	M15996	HMDB0000191	-0.0918613	0.0890661	0.302361	3	FALSE	FALSE	FALSE	FALSE	FALSE
MR-IVW LD	tyrosine	M01299	HMDB0000158	aspartate	M15996	HMDB0000191	-0.0918613	0.0890661	0.302361	3	FALSE	FALSE	FALSE	FALSE	FALSE
MR-PCA	tyrosine	M01299	HMDB0000158	aspartate	M15996	HMDB0000191	0.00949075	0.0741139	0.898104	3	FALSE	FALSE	FALSE	FALSE	FALSE
MR-link-2	stearoyl sphingomyelin (d18:1/18:0)	GCST90200335	HMDB0001348	arachidonate (20:4n6)	GCST90200358	HMDB0001043	0.19086	0.0564649	0.000724439	6	FALSE	FALSE	FALSE	FALSE	FALSE
MR-IVW	stearoyl sphingomyelin (d18:1/18:0)	GCST90200335	HMDB0001348	arachidonate (20:4n6)	GCST90200358	HMDB0001043	0.29227	0.0504071	6.70332e-09	6	FALSE	FALSE	FALSE	TRUE	FALSE
MR-IVW LD	stearoyl sphingomyelin (d18:1/18:0)	GCST90200335	HMDB0001348	arachidonate (20:4n6)	GCST90200358	HMDB0001043	0.286657	0.0498633	8.98448e-09	6	FALSE	FALSE	FALSE	TRUE	FALSE
MR-PCA	stearoyl sphingomyelin (d18:1/18:0)	GCST90200335	HMDB0001348	arachidonate (20:4n6)	GCST90200358	HMDB0001043	0.191993	0.0367291	1.72032e-07	6	FALSE	FALSE	FALSE	TRUE	FALSE
MR-link-2	2-aminobutyrate	GCST90200305	HMDB0000452	cytosine	GCST90200433	HMDB0000630	-0.0895635	0.101967	0.379751	2	FALSE	FALSE	FALSE	FALSE	FALSE
MR-IVW	2-aminobutyrate	GCST90200305	HMDB0000452	cytosine	GCST90200433	HMDB0000630	0.00265303	0.0824504	0.974331	2	FALSE	FALSE	FALSE	FALSE	FALSE
MR-IVW LD	2-aminobutyrate	GCST90200305	HMDB0000452	cytosine	GCST90200433	HMDB0000630	0.00265303	0.0824504	0.974331	2	FALSE	FALSE	FALSE	FALSE	FALSE
MR-PCA	2-aminobutyrate	GCST90200305	HMDB0000452	cytosine	GCST90200433	HMDB0000630	0.0101382	0.0715018	0.887247	2	FALSE	FALSE	FALSE	FALSE	FALSE
MR-link-2	spermidine	GCST90200423	HMDB0001257	pantothenate	GCST90200279	HMDB0000210	-0.235298	0.173153	0.174179	1	FALSE	FALSE	FALSE	FALSE	FALSE
MR-IVW	spermidine	GCST90200423	HMDB0001257	pantothenate	GCST90200279	HMDB0000210	-0.225081	0.145625	0.122197	1	FALSE	FALSE	FALSE	FALSE	FALSE
MR-IVW LD	spermidine	GCST90200423	HMDB0001257	pantothenate	GCST90200279	HMDB0000210	-0.225081	0.145625	0.122197	1	FALSE	FALSE	FALSE	FALSE	FALSE
MR-PCA	spermidine	GCST90200423	HMDB0001257	pantothenate	GCST90200279	HMDB0000210	-0.112477	0.0892799	0.207731	1	FALSE	FALSE	FALSE	FALSE	FALSE
MR-link-2	cytidine	GCST90200429	HMDB0000089	glutamate	bioa_007	HMDB0000148	0.0733188	0.0677308	0.279029	1	FALSE	FALSE	FALSE	FALSE	FALSE
MR-IVW	cytidine	GCST90200429	HMDB0000089	glutamate	bioa_007	HMDB0000148	0.0558893	0.0786066	0.477084	1	FALSE	FALSE	FALSE	FALSE	FALSE
MR-IVW LD	cytidine	GCST90200429	HMDB0000089	glutamate	bioa_007	HMDB0000148	0.0558893	0.0786066	0.477084	1	FALSE	FALSE	FALSE	FALSE	FALSE
MR-PCA	cytidine	GCST90200429	HMDB0000089	glutamate	bioa_007	HMDB0000148	0.0631395	0.056079	0.260206	1	FALSE	FALSE	FALSE	FALSE	FALSE
MR-link-2	phosphoethanolamine	GCST90200281	HMDB0000224	betaine	GCST90200425	HMDB0000043	0.142313	0.112528	0.205985	3	FALSE	FALSE	FALSE	FALSE	FALSE
MR-IVW	phosphoethanolamine	GCST90200281	HMDB0000224	betaine	GCST90200425	HMDB0000043	-0.0300999	0.100317	0.764142	3	FALSE	FALSE	FALSE	FALSE	FALSE
MR-IVW LD	phosphoethanolamine	GCST90200281	HMDB0000224	betaine	GCST90200425	HMDB0000043	-0.0300999	0.100317	0.764142	3	FALSE	FALSE	FALSE	FALSE	FALSE
MR-PCA	phosphoethanolamine	GCST90200281	HMDB0000224	betaine	GCST90200425	HMDB0000043	0.0653994	0.0582646	0.261669	3	FALSE	FALSE	FALSE	FALSE	FALSE
MR-link-2	dihydroorotate	GCST90200444	HMDB03349	sphingosine 1-phosphate	GCST90199657	HMDB0000277	0.257636	0.0394947	6.87821e-11	5	FALSE	FALSE	FALSE	TRUE	TRUE
MR-IVW	dihydroorotate	GCST90200444	HMDB03349	sphingosine 1-phosphate	GCST90199657	HMDB0000277	0.177536	0.0473018	0.000174545	5	FALSE	FALSE	FALSE	FALSE	TRUE
MR-IVW LD	dihydroorotate	GCST90200444	HMDB03349	sphingosine 1-phosphate	GCST90199657	HMDB0000277	0.175397	0.0399404	1.12586e-05	5	FALSE	FALSE	FALSE	FALSE	TRUE
MR-PCA	dihydroorotate	GCST90200444	HMDB03349	sphingosine 1-phosphate	GCST90199657	HMDB0000277	0.160798	0.0352813	5.17426e-06	5	FALSE	FALSE	FALSE	FALSE	TRUE
MR-link-2	choline phosphate	GCST90200363	HMDB0001565	serine	M32315	HMDB0000187	0.110695	0.0677544	0.102309	2	FALSE	FALSE	FALSE	FALSE	FALSE
MR-IVW	choline phosphate	GCST90200363	HMDB0001565	serine	M32315	HMDB0000187	0.0275982	0.0846095	0.744286	2	FALSE	FALSE	FALSE	FALSE	FALSE
MR-IVW LD	choline phosphate	GCST90200363	HMDB0001565	serine	M32315	HMDB0000187	0.0264609	0.0858306	0.75786	2	FALSE	FALSE	FALSE	FALSE	FALSE
MR-PCA	choline phosphate	GCST90200363	HMDB0001565	serine	M32315	HMDB0000187	0.0875446	0.0687729	0.203035	2	FALSE	FALSE	FALSE	FALSE	FALSE
MR-link-2	trans-urocanate	GCST90200416	HMDB0000301	sulfate*	GCST90199896	HMDB01448	0.136505	0.0549273	0.0129479	3	FALSE	FALSE	FALSE	FALSE	FALSE
MR-IVW	trans-urocanate	GCST90200416	HMDB0000301	sulfate*	GCST90199896	HMDB01448	0.0923363	0.0482596	0.0557063	3	FALSE	FALSE	FALSE	FALSE	FALSE
MR-IVW LD	trans-urocanate	GCST90200416	HMDB0000301	sulfate*	GCST90199896	HMDB01448	0.0923363	0.0482596	0.0557063	3	FALSE	FALSE	FALSE	FALSE	FALSE
MR-PCA	trans-urocanate	GCST90200416	HMDB0000301	sulfate*	GCST90199896	HMDB01448	0.0347345	0.0379966	0.360638	3	FALSE	FALSE	FALSE	FALSE	FALSE
MR-link-2	2-hydroxyglutarate	GCST90199865	HMDB0059655	gluconate	GCST90200373	HMDB0000625	0.0238097	0.134033	0.859005	2	FALSE	FALSE	FALSE	FALSE	FALSE
MR-IVW	2-hydroxyglutarate	GCST90199865	HMDB0059655	gluconate	GCST90200373	HMDB0000625	0.101341	0.0965808	0.294047	2	FALSE	FALSE	FALSE	FALSE	FALSE
MR-IVW LD	2-hydroxyglutarate	GCST90199865	HMDB0059655	gluconate	GCST90200373	HMDB0000625	0.101341	0.0965808	0.294047	2	FALSE	FALSE	FALSE	FALSE	FALSE
MR-PCA	2-hydroxyglutarate	GCST90199865	HMDB0059655	gluconate	GCST90200373	HMDB0000625	-0.0178952	0.0719343	0.803538	2	FALSE	FALSE	FALSE	FALSE	FALSE
MR-link-2	arginine	GCST90200372	HMDB0000517	urea	GCST90200417	HMDB0000294	0.011818	0.0898853	0.895397	3	TRUE	TRUE	FALSE	FALSE	FALSE
MR-IVW	arginine	GCST90200372	HMDB0000517	urea	GCST90200417	HMDB0000294	0.0171991	0.0671051	0.797719	3	TRUE	TRUE	FALSE	FALSE	FALSE
MR-IVW LD	arginine	GCST90200372	HMDB0000517	urea	GCST90200417	HMDB0000294	0.0199572	0.0678607	0.768689	3	TRUE	TRUE	FALSE	FALSE	FALSE
MR-PCA	arginine	GCST90200372	HMDB0000517	urea	GCST90200417	HMDB0000294	0.0452674	0.0610983	0.458757	3	TRUE	TRUE	FALSE	FALSE	FALSE
MR-link-2	cystathionine	GCST90200383	HMDB0000099	hippurate	GCST90199624	HMDB0000714	0.000801629	0.132006	0.995155	2	FALSE	FALSE	FALSE	FALSE	FALSE
MR-IVW	cystathionine	GCST90200383	HMDB0000099	hippurate	GCST90199624	HMDB0000714	-0.0415842	0.0732269	0.570115	2	FALSE	FALSE	FALSE	FALSE	FALSE
MR-IVW LD	cystathionine	GCST90200383	HMDB0000099	hippurate	GCST90199624	HMDB0000714	-0.0415842	0.0732269	0.570115	2	FALSE	FALSE	FALSE	FALSE	FALSE
MR-PCA	cystathionine	GCST90200383	HMDB0000099	hippurate	GCST90199624	HMDB0000714	-0.0331323	0.0658743	0.614991	2	FALSE	FALSE	FALSE	FALSE	FALSE
MR-link-2	cystine	M31454	HMDB0000192	phenylalanine	bioa_016	HMDB0000159	0.0149441	0.023451	0.523961	1	FALSE	FALSE	FALSE	FALSE	FALSE
MR-IVW	cystine	M31454	HMDB0000192	phenylalanine	bioa_016	HMDB0000159	0.035436	0.0226718	0.118053	1	FALSE	FALSE	FALSE	FALSE	FALSE
MR-IVW LD	cystine	M31454	HMDB0000192	phenylalanine	bioa_016	HMDB0000159	0.035436	0.0226718	0.118053	1	FALSE	FALSE	FALSE	FALSE	FALSE
MR-PCA	cystine	M31454	HMDB0000192	phenylalanine	bioa_016	HMDB0000159	0.0168238	0.0189996	0.375896	1	FALSE	FALSE	FALSE	FALSE	FALSE
MR-link-2	3-(4-hydroxyphenyl)lactate	M32197	HMDB0000755	threonine	M01284	HMDB0000167	0.391099	0.238624	0.101218	1	FALSE	FALSE	FALSE	FALSE	FALSE
MR-IVW	3-(4-hydroxyphenyl)lactate	M32197	HMDB0000755	threonine	M01284	HMDB0000167	0.341114	0.163735	0.0372209	1	FALSE	FALSE	FALSE	FALSE	FALSE
MR-IVW LD	3-(4-hydroxyphenyl)lactate	M32197	HMDB0000755	threonine	M01284	HMDB0000167	0.341114	0.163735	0.0372209	1	FALSE	FALSE	FALSE	FALSE	FALSE
MR-PCA	3-(4-hydroxyphenyl)lactate	M32197	HMDB0000755	threonine	M01284	HMDB0000167	0.274506	0.15448	0.075573	1	FALSE	FALSE	FALSE	FALSE	FALSE
MR-link-2	glutamine	bioa_006	HMDB0000641	thyroxine	GCST90200293	HMDB0000248	-0.0515165	0.0686345	0.452899	17	FALSE	FALSE	FALSE	FALSE	FALSE
MR-IVW	glutamine	bioa_006	HMDB0000641	thyroxine	GCST90200293	HMDB0000248	-0.0716102	0.0657333	0.275975	17	FALSE	FALSE	FALSE	FALSE	FALSE
MR-IVW LD	glutamine	bioa_006	HMDB0000641	thyroxine	GCST90200293	HMDB0000248	-0.07171	0.0659016	0.276534	17	FALSE	FALSE	FALSE	FALSE	FALSE
MR-PCA	glutamine	bioa_006	HMDB0000641	thyroxine	GCST90200293	HMDB0000248	-0.094828	0.0628741	0.131498	17	FALSE	FALSE	FALSE	FALSE	FALSE
MR-link-2	5-oxoproline	M01494	HMDB0000267	histidine	bioa_009	HMDB0000177	0.0122475	0.0148143	0.408387	1	FALSE	FALSE	FALSE	FALSE	FALSE
MR-IVW	5-oxoproline	M01494	HMDB0000267	histidine	bioa_009	HMDB0000177	0.0125044	0.0141774	0.377777	1	FALSE	FALSE	FALSE	FALSE	FALSE
MR-IVW LD	5-oxoproline	M01494	HMDB0000267	histidine	bioa_009	HMDB0000177	0.0125044	0.0141774	0.377777	1	FALSE	FALSE	FALSE	FALSE	FALSE
MR-PCA	5-oxoproline	M01494	HMDB0000267	histidine	bioa_009	HMDB0000177	0.00666725	0.0139817	0.633466	1	FALSE	FALSE	FALSE	FALSE	FALSE
MR-link-2	taurine	bioa_034	HMDB0000251	glycerol	GCST90200325	HMDB0000131	-0.142607	0.157667	0.365741	1	FALSE	FALSE	FALSE	FALSE	FALSE
MR-IVW	taurine	bioa_034	HMDB0000251	glycerol	GCST90200325	HMDB0000131	0.023285	0.11629	0.841299	1	FALSE	FALSE	FALSE	FALSE	FALSE
MR-IVW LD	taurine	bioa_034	HMDB0000251	glycerol	GCST90200325	HMDB0000131	0.023285	0.11629	0.841299	1	FALSE	FALSE	FALSE	FALSE	FALSE
MR-PCA	taurine	bioa_034	HMDB0000251	glycerol	GCST90200325	HMDB0000131	-0.0391721	0.106617	0.713315	1	FALSE	FALSE	FALSE	FALSE	FALSE
MR-link-2	dehydroepiandrosterone sulfate (dhea-s)	M32425	HMDB0001032	3-methyl-2-oxovalerate	GCST90199631	HMDB0000491	-0.00487206	0.0918433	0.957694	2	FALSE	FALSE	FALSE	FALSE	FALSE
MR-IVW	dehydroepiandrosterone sulfate (dhea-s)	M32425	HMDB0001032	3-methyl-2-oxovalerate	GCST90199631	HMDB0000491	0.189186	0.0927107	0.04129	2	FALSE	FALSE	FALSE	FALSE	FALSE
MR-IVW LD	dehydroepiandrosterone sulfate (dhea-s)	M32425	HMDB0001032	3-methyl-2-oxovalerate	GCST90199631	HMDB0000491	0.189186	0.0927107	0.04129	2	FALSE	FALSE	FALSE	FALSE	FALSE
MR-PCA	dehydroepiandrosterone sulfate (dhea-s)	M32425	HMDB0001032	3-methyl-2-oxovalerate	GCST90199631	HMDB0000491	0.0669724	0.0807926	0.407137	2	FALSE	FALSE	FALSE	FALSE	FALSE
MR-link-2	phenylalanine	met-d-Phe	HMDB0000159	cortisol	GCST90200378	HMDB0000063	0.00250182	0.0797457	0.974972	10	FALSE	FALSE	FALSE	FALSE	FALSE
MR-IVW	phenylalanine	met-d-Phe	HMDB0000159	cortisol	GCST90200378	HMDB0000063	0.0442697	0.115728	0.702067	10	FALSE	FALSE	FALSE	FALSE	FALSE
MR-IVW LD	phenylalanine	met-d-Phe	HMDB0000159	cortisol	GCST90200378	HMDB0000063	0.00849253	0.0916435	0.926166	10	FALSE	FALSE	FALSE	FALSE	FALSE
MR-PCA	phenylalanine	met-d-Phe	HMDB0000159	cortisol	GCST90200378	HMDB0000063	-0.0600876	0.0864783	0.487163	10	FALSE	FALSE	FALSE	FALSE	FALSE
MR-link-2	acetate	met-d-Acetate	HMDB0000042	paraxanthine	M18254	HMDB0001860	0.0961711	0.181339	0.595877	7	FALSE	FALSE	FALSE	FALSE	FALSE
MR-IVW	acetate	met-d-Acetate	HMDB0000042	paraxanthine	M18254	HMDB0001860	-0.0957994	0.185327	0.605211	7	FALSE	FALSE	FALSE	FALSE	FALSE
MR-IVW LD	acetate	met-d-Acetate	HMDB0000042	paraxanthine	M18254	HMDB0001860	-0.0886118	0.186952	0.635514	7	FALSE	FALSE	FALSE	FALSE	FALSE
MR-PCA	acetate	met-d-Acetate	HMDB0000042	paraxanthine	M18254	HMDB0001860	0.054655	0.171365	0.749772	7	FALSE	FALSE	FALSE	FALSE	FALSE
MR-link-2	7-methylxanthine	GCST90199754	HMDB0001991	oleate (18:1n9)	M01359	HMDB0000207	0.0566574	0.184295	0.758517	1	FALSE	FALSE	FALSE	FALSE	FALSE
MR-IVW	7-methylxanthine	GCST90199754	HMDB0001991	oleate (18:1n9)	M01359	HMDB0000207	0.0219307	0.169963	0.897332	1	FALSE	FALSE	FALSE	FALSE	FALSE
MR-IVW LD	7-methylxanthine	GCST90199754	HMDB0001991	oleate (18:1n9)	M01359	HMDB0000207	0.0219307	0.169963	0.897332	1	FALSE	FALSE	FALSE	FALSE	FALSE
MR-PCA	7-methylxanthine	GCST90199754	HMDB0001991	oleate (18:1n9)	M01359	HMDB0000207	0.0499273	0.144729	0.730116	1	FALSE	FALSE	FALSE	FALSE	FALSE
MR-link-2	myo-inositol	M19934	HMDB0000211	docosapentaenoate (n6 dpa; 22:5n6)	GCST90199796	HMDB0001976	0.0594924	0.0930568	0.522619	2	FALSE	FALSE	FALSE	FALSE	FALSE
MR-IVW	myo-inositol	M19934	HMDB0000211	docosapentaenoate (n6 dpa; 22:5n6)	GCST90199796	HMDB0001976	0.0128451	0.0980187	0.895738	2	FALSE	FALSE	FALSE	FALSE	FALSE
MR-IVW LD	myo-inositol	M19934	HMDB0000211	docosapentaenoate (n6 dpa; 22:5n6)	GCST90199796	HMDB0001976	0.0128451	0.0980187	0.895738	2	FALSE	FALSE	FALSE	FALSE	FALSE
MR-PCA	myo-inositol	M19934	HMDB0000211	docosapentaenoate (n6 dpa; 22:5n6)	GCST90199796	HMDB0001976	0.0363497	0.0918074	0.692154	2	FALSE	FALSE	FALSE	FALSE	FALSE
MR-link-2	n-acetylglucosaminylasparagine	GCST90200316	HMDB0000489	theobromine	M18392	HMDB0002825	-0.0515026	0.0358313	0.150615	2	FALSE	FALSE	FALSE	FALSE	FALSE
MR-IVW	n-acetylglucosaminylasparagine	GCST90200316	HMDB0000489	theobromine	M18392	HMDB0002825	-0.0949947	0.0424593	0.0252657	2	FALSE	FALSE	FALSE	FALSE	FALSE
MR-IVW LD	n-acetylglucosaminylasparagine	GCST90200316	HMDB0000489	theobromine	M18392	HMDB0002825	-0.0939735	0.0417429	0.0243698	2	FALSE	FALSE	FALSE	FALSE	FALSE
MR-PCA	n-acetylglucosaminylasparagine	GCST90200316	HMDB0000489	theobromine	M18392	HMDB0002825	-0.0647348	0.0376038	0.0851611	2	FALSE	FALSE	FALSE	FALSE	FALSE
MR-link-2	cytidine	GCST90200429	HMDB0000089	eicosapentaenoate (epa; 20:5n3)	GCST90200349	HMDB0001999	-0.0215244	0.126356	0.864737	1	FALSE	FALSE	FALSE	FALSE	FALSE
MR-IVW	cytidine	GCST90200429	HMDB0000089	eicosapentaenoate (epa; 20:5n3)	GCST90200349	HMDB0001999	0.0602017	0.144895	0.677787	1	FALSE	FALSE	FALSE	FALSE	FALSE
MR-IVW LD	cytidine	GCST90200429	HMDB0000089	eicosapentaenoate (epa; 20:5n3)	GCST90200349	HMDB0001999	0.0602017	0.144895	0.677787	1	FALSE	FALSE	FALSE	FALSE	FALSE
MR-PCA	cytidine	GCST90200429	HMDB0000089	eicosapentaenoate (epa; 20:5n3)	GCST90200349	HMDB0001999	-0.10062	0.0906092	0.266792	1	FALSE	FALSE	FALSE	FALSE	FALSE
MR-link-2	glucose	M20489	HMDB0000122	allantoin	M01107	HMDB0000462	-0.196966	0.19864	0.321407	1	FALSE	FALSE	FALSE	FALSE	FALSE
MR-IVW	glucose	M20489	HMDB0000122	allantoin	M01107	HMDB0000462	0.0832293	0.201502	0.679575	1	FALSE	FALSE	FALSE	FALSE	FALSE
MR-IVW LD	glucose	M20489	HMDB0000122	allantoin	M01107	HMDB0000462	0.0832293	0.201502	0.679575	1	FALSE	FALSE	FALSE	FALSE	FALSE
MR-PCA	glucose	M20489	HMDB0000122	allantoin	M01107	HMDB0000462	-0.227583	0.15801	0.149781	1	FALSE	FALSE	FALSE	FALSE	FALSE
MR-link-2	alpha-tocopherol	GCST90200302	HMDB0001893	hypoxanthine	M03127	HMDB0000157	-0.576927	0.29786	0.0527566	1	FALSE	FALSE	FALSE	FALSE	FALSE
MR-IVW	alpha-tocopherol	GCST90200302	HMDB0001893	hypoxanthine	M03127	HMDB0000157	-0.459416	0.194119	0.0179491	1	FALSE	FALSE	FALSE	FALSE	FALSE
MR-IVW LD	alpha-tocopherol	GCST90200302	HMDB0001893	hypoxanthine	M03127	HMDB0000157	-0.459416	0.194119	0.0179491	1	FALSE	FALSE	FALSE	FALSE	FALSE
MR-PCA	alpha-tocopherol	GCST90200302	HMDB0001893	hypoxanthine	M03127	HMDB0000157	-0.347909	0.178431	0.0511963	1	FALSE	FALSE	FALSE	FALSE	FALSE
MR-link-2	threonine	bioa_019	HMDB0000167	citrate	M01564	HMDB0000094	0.15033	0.0817876	0.0660547	10	FALSE	FALSE	FALSE	FALSE	FALSE
MR-IVW	threonine	bioa_019	HMDB0000167	citrate	M01564	HMDB0000094	0.108041	0.072358	0.135399	10	FALSE	FALSE	FALSE	FALSE	FALSE
MR-IVW LD	threonine	bioa_019	HMDB0000167	citrate	M01564	HMDB0000094	0.107812	0.0724257	0.136594	10	FALSE	FALSE	FALSE	FALSE	FALSE
MR-PCA	threonine	bioa_019	HMDB0000167	citrate	M01564	HMDB0000094	0.0521752	0.0701468	0.456997	10	FALSE	FALSE	FALSE	FALSE	FALSE
MR-link-2	n-formylanthranilic acid	GCST90199960	HMDB0004089	spermidine	GCST90200423	HMDB0001257	-0.0074506	0.0304815	0.806897	2	FALSE	FALSE	FALSE	FALSE	FALSE
MR-IVW	n-formylanthranilic acid	GCST90199960	HMDB0004089	spermidine	GCST90200423	HMDB0001257	0.00106567	0.0316576	0.973146	2	FALSE	FALSE	FALSE	FALSE	FALSE
MR-IVW LD	n-formylanthranilic acid	GCST90199960	HMDB0004089	spermidine	GCST90200423	HMDB0001257	0.00106567	0.0316576	0.973146	2	FALSE	FALSE	FALSE	FALSE	FALSE
MR-PCA	n-formylanthranilic acid	GCST90199960	HMDB0004089	spermidine	GCST90200423	HMDB0001257	-0.00128758	0.0312311	0.967115	2	FALSE	FALSE	FALSE	FALSE	FALSE
MR-link-2	guanidinoacetate	GCST90200384	HMDB0000128	leucine	M00060	HMDB0000687	0.0996876	0.137607	0.468799	2	FALSE	FALSE	FALSE	FALSE	FALSE
MR-IVW	guanidinoacetate	GCST90200384	HMDB0000128	leucine	M00060	HMDB0000687	-0.0886693	0.105618	0.401172	2	FALSE	FALSE	FALSE	FALSE	FALSE
MR-IVW LD	guanidinoacetate	GCST90200384	HMDB0000128	leucine	M00060	HMDB0000687	-0.0886693	0.105618	0.401172	2	FALSE	FALSE	FALSE	FALSE	FALSE
MR-PCA	guanidinoacetate	GCST90200384	HMDB0000128	leucine	M00060	HMDB0000687	0.0266881	0.101259	0.792117	2	FALSE	FALSE	FALSE	FALSE	FALSE
MR-link-2	glutamine	GCST90200419	HMDB0000641	2-aminobutyrate	M32348	HMDB0000452	-0.200069	0.085181	0.0188366	2	FALSE	FALSE	FALSE	FALSE	FALSE
MR-IVW	glutamine	GCST90200419	HMDB0000641	2-aminobutyrate	M32348	HMDB0000452	-0.20075	0.0656918	0.00224357	2	FALSE	FALSE	FALSE	FALSE	FALSE
MR-IVW LD	glutamine	GCST90200419	HMDB0000641	2-aminobutyrate	M32348	HMDB0000452	-0.20075	0.0656918	0.00224357	2	FALSE	FALSE	FALSE	FALSE	FALSE
MR-PCA	glutamine	GCST90200419	HMDB0000641	2-aminobutyrate	M32348	HMDB0000452	-0.201931	0.0654197	0.00202387	2	FALSE	FALSE	FALSE	FALSE	FALSE
MR-link-2	caffeine	M00569	HMDB0001847	cholesterol	M00063	HMDB0000067	-0.0903915	0.13724	0.51013	2	FALSE	FALSE	FALSE	FALSE	FALSE
MR-IVW	caffeine	M00569	HMDB0001847	cholesterol	M00063	HMDB0000067	0.0297888	0.101386	0.768898	2	FALSE	FALSE	FALSE	FALSE	FALSE
MR-IVW LD	caffeine	M00569	HMDB0001847	cholesterol	M00063	HMDB0000067	0.0297888	0.101386	0.768898	2	FALSE	FALSE	FALSE	FALSE	FALSE
MR-PCA	caffeine	M00569	HMDB0001847	cholesterol	M00063	HMDB0000067	-0.00792288	0.0970132	0.934911	2	FALSE	FALSE	FALSE	FALSE	FALSE
MR-link-2	acetate	met-d-Acetate	HMDB0000042	sphinganine	GCST90200374	HMDB0000269	-0.207627	0.177024	0.240845	9	FALSE	FALSE	FALSE	FALSE	FALSE
MR-IVW	acetate	met-d-Acetate	HMDB0000042	sphinganine	GCST90200374	HMDB0000269	-0.347584	0.153086	0.0231766	9	FALSE	FALSE	FALSE	FALSE	FALSE
MR-IVW LD	acetate	met-d-Acetate	HMDB0000042	sphinganine	GCST90200374	HMDB0000269	-0.362262	0.155964	0.0201936	9	FALSE	FALSE	FALSE	FALSE	FALSE
MR-PCA	acetate	met-d-Acetate	HMDB0000042	sphinganine	GCST90200374	HMDB0000269	-0.25579	0.129498	0.0482405	9	FALSE	FALSE	FALSE	FALSE	FALSE
MR-link-2	5,6-dihydrothymine	GCST90200339	HMDB0000079	5-methylthioadenosine (mta)	GCST90200359	HMDB0001173	0.0344957	0.151806	0.82024	1	FALSE	FALSE	FALSE	FALSE	FALSE
MR-IVW	5,6-dihydrothymine	GCST90200339	HMDB0000079	5-methylthioadenosine (mta)	GCST90200359	HMDB0001173	-0.0934971	0.144719	0.51824	1	FALSE	FALSE	FALSE	FALSE	FALSE
MR-IVW LD	5,6-dihydrothymine	GCST90200339	HMDB0000079	5-methylthioadenosine (mta)	GCST90200359	HMDB0001173	-0.0934971	0.144719	0.51824	1	FALSE	FALSE	FALSE	FALSE	FALSE
MR-PCA	5,6-dihydrothymine	GCST90200339	HMDB0000079	5-methylthioadenosine (mta)	GCST90200359	HMDB0001173	-0.0187751	0.115483	0.870851	1	FALSE	FALSE	FALSE	FALSE	FALSE
MR-link-2	isoleucine	bioa_010	HMDB0000172	cystine	GCST90200382	HMDB0000192	0.0847534	0.151414	0.575652	5	FALSE	FALSE	FALSE	FALSE	FALSE
MR-IVW	isoleucine	bioa_010	HMDB0000172	cystine	GCST90200382	HMDB0000192	0.31519	0.159115	0.0476023	5	FALSE	FALSE	FALSE	FALSE	FALSE
MR-IVW LD	isoleucine	bioa_010	HMDB0000172	cystine	GCST90200382	HMDB0000192	0.31519	0.159115	0.0476023	5	FALSE	FALSE	FALSE	FALSE	FALSE
MR-PCA	isoleucine	bioa_010	HMDB0000172	cystine	GCST90200382	HMDB0000192	0.375972	0.152393	0.0136202	5	FALSE	FALSE	FALSE	FALSE	FALSE
MR-link-2	glutamate	bioa_007	HMDB0000148	alpha-ketoglutarate	M33453	HMDB0000208	0.497988	0.427486	0.244051	1	FALSE	TRUE	TRUE	FALSE	FALSE
MR-IVW	glutamate	bioa_007	HMDB0000148	alpha-ketoglutarate	M33453	HMDB0000208	0.641153	0.378385	0.0901809	1	FALSE	TRUE	TRUE	FALSE	FALSE
MR-IVW LD	glutamate	bioa_007	HMDB0000148	alpha-ketoglutarate	M33453	HMDB0000208	0.641153	0.378385	0.0901809	1	FALSE	TRUE	TRUE	FALSE	FALSE
MR-PCA	glutamate	bioa_007	HMDB0000148	alpha-ketoglutarate	M33453	HMDB0000208	0.368142	0.333916	0.270246	1	FALSE	TRUE	TRUE	FALSE	FALSE
MR-link-2	valine	M01649	HMDB0000883	threonine	M01284	HMDB0000167	0.194345	0.196754	0.323272	1	FALSE	FALSE	FALSE	FALSE	FALSE
MR-IVW	valine	M01649	HMDB0000883	threonine	M01284	HMDB0000167	0.271881	0.169007	0.107683	1	FALSE	FALSE	FALSE	FALSE	FALSE
MR-IVW LD	valine	M01649	HMDB0000883	threonine	M01284	HMDB0000167	0.271881	0.169007	0.107683	1	FALSE	FALSE	FALSE	FALSE	FALSE
MR-PCA	valine	M01649	HMDB0000883	threonine	M01284	HMDB0000167	0.118461	0.153835	0.441269	1	FALSE	FALSE	FALSE	FALSE	FALSE
MR-link-2	2-hydroxyphenylacetate	GCST90200369	HMDB0000669	glycine	bioa_008	HMDB0000123	-0.00651421	0.0326777	0.841991	2	FALSE	FALSE	FALSE	FALSE	FALSE
MR-IVW	2-hydroxyphenylacetate	GCST90200369	HMDB0000669	glycine	bioa_008	HMDB0000123	0.0136143	0.0276178	0.622045	2	FALSE	FALSE	FALSE	FALSE	FALSE
MR-IVW LD	2-hydroxyphenylacetate	GCST90200369	HMDB0000669	glycine	bioa_008	HMDB0000123	0.0136143	0.0276178	0.622045	2	FALSE	FALSE	FALSE	FALSE	FALSE
MR-PCA	2-hydroxyphenylacetate	GCST90200369	HMDB0000669	glycine	bioa_008	HMDB0000123	0.00300325	0.0242999	0.901639	2	FALSE	FALSE	FALSE	FALSE	FALSE
MR-link-2	kynurenate	GCST90200454	HMDB0000715	orotate	GCST90200392	HMDB0000226	0.0438324	0.0553723	0.428597	3	FALSE	FALSE	FALSE	FALSE	FALSE
MR-IVW	kynurenate	GCST90200454	HMDB0000715	orotate	GCST90200392	HMDB0000226	-0.089761	0.0465861	0.0540077	3	FALSE	FALSE	FALSE	FALSE	FALSE
MR-IVW LD	kynurenate	GCST90200454	HMDB0000715	orotate	GCST90200392	HMDB0000226	-0.089761	0.0465861	0.0540077	3	FALSE	FALSE	FALSE	FALSE	FALSE
MR-PCA	kynurenate	GCST90200454	HMDB0000715	orotate	GCST90200392	HMDB0000226	-0.0578452	0.0432281	0.180851	3	FALSE	FALSE	FALSE	FALSE	FALSE
MR-link-2	acetate	met-d-Acetate	HMDB0000042	kynurenine	bioa_027	HMDB0000684	-0.0554629	0.094306	0.556454	6	FALSE	FALSE	FALSE	FALSE	FALSE
MR-IVW	acetate	met-d-Acetate	HMDB0000042	kynurenine	bioa_027	HMDB0000684	-0.787737	0.0922235	1.32368e-17	6	FALSE	FALSE	FALSE	TRUE	FALSE
MR-IVW LD	acetate	met-d-Acetate	HMDB0000042	kynurenine	bioa_027	HMDB0000684	-0.79795	0.0930996	1.02662e-17	6	FALSE	FALSE	FALSE	TRUE	FALSE
MR-PCA	acetate	met-d-Acetate	HMDB0000042	kynurenine	bioa_027	HMDB0000684	-0.630917	0.0851049	1.23096e-13	6	FALSE	FALSE	FALSE	TRUE	FALSE
MR-link-2	n-acetylornithine	M15630	HMDB0003357	1-methylxanthine	M34389	HMDB0010738	-0.0234455	0.0245366	0.339309	1	FALSE	FALSE	FALSE	FALSE	FALSE
MR-IVW	n-acetylornithine	M15630	HMDB0003357	1-methylxanthine	M34389	HMDB0010738	-0.0348642	0.0298084	0.242157	1	FALSE	FALSE	FALSE	FALSE	FALSE
MR-IVW LD	n-acetylornithine	M15630	HMDB0003357	1-methylxanthine	M34389	HMDB0010738	-0.036159	0.0300977	0.229601	1	FALSE	FALSE	FALSE	FALSE	FALSE
MR-PCA	n-acetylornithine	M15630	HMDB0003357	1-methylxanthine	M34389	HMDB0010738	-0.0268353	0.0291248	0.356847	1	FALSE	FALSE	FALSE	FALSE	FALSE
MR-link-2	myo-inositol	M19934	HMDB0000211	5,6-dihydrothymine	GCST90200339	HMDB0000079	0.0366768	0.0890216	0.680341	2	FALSE	FALSE	FALSE	FALSE	FALSE
MR-IVW	myo-inositol	M19934	HMDB0000211	5,6-dihydrothymine	GCST90200339	HMDB0000079	0.0648585	0.0938777	0.489639	2	FALSE	FALSE	FALSE	FALSE	FALSE
MR-IVW LD	myo-inositol	M19934	HMDB0000211	5,6-dihydrothymine	GCST90200339	HMDB0000079	0.0648585	0.0938777	0.489639	2	FALSE	FALSE	FALSE	FALSE	FALSE
MR-PCA	myo-inositol	M19934	HMDB0000211	5,6-dihydrothymine	GCST90200339	HMDB0000079	0.0070486	0.0879295	0.936108	2	FALSE	FALSE	FALSE	FALSE	FALSE
MR-link-2	citrulline	bioa_005	HMDB0000904	5-methylthioadenosine (mta)	GCST90200359	HMDB0001173	0.0386449	0.0828952	0.64108	7	FALSE	FALSE	FALSE	FALSE	FALSE
MR-IVW	citrulline	bioa_005	HMDB0000904	5-methylthioadenosine (mta)	GCST90200359	HMDB0001173	0.0534092	0.0795317	0.501873	7	FALSE	FALSE	FALSE	FALSE	FALSE
MR-IVW LD	citrulline	bioa_005	HMDB0000904	5-methylthioadenosine (mta)	GCST90200359	HMDB0001173	0.0551176	0.0800854	0.491305	7	FALSE	FALSE	FALSE	FALSE	FALSE
MR-PCA	citrulline	bioa_005	HMDB0000904	5-methylthioadenosine (mta)	GCST90200359	HMDB0001173	0.103866	0.0701621	0.138774	7	FALSE	FALSE	FALSE	FALSE	FALSE
MR-link-2	7-methylxanthine	GCST90199754	HMDB0001991	serine	M32315	HMDB0000187	-0.0634369	0.186126	0.733233	1	FALSE	FALSE	FALSE	FALSE	FALSE
MR-IVW	7-methylxanthine	GCST90199754	HMDB0001991	serine	M32315	HMDB0000187	-0.0610779	0.169661	0.718847	1	FALSE	FALSE	FALSE	FALSE	FALSE
MR-IVW LD	7-methylxanthine	GCST90199754	HMDB0001991	serine	M32315	HMDB0000187	-0.0610779	0.169661	0.718847	1	FALSE	FALSE	FALSE	FALSE	FALSE
MR-PCA	7-methylxanthine	GCST90199754	HMDB0001991	serine	M32315	HMDB0000187	-0.0595374	0.144474	0.680269	1	FALSE	FALSE	FALSE	FALSE	FALSE
MR-link-2	alpha-ketoglutarate	GCST90200455	HMDB0000208	valine	GCST90200442	HMDB0000883	0.0217053	0.0892664	0.807888	1	FALSE	FALSE	FALSE	FALSE	FALSE
MR-IVW	alpha-ketoglutarate	GCST90200455	HMDB0000208	valine	GCST90200442	HMDB0000883	-0.0292942	0.07692	0.703322	1	FALSE	FALSE	FALSE	FALSE	FALSE
MR-IVW LD	alpha-ketoglutarate	GCST90200455	HMDB0000208	valine	GCST90200442	HMDB0000883	-0.0286391	0.0807309	0.722778	1	FALSE	FALSE	FALSE	FALSE	FALSE
MR-PCA	alpha-ketoglutarate	GCST90200455	HMDB0000208	valine	GCST90200442	HMDB0000883	-0.0352585	0.0721728	0.625175	1	FALSE	FALSE	FALSE	FALSE	FALSE
MR-link-2	paraxanthine	GCST90199654	HMDB0001860	valine	GCST90200442	HMDB0000883	-0.0614298	0.161674	0.703974	1	FALSE	FALSE	FALSE	FALSE	FALSE
MR-IVW	paraxanthine	GCST90199654	HMDB0001860	valine	GCST90200442	HMDB0000883	-0.0578068	0.140167	0.680037	1	FALSE	FALSE	FALSE	FALSE	FALSE
MR-IVW LD	paraxanthine	GCST90199654	HMDB0001860	valine	GCST90200442	HMDB0000883	-0.0578068	0.140167	0.680037	1	FALSE	FALSE	FALSE	FALSE	FALSE
MR-PCA	paraxanthine	GCST90199654	HMDB0001860	valine	GCST90200442	HMDB0000883	0.0154166	0.0999137	0.877374	1	FALSE	FALSE	FALSE	FALSE	FALSE
MR-link-2	s-1-pyrroline-5-carboxylate	GCST90200381	HMDB0001301	creatine	GCST90200323	HMDB0000064	0.0115927	0.0400227	0.772082	2	FALSE	FALSE	FALSE	FALSE	FALSE
MR-IVW	s-1-pyrroline-5-carboxylate	GCST90200381	HMDB0001301	creatine	GCST90200323	HMDB0000064	-0.0132125	0.0427696	0.75738	2	FALSE	FALSE	FALSE	FALSE	FALSE
MR-IVW LD	s-1-pyrroline-5-carboxylate	GCST90200381	HMDB0001301	creatine	GCST90200323	HMDB0000064	-0.0132125	0.0427696	0.75738	2	FALSE	FALSE	FALSE	FALSE	FALSE
MR-PCA	s-1-pyrroline-5-carboxylate	GCST90200381	HMDB0001301	creatine	GCST90200323	HMDB0000064	0.0072933	0.0367564	0.842714	2	FALSE	FALSE	FALSE	FALSE	FALSE
MR-link-2	taurine	bioa_034	HMDB0000251	2-hydroxyglutarate	GCST90199865	HMDB0059655	-0.0131519	0.137933	0.924037	1	FALSE	FALSE	FALSE	FALSE	FALSE
MR-IVW	taurine	bioa_034	HMDB0000251	2-hydroxyglutarate	GCST90199865	HMDB0059655	0.0461971	0.120089	0.700467	1	FALSE	FALSE	FALSE	FALSE	FALSE
MR-IVW LD	taurine	bioa_034	HMDB0000251	2-hydroxyglutarate	GCST90199865	HMDB0059655	0.0461971	0.120089	0.700467	1	FALSE	FALSE	FALSE	FALSE	FALSE
MR-PCA	taurine	bioa_034	HMDB0000251	2-hydroxyglutarate	GCST90199865	HMDB0059655	0.0428452	0.110103	0.697175	1	FALSE	FALSE	FALSE	FALSE	FALSE
MR-link-2	threonine	GCST90200432	HMDB0000167	myo-inositol	GCST90200401	HMDB0000211	0.060153	0.0814792	0.460356	4	FALSE	FALSE	FALSE	FALSE	FALSE
MR-IVW	threonine	GCST90200432	HMDB0000167	myo-inositol	GCST90200401	HMDB0000211	0.143918	0.0736944	0.0508317	4	FALSE	FALSE	FALSE	FALSE	FALSE
MR-IVW LD	threonine	GCST90200432	HMDB0000167	myo-inositol	GCST90200401	HMDB0000211	0.143918	0.0736944	0.0508317	4	FALSE	FALSE	FALSE	FALSE	FALSE
MR-PCA	threonine	GCST90200432	HMDB0000167	myo-inositol	GCST90200401	HMDB0000211	0.0568009	0.0566933	0.316393	4	FALSE	FALSE	FALSE	FALSE	FALSE
MR-link-2	phenylalanine	GCST90200396	HMDB0000159	alanine	met-d-Ala	HMDB0000161	0.0233172	0.0311188	0.45368	1	FALSE	FALSE	FALSE	FALSE	FALSE
MR-IVW	phenylalanine	GCST90200396	HMDB0000159	alanine	met-d-Ala	HMDB0000161	0.0429583	0.0225622	0.0569107	1	FALSE	FALSE	FALSE	FALSE	FALSE
MR-IVW LD	phenylalanine	GCST90200396	HMDB0000159	alanine	met-d-Ala	HMDB0000161	0.043371	0.0217647	0.0462918	1	FALSE	FALSE	FALSE	FALSE	FALSE
MR-PCA	phenylalanine	GCST90200396	HMDB0000159	alanine	met-d-Ala	HMDB0000161	0.00544057	0.0268245	0.839275	1	FALSE	FALSE	FALSE	FALSE	FALSE
MR-link-2	dehydroepiandrosterone sulfate (dhea-s)	GCST90199673	HMDB0001032	ornithine	M01493	HMDB0000214	0.00353512	0.0980806	0.971248	4	FALSE	FALSE	FALSE	FALSE	FALSE
MR-IVW	dehydroepiandrosterone sulfate (dhea-s)	GCST90199673	HMDB0001032	ornithine	M01493	HMDB0000214	-0.0337371	0.0782787	0.666478	4	FALSE	FALSE	FALSE	FALSE	FALSE
MR-IVW LD	dehydroepiandrosterone sulfate (dhea-s)	GCST90199673	HMDB0001032	ornithine	M01493	HMDB0000214	-0.0337371	0.0782787	0.666478	4	FALSE	FALSE	FALSE	FALSE	FALSE
MR-PCA	dehydroepiandrosterone sulfate (dhea-s)	GCST90199673	HMDB0001032	ornithine	M01493	HMDB0000214	-0.0321612	0.0630481	0.609977	4	FALSE	FALSE	FALSE	FALSE	FALSE
MR-link-2	leucine	M00060	HMDB0000687	cortisone	GCST90200360	HMDB0002802	-0.000486612	0.0114334	0.966052	8	FALSE	FALSE	FALSE	FALSE	FALSE
MR-IVW	leucine	M00060	HMDB0000687	cortisone	GCST90200360	HMDB0002802	-0.0816255	0.0544429	0.1338	8	FALSE	FALSE	FALSE	FALSE	FALSE
MR-IVW LD	leucine	M00060	HMDB0000687	cortisone	GCST90200360	HMDB0002802	-0.0816255	0.0544429	0.1338	8	FALSE	FALSE	FALSE	FALSE	FALSE
MR-PCA	leucine	M00060	HMDB0000687	cortisone	GCST90200360	HMDB0002802	-0.0252299	0.0488436	0.605474	8	FALSE	FALSE	FALSE	FALSE	FALSE
MR-link-2	creatinine	GCST90200366	HMDB0000562	cysteine	GCST90200439	HMDB0000574	0.585224	0.270561	0.0305411	1	FALSE	FALSE	FALSE	FALSE	FALSE
MR-IVW	creatinine	GCST90200366	HMDB0000562	cysteine	GCST90200439	HMDB0000574	0.0673783	0.17321	0.697278	1	FALSE	FALSE	FALSE	FALSE	FALSE
MR-IVW LD	creatinine	GCST90200366	HMDB0000562	cysteine	GCST90200439	HMDB0000574	0.0673783	0.17321	0.697278	1	FALSE	FALSE	FALSE	FALSE	FALSE
MR-PCA	creatinine	GCST90200366	HMDB0000562	cysteine	GCST90200439	HMDB0000574	0.212735	0.110808	0.0548761	1	FALSE	FALSE	FALSE	FALSE	FALSE
MR-link-2	3-(4-hydroxyphenyl)lactate	M32197	HMDB0000755	3-hydroxybutyrate (bhba)	M00542	HMDB0000011	0.136247	0.158122	0.388877	1	FALSE	FALSE	FALSE	FALSE	FALSE
MR-IVW	3-(4-hydroxyphenyl)lactate	M32197	HMDB0000755	3-hydroxybutyrate (bhba)	M00542	HMDB0000011	0.161599	0.143863	0.261315	1	FALSE	FALSE	FALSE	FALSE	FALSE
MR-IVW LD	3-(4-hydroxyphenyl)lactate	M32197	HMDB0000755	3-hydroxybutyrate (bhba)	M00542	HMDB0000011	0.161599	0.143863	0.261315	1	FALSE	FALSE	FALSE	FALSE	FALSE
MR-PCA	3-(4-hydroxyphenyl)lactate	M32197	HMDB0000755	3-hydroxybutyrate (bhba)	M00542	HMDB0000011	0.11773	0.135706	0.385647	1	FALSE	FALSE	FALSE	FALSE	FALSE
MR-link-2	2-hydroxyglutarate	GCST90199865	HMDB0059655	docosapentaenoate (n6 dpa; 22:5n6)	GCST90199796	HMDB0001976	0.0669697	0.122504	0.584603	2	FALSE	FALSE	FALSE	FALSE	FALSE
MR-IVW	2-hydroxyglutarate	GCST90199865	HMDB0059655	docosapentaenoate (n6 dpa; 22:5n6)	GCST90199796	HMDB0001976	0.0218479	0.100144	0.8273	2	FALSE	FALSE	FALSE	FALSE	FALSE
MR-IVW LD	2-hydroxyglutarate	GCST90199865	HMDB0059655	docosapentaenoate (n6 dpa; 22:5n6)	GCST90199796	HMDB0001976	0.0218479	0.100144	0.8273	2	FALSE	FALSE	FALSE	FALSE	FALSE
MR-PCA	2-hydroxyglutarate	GCST90199865	HMDB0059655	docosapentaenoate (n6 dpa; 22:5n6)	GCST90199796	HMDB0001976	0.0816655	0.0745891	0.273572	2	FALSE	FALSE	FALSE	FALSE	FALSE
MR-link-2	4-methyl-2-oxopentanoate	M22116	HMDB0000695	1-methylxanthine	GCST90199763	HMDB0010738	0.0502024	0.133231	0.706318	2	FALSE	FALSE	FALSE	FALSE	FALSE
MR-IVW	4-methyl-2-oxopentanoate	M22116	HMDB0000695	1-methylxanthine	GCST90199763	HMDB0010738	0.0464894	0.113541	0.682208	2	FALSE	FALSE	FALSE	FALSE	FALSE
MR-IVW LD	4-methyl-2-oxopentanoate	M22116	HMDB0000695	1-methylxanthine	GCST90199763	HMDB0010738	0.0464894	0.113541	0.682208	2	FALSE	FALSE	FALSE	FALSE	FALSE
MR-PCA	4-methyl-2-oxopentanoate	M22116	HMDB0000695	1-methylxanthine	GCST90199763	HMDB0010738	0.0056566	0.107413	0.958001	2	FALSE	FALSE	FALSE	FALSE	FALSE
MR-link-2	alanine	bioa_001	HMDB0000161	stearoyl sphingomyelin (d18:1/18:0)	GCST90200335	HMDB0001348	0.0470063	0.0831158	0.571698	18	FALSE	FALSE	FALSE	FALSE	FALSE
MR-IVW	alanine	bioa_001	HMDB0000161	stearoyl sphingomyelin (d18:1/18:0)	GCST90200335	HMDB0001348	0.0311618	0.0821882	0.704576	18	FALSE	FALSE	FALSE	FALSE	FALSE
MR-IVW LD	alanine	bioa_001	HMDB0000161	stearoyl sphingomyelin (d18:1/18:0)	GCST90200335	HMDB0001348	0.0331537	0.0828329	0.688974	18	FALSE	FALSE	FALSE	FALSE	FALSE
MR-PCA	alanine	bioa_001	HMDB0000161	stearoyl sphingomyelin (d18:1/18:0)	GCST90200335	HMDB0001348	0.111395	0.0771482	0.148763	18	FALSE	FALSE	FALSE	FALSE	FALSE
MR-link-2	spermidine	GCST90200423	HMDB0001257	mannose	GCST90200435	HMDB0000169	-0.0192597	0.201884	0.923997	1	FALSE	FALSE	FALSE	FALSE	FALSE
MR-IVW	spermidine	GCST90200423	HMDB0001257	mannose	GCST90200435	HMDB0000169	0.0939394	0.145483	0.51847	1	FALSE	FALSE	FALSE	FALSE	FALSE
MR-IVW LD	spermidine	GCST90200423	HMDB0001257	mannose	GCST90200435	HMDB0000169	0.0939394	0.145483	0.51847	1	FALSE	FALSE	FALSE	FALSE	FALSE
MR-PCA	spermidine	GCST90200423	HMDB0001257	mannose	GCST90200435	HMDB0000169	0.00261873	0.0891855	0.976575	1	FALSE	FALSE	FALSE	FALSE	FALSE
MR-link-2	glutamate	bioa_007	HMDB0000148	isoursodeoxycholate	GCST90199892	HMDB0000686	-0.542223	0.472545	0.251194	1	FALSE	FALSE	FALSE	FALSE	FALSE
MR-IVW	glutamate	bioa_007	HMDB0000148	isoursodeoxycholate	GCST90199892	HMDB0000686	-0.632385	0.315294	0.0448886	1	FALSE	FALSE	FALSE	FALSE	FALSE
MR-IVW LD	glutamate	bioa_007	HMDB0000148	isoursodeoxycholate	GCST90199892	HMDB0000686	-0.632385	0.315294	0.0448886	1	FALSE	FALSE	FALSE	FALSE	FALSE
MR-PCA	glutamate	bioa_007	HMDB0000148	isoursodeoxycholate	GCST90199892	HMDB0000686	-0.496811	0.278214	0.074145	1	FALSE	FALSE	FALSE	FALSE	FALSE
MR-link-2	sarcosine	bioa_031	HMDB0000271	4-acetamidobutanoate	M01558	HMDB0003681	-0.0634986	0.109779	0.562979	2	FALSE	FALSE	FALSE	FALSE	FALSE
MR-IVW	sarcosine	bioa_031	HMDB0000271	4-acetamidobutanoate	M01558	HMDB0003681	0.103191	0.115167	0.370247	2	FALSE	FALSE	FALSE	FALSE	FALSE
MR-IVW LD	sarcosine	bioa_031	HMDB0000271	4-acetamidobutanoate	M01558	HMDB0003681	0.0993345	0.119146	0.404438	2	FALSE	FALSE	FALSE	FALSE	FALSE
MR-PCA	sarcosine	bioa_031	HMDB0000271	4-acetamidobutanoate	M01558	HMDB0003681	0.0962893	0.105238	0.360209	2	FALSE	FALSE	FALSE	FALSE	FALSE
MR-link-2	2-aminobutyrate	GCST90200305	HMDB0000452	sarcosine	bioa_031	HMDB0000271	0.0141813	0.0505994	0.779274	2	FALSE	FALSE	FALSE	FALSE	FALSE
MR-IVW	2-aminobutyrate	GCST90200305	HMDB0000452	sarcosine	bioa_031	HMDB0000271	-0.0680433	0.0455406	0.135143	2	FALSE	FALSE	FALSE	FALSE	FALSE
MR-IVW LD	2-aminobutyrate	GCST90200305	HMDB0000452	sarcosine	bioa_031	HMDB0000271	-0.0680433	0.0455406	0.135143	2	FALSE	FALSE	FALSE	FALSE	FALSE
MR-PCA	2-aminobutyrate	GCST90200305	HMDB0000452	sarcosine	bioa_031	HMDB0000271	0.01384	0.0393154	0.724819	2	FALSE	FALSE	FALSE	FALSE	FALSE
MR-link-2	aspartate	bioa_004	HMDB0000191	hypotaurine	GCST90200379	HMDB0000965	0.143766	0.0886953	0.10504	3	FALSE	FALSE	FALSE	FALSE	FALSE
MR-IVW	aspartate	bioa_004	HMDB0000191	hypotaurine	GCST90200379	HMDB0000965	0.103875	0.0850614	0.222018	3	FALSE	FALSE	FALSE	FALSE	FALSE
MR-IVW LD	aspartate	bioa_004	HMDB0000191	hypotaurine	GCST90200379	HMDB0000965	0.103875	0.0850614	0.222018	3	FALSE	FALSE	FALSE	FALSE	FALSE
MR-PCA	aspartate	bioa_004	HMDB0000191	hypotaurine	GCST90200379	HMDB0000965	0.114104	0.0775159	0.141019	3	FALSE	FALSE	FALSE	FALSE	FALSE
MR-link-2	sphingosine 1-phosphate	GCST90199657	HMDB0000277	betaine	GCST90200425	HMDB0000043	-0.138765	0.173336	0.423388	1	FALSE	FALSE	FALSE	FALSE	FALSE
MR-IVW	sphingosine 1-phosphate	GCST90199657	HMDB0000277	betaine	GCST90200425	HMDB0000043	0.0576137	0.14275	0.686507	1	FALSE	FALSE	FALSE	FALSE	FALSE
MR-IVW LD	sphingosine 1-phosphate	GCST90199657	HMDB0000277	betaine	GCST90200425	HMDB0000043	0.0567992	0.122041	0.641637	1	FALSE	FALSE	FALSE	FALSE	FALSE
MR-PCA	sphingosine 1-phosphate	GCST90199657	HMDB0000277	betaine	GCST90200425	HMDB0000043	-0.0750881	0.0952539	0.430525	1	FALSE	FALSE	FALSE	FALSE	FALSE
MR-link-2	eicosapentaenoate (epa; 20:5n3)	M18467	HMDB0001999	kynurenine	M15140	HMDB0000684	-0.274297	0.108418	0.0114067	1	FALSE	FALSE	FALSE	FALSE	FALSE
MR-IVW	eicosapentaenoate (epa; 20:5n3)	M18467	HMDB0001999	kynurenine	M15140	HMDB0000684	-0.214901	0.104546	0.0398254	1	FALSE	FALSE	FALSE	FALSE	FALSE
MR-IVW LD	eicosapentaenoate (epa; 20:5n3)	M18467	HMDB0001999	kynurenine	M15140	HMDB0000684	-0.214901	0.104546	0.0398254	1	FALSE	FALSE	FALSE	FALSE	FALSE
MR-PCA	eicosapentaenoate (epa; 20:5n3)	M18467	HMDB0001999	kynurenine	M15140	HMDB0000684	-0.220047	0.0935995	0.0187257	1	FALSE	FALSE	FALSE	FALSE	FALSE
MR-link-2	glutamate	bioa_007	HMDB0000148	1-methylxanthine	M34389	HMDB0010738	-0.00859409	0.459441	0.985076	1	FALSE	FALSE	FALSE	FALSE	FALSE
MR-IVW	glutamate	bioa_007	HMDB0000148	1-methylxanthine	M34389	HMDB0010738	-0.29997	0.397019	0.449916	1	FALSE	FALSE	FALSE	FALSE	FALSE
MR-IVW LD	glutamate	bioa_007	HMDB0000148	1-methylxanthine	M34389	HMDB0010738	-0.29997	0.397019	0.449916	1	FALSE	FALSE	FALSE	FALSE	FALSE
MR-PCA	glutamate	bioa_007	HMDB0000148	1-methylxanthine	M34389	HMDB0010738	-0.113626	0.350331	0.745681	1	FALSE	FALSE	FALSE	FALSE	FALSE
MR-link-2	histidine	GCST90200377	HMDB0000177	glycerol 3-phosphate	GCST90199638	HMDB0000126	0.380449	0.12533	0.00240079	3	FALSE	FALSE	FALSE	FALSE	FALSE
MR-IVW	histidine	GCST90200377	HMDB0000177	glycerol 3-phosphate	GCST90199638	HMDB0000126	0.135653	0.0936246	0.147365	3	FALSE	FALSE	FALSE	FALSE	FALSE
MR-IVW LD	histidine	GCST90200377	HMDB0000177	glycerol 3-phosphate	GCST90199638	HMDB0000126	0.135653	0.0936246	0.147365	3	FALSE	FALSE	FALSE	FALSE	FALSE
MR-PCA	histidine	GCST90200377	HMDB0000177	glycerol 3-phosphate	GCST90199638	HMDB0000126	0.137673	0.0606177	0.0231364	3	FALSE	FALSE	FALSE	FALSE	FALSE
MR-link-2	n-acetylglucosaminylasparagine	GCST90200316	HMDB0000489	glutamine	met-d-Gln	HMDB0000641	0.0114747	0.00852443	0.178272	4	FALSE	FALSE	FALSE	FALSE	FALSE
MR-IVW	n-acetylglucosaminylasparagine	GCST90200316	HMDB0000489	glutamine	met-d-Gln	HMDB0000641	0.0339115	0.00908704	0.000190079	4	FALSE	FALSE	FALSE	FALSE	FALSE
MR-IVW LD	n-acetylglucosaminylasparagine	GCST90200316	HMDB0000489	glutamine	met-d-Gln	HMDB0000641	0.0329385	0.00894687	0.000231807	4	FALSE	FALSE	FALSE	FALSE	FALSE
MR-PCA	n-acetylglucosaminylasparagine	GCST90200316	HMDB0000489	glutamine	met-d-Gln	HMDB0000641	0.0223005	0.00797418	0.00516445	4	FALSE	FALSE	FALSE	FALSE	FALSE
MR-link-2	phenylalanine	GCST90200396	HMDB0000159	aspartate	GCST90200370	HMDB0000191	0.331668	0.103319	0.00132679	1	FALSE	FALSE	FALSE	FALSE	FALSE
MR-IVW	phenylalanine	GCST90200396	HMDB0000159	aspartate	GCST90200370	HMDB0000191	0.0491895	0.0907961	0.587985	1	FALSE	FALSE	FALSE	FALSE	FALSE
MR-IVW LD	phenylalanine	GCST90200396	HMDB0000159	aspartate	GCST90200370	HMDB0000191	0.0476991	0.0812673	0.557243	1	FALSE	FALSE	FALSE	FALSE	FALSE
MR-PCA	phenylalanine	GCST90200396	HMDB0000159	aspartate	GCST90200370	HMDB0000191	0.125717	0.100119	0.209236	1	FALSE	FALSE	FALSE	FALSE	FALSE
MR-link-2	1-stearoyl-2-oleoyl-gps (18:0/18:1)	GCST90199652	HMDB0010163	3-(4-hydroxyphenyl)lactate	M32197	HMDB0000755	-0.0599755	0.17615	0.733495	1	FALSE	FALSE	FALSE	FALSE	FALSE
MR-IVW	1-stearoyl-2-oleoyl-gps (18:0/18:1)	GCST90199652	HMDB0010163	3-(4-hydroxyphenyl)lactate	M32197	HMDB0000755	-0.0220573	0.143373	0.877731	1	FALSE	FALSE	FALSE	FALSE	FALSE
MR-IVW LD	1-stearoyl-2-oleoyl-gps (18:0/18:1)	GCST90199652	HMDB0010163	3-(4-hydroxyphenyl)lactate	M32197	HMDB0000755	-0.0220573	0.143373	0.877731	1	FALSE	FALSE	FALSE	FALSE	FALSE
MR-PCA	1-stearoyl-2-oleoyl-gps (18:0/18:1)	GCST90199652	HMDB0010163	3-(4-hydroxyphenyl)lactate	M32197	HMDB0000755	0.0123616	0.130835	0.924726	1	FALSE	FALSE	FALSE	FALSE	FALSE
MR-link-2	arachidonate (20:4n6)	GCST90200358	HMDB0001043	urea	M01670	HMDB0000294	-0.0301981	0.0541062	0.576758	1	FALSE	FALSE	FALSE	FALSE	FALSE
MR-IVW	arachidonate (20:4n6)	GCST90200358	HMDB0001043	urea	M01670	HMDB0000294	-0.0355762	0.0680826	0.601291	1	FALSE	FALSE	FALSE	FALSE	FALSE
MR-IVW LD	arachidonate (20:4n6)	GCST90200358	HMDB0001043	urea	M01670	HMDB0000294	-0.0307929	0.0539815	0.568384	1	FALSE	FALSE	FALSE	FALSE	FALSE
MR-PCA	arachidonate (20:4n6)	GCST90200358	HMDB0001043	urea	M01670	HMDB0000294	-0.0125027	0.0530865	0.813808	1	FALSE	FALSE	FALSE	FALSE	FALSE
MR-link-2	histidine	bioa_009	HMDB0000177	sarcosine	bioa_031	HMDB0000271	0.0285641	0.0596381	0.631969	10	FALSE	FALSE	FALSE	FALSE	FALSE
MR-IVW	histidine	bioa_009	HMDB0000177	sarcosine	bioa_031	HMDB0000271	-0.0144524	0.0587633	0.805727	10	FALSE	FALSE	FALSE	FALSE	FALSE
MR-IVW LD	histidine	bioa_009	HMDB0000177	sarcosine	bioa_031	HMDB0000271	-0.0122239	0.0599785	0.838507	10	FALSE	FALSE	FALSE	FALSE	FALSE
MR-PCA	histidine	bioa_009	HMDB0000177	sarcosine	bioa_031	HMDB0000271	0.0115581	0.0523339	0.825208	10	FALSE	FALSE	FALSE	FALSE	FALSE
MR-link-2	asparagine	GCST90200452	HMDB0000168	choline	M15506	HMDB0000097	0.0156753	0.0444582	0.724399	4	FALSE	FALSE	FALSE	FALSE	FALSE
MR-IVW	asparagine	GCST90200452	HMDB0000168	choline	M15506	HMDB0000097	0.0954887	0.0570463	0.0941539	4	FALSE	FALSE	FALSE	FALSE	FALSE
MR-IVW LD	asparagine	GCST90200452	HMDB0000168	choline	M15506	HMDB0000097	0.0717355	0.0510212	0.159725	4	FALSE	FALSE	FALSE	FALSE	FALSE
MR-PCA	asparagine	GCST90200452	HMDB0000168	choline	M15506	HMDB0000097	0.059509	0.0472393	0.207765	4	FALSE	FALSE	FALSE	FALSE	FALSE
MR-link-2	1-stearoyl-2-oleoyl-gps (18:0/18:1)	GCST90199652	HMDB0010163	valine	M01649	HMDB0000883	0.0226296	0.151732	0.881441	1	FALSE	FALSE	FALSE	FALSE	FALSE
MR-IVW	1-stearoyl-2-oleoyl-gps (18:0/18:1)	GCST90199652	HMDB0010163	valine	M01649	HMDB0000883	-0.107431	0.143241	0.453255	1	FALSE	FALSE	FALSE	FALSE	FALSE
MR-IVW LD	1-stearoyl-2-oleoyl-gps (18:0/18:1)	GCST90199652	HMDB0010163	valine	M01649	HMDB0000883	-0.107431	0.143241	0.453255	1	FALSE	FALSE	FALSE	FALSE	FALSE
MR-PCA	1-stearoyl-2-oleoyl-gps (18:0/18:1)	GCST90199652	HMDB0010163	valine	M01649	HMDB0000883	-0.0649015	0.130716	0.619537	1	FALSE	FALSE	FALSE	FALSE	FALSE
MR-link-2	5,6-dihydrothymine	GCST90200339	HMDB0000079	valine	bioa_022	HMDB0000883	0.0918368	0.0537835	0.0877236	1	FALSE	FALSE	FALSE	FALSE	FALSE
MR-IVW	5,6-dihydrothymine	GCST90200339	HMDB0000079	valine	bioa_022	HMDB0000883	0.0393949	0.0472928	0.404845	1	FALSE	FALSE	FALSE	FALSE	FALSE
MR-IVW LD	5,6-dihydrothymine	GCST90200339	HMDB0000079	valine	bioa_022	HMDB0000883	0.0393949	0.0472928	0.404845	1	FALSE	FALSE	FALSE	FALSE	FALSE
MR-PCA	5,6-dihydrothymine	GCST90200339	HMDB0000079	valine	bioa_022	HMDB0000883	0.0727843	0.0377969	0.0541454	1	FALSE	FALSE	FALSE	FALSE	FALSE
MR-link-2	5-oxoproline	M01494	HMDB0000267	alanine	M32339	HMDB0000161	0.0716408	0.0401411	0.0743062	1	FALSE	FALSE	FALSE	FALSE	FALSE
MR-IVW	5-oxoproline	M01494	HMDB0000267	alanine	M32339	HMDB0000161	0.0376204	0.0470256	0.423711	1	FALSE	FALSE	FALSE	FALSE	FALSE
MR-IVW LD	5-oxoproline	M01494	HMDB0000267	alanine	M32339	HMDB0000161	0.0376204	0.0470256	0.423711	1	FALSE	FALSE	FALSE	FALSE	FALSE
MR-PCA	5-oxoproline	M01494	HMDB0000267	alanine	M32339	HMDB0000161	0.0522528	0.0463752	0.259853	1	FALSE	FALSE	FALSE	FALSE	FALSE
MR-link-2	bilirubin (z,z)	M27716	HMDB0000054	myo-inositol	GCST90200401	HMDB0000211	0.00920272	0.0343988	0.789061	1	FALSE	FALSE	FALSE	FALSE	FALSE
MR-IVW	bilirubin (z,z)	M27716	HMDB0000054	myo-inositol	GCST90200401	HMDB0000211	0.00119895	0.0366664	0.973915	1	FALSE	FALSE	FALSE	FALSE	FALSE
MR-IVW LD	bilirubin (z,z)	M27716	HMDB0000054	myo-inositol	GCST90200401	HMDB0000211	0.00119895	0.0366664	0.973915	1	FALSE	FALSE	FALSE	FALSE	FALSE
MR-PCA	bilirubin (z,z)	M27716	HMDB0000054	myo-inositol	GCST90200401	HMDB0000211	-0.000952636	0.0346708	0.97808	1	FALSE	FALSE	FALSE	FALSE	FALSE
MR-link-2	docosahexaenoate (dha; 22:6n3)	GCST90199651	HMDB0002183	citrulline	GCST90200403	HMDB0000904	-0.249556	0.196153	0.203284	1	FALSE	FALSE	FALSE	FALSE	FALSE
MR-IVW	docosahexaenoate (dha; 22:6n3)	GCST90199651	HMDB0002183	citrulline	GCST90200403	HMDB0000904	-0.16483	0.171238	0.335758	1	FALSE	FALSE	FALSE	FALSE	FALSE
MR-IVW LD	docosahexaenoate (dha; 22:6n3)	GCST90199651	HMDB0002183	citrulline	GCST90200403	HMDB0000904	-0.16483	0.171238	0.335758	1	FALSE	FALSE	FALSE	FALSE	FALSE
MR-PCA	docosahexaenoate (dha; 22:6n3)	GCST90199651	HMDB0002183	citrulline	GCST90200403	HMDB0000904	-0.0981342	0.127102	0.440061	1	FALSE	FALSE	FALSE	FALSE	FALSE
MR-link-2	methionine	bioa_013	HMDB0000696	s-1-pyrroline-5-carboxylate	GCST90200381	HMDB0001301	-0.0110823	0.142721	0.938106	4	FALSE	FALSE	FALSE	FALSE	FALSE
MR-IVW	methionine	bioa_013	HMDB0000696	s-1-pyrroline-5-carboxylate	GCST90200381	HMDB0001301	-0.0323998	0.154621	0.834024	4	FALSE	FALSE	FALSE	FALSE	FALSE
MR-IVW LD	methionine	bioa_013	HMDB0000696	s-1-pyrroline-5-carboxylate	GCST90200381	HMDB0001301	0.00190959	0.143192	0.98936	4	FALSE	FALSE	FALSE	FALSE	FALSE
MR-PCA	methionine	bioa_013	HMDB0000696	s-1-pyrroline-5-carboxylate	GCST90200381	HMDB0001301	-0.0817455	0.120205	0.496473	4	FALSE	FALSE	FALSE	FALSE	FALSE
MR-link-2	n1-methyl-2-pyridone-5-carboxamide	GCST90199778	HMDB0004193	choline	M15506	HMDB0000097	-0.119951	0.188108	0.52369	1	FALSE	FALSE	FALSE	FALSE	FALSE
MR-IVW	n1-methyl-2-pyridone-5-carboxamide	GCST90199778	HMDB0004193	choline	M15506	HMDB0000097	-0.0252843	0.189632	0.89393	1	FALSE	FALSE	FALSE	FALSE	FALSE
MR-IVW LD	n1-methyl-2-pyridone-5-carboxamide	GCST90199778	HMDB0004193	choline	M15506	HMDB0000097	-0.0252843	0.189632	0.89393	1	FALSE	FALSE	FALSE	FALSE	FALSE
MR-PCA	n1-methyl-2-pyridone-5-carboxamide	GCST90199778	HMDB0004193	choline	M15506	HMDB0000097	-0.0714853	0.160066	0.655165	1	FALSE	FALSE	FALSE	FALSE	FALSE
MR-link-2	guanidinoacetate	GCST90200384	HMDB0000128	methionine	bioa_013	HMDB0000696	0.0614466	0.0758759	0.418038	2	FALSE	FALSE	FALSE	FALSE	FALSE
MR-IVW	guanidinoacetate	GCST90200384	HMDB0000128	methionine	bioa_013	HMDB0000696	0.000322961	0.0514646	0.994993	2	FALSE	FALSE	FALSE	FALSE	FALSE
MR-IVW LD	guanidinoacetate	GCST90200384	HMDB0000128	methionine	bioa_013	HMDB0000696	0.000322961	0.0514646	0.994993	2	FALSE	FALSE	FALSE	FALSE	FALSE
MR-PCA	guanidinoacetate	GCST90200384	HMDB0000128	methionine	bioa_013	HMDB0000696	0.000172	0.049339	0.997219	2	FALSE	FALSE	FALSE	FALSE	FALSE
MR-link-2	acetate	met-d-Acetate	HMDB0000042	phenylpyruvate	GCST90200365	HMDB0000205	0.00831792	0.162249	0.959113	9	FALSE	FALSE	FALSE	FALSE	FALSE
MR-IVW	acetate	met-d-Acetate	HMDB0000042	phenylpyruvate	GCST90200365	HMDB0000205	-0.0903671	0.145354	0.534137	9	FALSE	FALSE	FALSE	FALSE	FALSE
MR-IVW LD	acetate	met-d-Acetate	HMDB0000042	phenylpyruvate	GCST90200365	HMDB0000205	-0.0922807	0.148087	0.533184	9	FALSE	FALSE	FALSE	FALSE	FALSE
MR-PCA	acetate	met-d-Acetate	HMDB0000042	phenylpyruvate	GCST90200365	HMDB0000205	-0.121483	0.122957	0.323147	9	FALSE	FALSE	FALSE	FALSE	FALSE
MR-link-2	3-ureidopropionate	GCST90200283	HMDB0000026	1,7-dimethylurate	GCST90199756	HMDB0011103	0.141171	0.157187	0.369128	1	FALSE	FALSE	FALSE	FALSE	FALSE
MR-IVW	3-ureidopropionate	GCST90200283	HMDB0000026	1,7-dimethylurate	GCST90199756	HMDB0011103	0.0881853	0.122637	0.472096	1	FALSE	FALSE	FALSE	FALSE	FALSE
MR-IVW LD	3-ureidopropionate	GCST90200283	HMDB0000026	1,7-dimethylurate	GCST90199756	HMDB0011103	0.0881853	0.122637	0.472096	1	FALSE	FALSE	FALSE	FALSE	FALSE
MR-PCA	3-ureidopropionate	GCST90200283	HMDB0000026	1,7-dimethylurate	GCST90199756	HMDB0011103	0.162484	0.0968498	0.0934067	1	FALSE	FALSE	FALSE	FALSE	FALSE
MR-link-2	1-methylxanthine	GCST90199763	HMDB0010738	dehydroepiandrosterone sulfate (dhea-s)	GCST90199673	HMDB0001032	-0.0120607	0.0449486	0.788452	4	FALSE	FALSE	FALSE	FALSE	FALSE
MR-IVW	1-methylxanthine	GCST90199763	HMDB0010738	dehydroepiandrosterone sulfate (dhea-s)	GCST90199673	HMDB0001032	-0.0274108	0.0428444	0.522319	4	FALSE	FALSE	FALSE	FALSE	FALSE
MR-IVW LD	1-methylxanthine	GCST90199763	HMDB0010738	dehydroepiandrosterone sulfate (dhea-s)	GCST90199673	HMDB0001032	-0.0274108	0.0428444	0.522319	4	FALSE	FALSE	FALSE	FALSE	FALSE
MR-PCA	1-methylxanthine	GCST90199763	HMDB0010738	dehydroepiandrosterone sulfate (dhea-s)	GCST90199673	HMDB0001032	-0.0143396	0.0388465	0.712028	4	FALSE	FALSE	FALSE	FALSE	FALSE
MR-link-2	tryptophan	GCST90200441	HMDB0000929	caffeine	GCST90200436	HMDB0001847	0.00420163	0.121022	0.972305	2	FALSE	FALSE	FALSE	FALSE	FALSE
MR-IVW	tryptophan	GCST90200441	HMDB0000929	caffeine	GCST90200436	HMDB0001847	0.100194	0.115014	0.383674	2	FALSE	FALSE	FALSE	FALSE	FALSE
MR-IVW LD	tryptophan	GCST90200441	HMDB0000929	caffeine	GCST90200436	HMDB0001847	0.100194	0.115014	0.383674	2	FALSE	FALSE	FALSE	FALSE	FALSE
MR-PCA	tryptophan	GCST90200441	HMDB0000929	caffeine	GCST90200436	HMDB0001847	0.0555375	0.07417	0.453986	2	FALSE	FALSE	FALSE	FALSE	FALSE
MR-link-2	threonine	GCST90200432	HMDB0000167	phosphoethanolamine	GCST90200281	HMDB0000224	0.136196	0.0859155	0.112913	4	FALSE	FALSE	FALSE	FALSE	FALSE
MR-IVW	threonine	GCST90200432	HMDB0000167	phosphoethanolamine	GCST90200281	HMDB0000224	0.0888833	0.0734318	0.226118	4	FALSE	FALSE	FALSE	FALSE	FALSE
MR-IVW LD	threonine	GCST90200432	HMDB0000167	phosphoethanolamine	GCST90200281	HMDB0000224	0.0888833	0.0734318	0.226118	4	FALSE	FALSE	FALSE	FALSE	FALSE
MR-PCA	threonine	GCST90200432	HMDB0000167	phosphoethanolamine	GCST90200281	HMDB0000224	0.0289965	0.0564896	0.607736	4	FALSE	FALSE	FALSE	FALSE	FALSE
MR-link-2	citrate	met-d-Citrate	HMDB0000094	ornithine	bioa_014	HMDB0000214	0.0572837	0.0281592	0.0419235	24	FALSE	FALSE	FALSE	FALSE	FALSE
MR-IVW	citrate	met-d-Citrate	HMDB0000094	ornithine	bioa_014	HMDB0000214	0.0828062	0.0304622	0.00656138	24	FALSE	FALSE	FALSE	FALSE	FALSE
MR-IVW LD	citrate	met-d-Citrate	HMDB0000094	ornithine	bioa_014	HMDB0000214	0.078906	0.0301465	0.0088597	24	FALSE	FALSE	FALSE	FALSE	FALSE
MR-PCA	citrate	met-d-Citrate	HMDB0000094	ornithine	bioa_014	HMDB0000214	0.0548995	0.0278566	0.0487482	24	FALSE	FALSE	FALSE	FALSE	FALSE
MR-link-2	2-hydroxyphenylacetate	GCST90200369	HMDB0000669	paraxanthine	M18254	HMDB0001860	-0.0907843	0.0924751	0.32624	2	FALSE	FALSE	FALSE	FALSE	FALSE
MR-IVW	2-hydroxyphenylacetate	GCST90200369	HMDB0000669	paraxanthine	M18254	HMDB0001860	-0.103738	0.0928885	0.264079	2	FALSE	FALSE	FALSE	FALSE	FALSE
MR-IVW LD	2-hydroxyphenylacetate	GCST90200369	HMDB0000669	paraxanthine	M18254	HMDB0001860	-0.103738	0.0928885	0.264079	2	FALSE	FALSE	FALSE	FALSE	FALSE
MR-PCA	2-hydroxyphenylacetate	GCST90200369	HMDB0000669	paraxanthine	M18254	HMDB0001860	-0.103979	0.0815544	0.202319	2	FALSE	FALSE	FALSE	FALSE	FALSE
MR-link-2	docosahexaenoate (dha; 22:6n3)	GCST90199651	HMDB0002183	aspartate	GCST90200370	HMDB0000191	-0.431575	0.176092	0.0142517	1	FALSE	FALSE	FALSE	FALSE	FALSE
MR-IVW	docosahexaenoate (dha; 22:6n3)	GCST90199651	HMDB0002183	aspartate	GCST90200370	HMDB0000191	-0.26064	0.170224	0.125731	1	FALSE	FALSE	FALSE	FALSE	FALSE
MR-IVW LD	docosahexaenoate (dha; 22:6n3)	GCST90199651	HMDB0002183	aspartate	GCST90200370	HMDB0000191	-0.26064	0.170224	0.125731	1	FALSE	FALSE	FALSE	FALSE	FALSE
MR-PCA	docosahexaenoate (dha; 22:6n3)	GCST90199651	HMDB0002183	aspartate	GCST90200370	HMDB0000191	-0.312448	0.126352	0.0134041	1	FALSE	FALSE	FALSE	FALSE	FALSE
MR-link-2	uridine	M00606	HMDB0000296	alpha-ketobutyrate	GCST90200438	HMDB0000005	0.0119578	0.10358	0.908093	3	FALSE	FALSE	FALSE	FALSE	FALSE
MR-IVW	uridine	M00606	HMDB0000296	alpha-ketobutyrate	GCST90200438	HMDB0000005	-0.00335188	0.0843655	0.968308	3	FALSE	FALSE	FALSE	FALSE	FALSE
MR-IVW LD	uridine	M00606	HMDB0000296	alpha-ketobutyrate	GCST90200438	HMDB0000005	-0.00335188	0.0843655	0.968308	3	FALSE	FALSE	FALSE	FALSE	FALSE
MR-PCA	uridine	M00606	HMDB0000296	alpha-ketobutyrate	GCST90200438	HMDB0000005	0.0295847	0.078077	0.70475	3	FALSE	FALSE	FALSE	FALSE	FALSE
MR-link-2	betaine	M03141	HMDB0000043	valine	met-d-Val	HMDB0000883	-0.0154669	0.0178544	0.386338	4	FALSE	FALSE	FALSE	FALSE	FALSE
MR-IVW	betaine	M03141	HMDB0000043	valine	met-d-Val	HMDB0000883	0.0314251	0.0168798	0.062645	4	FALSE	FALSE	FALSE	FALSE	FALSE
MR-IVW LD	betaine	M03141	HMDB0000043	valine	met-d-Val	HMDB0000883	0.0184613	0.0155538	0.235254	4	FALSE	FALSE	FALSE	FALSE	FALSE
MR-PCA	betaine	M03141	HMDB0000043	valine	met-d-Val	HMDB0000883	0.0195061	0.0129977	0.133426	4	FALSE	FALSE	FALSE	FALSE	FALSE
MR-link-2	eicosapentaenoate (epa; 20:5n3)	GCST90200349	HMDB0001999	n1-methyl-2-pyridone-5-carboxamide	GCST90199778	HMDB0004193	0.0790028	0.082403	0.337691	1	FALSE	FALSE	FALSE	FALSE	FALSE
MR-IVW	eicosapentaenoate (epa; 20:5n3)	GCST90200349	HMDB0001999	n1-methyl-2-pyridone-5-carboxamide	GCST90199778	HMDB0004193	0.045847	0.0782016	0.557697	1	FALSE	FALSE	FALSE	FALSE	FALSE
MR-IVW LD	eicosapentaenoate (epa; 20:5n3)	GCST90200349	HMDB0001999	n1-methyl-2-pyridone-5-carboxamide	GCST90199778	HMDB0004193	0.045847	0.0782016	0.557697	1	FALSE	FALSE	FALSE	FALSE	FALSE
MR-PCA	eicosapentaenoate (epa; 20:5n3)	GCST90200349	HMDB0001999	n1-methyl-2-pyridone-5-carboxamide	GCST90199778	HMDB0004193	0.036343	0.0742877	0.624686	1	FALSE	FALSE	FALSE	FALSE	FALSE
MR-link-2	myo-inositol	GCST90200401	HMDB0000211	adenosine 5'-monophosphate (amp)	GCST90200356	HMDB0000045	0.145518	0.1751	0.405944	1	FALSE	FALSE	FALSE	FALSE	FALSE
MR-IVW	myo-inositol	GCST90200401	HMDB0000211	adenosine 5'-monophosphate (amp)	GCST90200356	HMDB0000045	0.199186	0.158145	0.207844	1	FALSE	FALSE	FALSE	FALSE	FALSE
MR-IVW LD	myo-inositol	GCST90200401	HMDB0000211	adenosine 5'-monophosphate (amp)	GCST90200356	HMDB0000045	0.199186	0.158145	0.207844	1	FALSE	FALSE	FALSE	FALSE	FALSE
MR-PCA	myo-inositol	GCST90200401	HMDB0000211	adenosine 5'-monophosphate (amp)	GCST90200356	HMDB0000045	0.0356566	0.0996033	0.720354	1	FALSE	FALSE	FALSE	FALSE	FALSE
MR-link-2	valine	M01649	HMDB0000883	oleamide	M32458	HMDB0002117	-0.0696194	0.19932	0.726875	1	FALSE	FALSE	FALSE	FALSE	FALSE
MR-IVW	valine	M01649	HMDB0000883	oleamide	M32458	HMDB0002117	-0.122984	0.15373	0.423711	1	FALSE	FALSE	FALSE	FALSE	FALSE
MR-IVW LD	valine	M01649	HMDB0000883	oleamide	M32458	HMDB0002117	-0.122984	0.15373	0.423711	1	FALSE	FALSE	FALSE	FALSE	FALSE
MR-PCA	valine	M01649	HMDB0000883	oleamide	M32458	HMDB0002117	-0.132598	0.139894	0.343206	1	FALSE	FALSE	FALSE	FALSE	FALSE
MR-link-2	biliverdin	GCST90200706	HMDB0001008	oleamide	M32458	HMDB0002117	-0.0203042	0.0283677	0.474146	2	FALSE	FALSE	FALSE	FALSE	FALSE
MR-IVW	biliverdin	GCST90200706	HMDB0001008	oleamide	M32458	HMDB0002117	-0.00311931	0.0277981	0.910655	2	FALSE	FALSE	FALSE	FALSE	FALSE
MR-IVW LD	biliverdin	GCST90200706	HMDB0001008	oleamide	M32458	HMDB0002117	-0.00309816	0.028406	0.913149	2	FALSE	FALSE	FALSE	FALSE	FALSE
MR-PCA	biliverdin	GCST90200706	HMDB0001008	oleamide	M32458	HMDB0002117	0.00248669	0.0285146	0.930506	2	FALSE	FALSE	FALSE	FALSE	FALSE
MR-link-2	uridine	GCST90200407	HMDB0000296	theobromine	GCST90199644	HMDB0002825	0.0133171	0.0989227	0.892911	3	FALSE	FALSE	FALSE	FALSE	FALSE
MR-IVW	uridine	GCST90200407	HMDB0000296	theobromine	GCST90199644	HMDB0002825	0.006726	0.0739445	0.927524	3	FALSE	FALSE	FALSE	FALSE	FALSE
MR-IVW LD	uridine	GCST90200407	HMDB0000296	theobromine	GCST90199644	HMDB0002825	0.006726	0.0739445	0.927524	3	FALSE	FALSE	FALSE	FALSE	FALSE
MR-PCA	uridine	GCST90200407	HMDB0000296	theobromine	GCST90199644	HMDB0002825	0.0457597	0.063434	0.470679	3	FALSE	FALSE	FALSE	FALSE	FALSE
MR-link-2	aspartate	bioa_004	HMDB0000191	tryptophan	M00054	HMDB0000929	-0.0296471	0.111367	0.790076	3	FALSE	FALSE	FALSE	FALSE	FALSE
MR-IVW	aspartate	bioa_004	HMDB0000191	tryptophan	M00054	HMDB0000929	-0.0777899	0.0898913	0.386832	3	FALSE	FALSE	FALSE	FALSE	FALSE
MR-IVW LD	aspartate	bioa_004	HMDB0000191	tryptophan	M00054	HMDB0000929	-0.0777899	0.0898913	0.386832	3	FALSE	FALSE	FALSE	FALSE	FALSE
MR-PCA	aspartate	bioa_004	HMDB0000191	tryptophan	M00054	HMDB0000929	-0.0472436	0.0819979	0.564509	3	FALSE	FALSE	FALSE	FALSE	FALSE
MR-link-2	pantothenate	GCST90200279	HMDB0000210	5-acetylamino-6-formylamino-3-methyluracil	GCST90200680	HMDB0011105	-0.0039854	0.203572	0.984381	1	FALSE	FALSE	FALSE	FALSE	FALSE
MR-IVW	pantothenate	GCST90200279	HMDB0000210	5-acetylamino-6-formylamino-3-methyluracil	GCST90200680	HMDB0011105	0.0180389	0.177689	0.919138	1	FALSE	FALSE	FALSE	FALSE	FALSE
MR-IVW LD	pantothenate	GCST90200279	HMDB0000210	5-acetylamino-6-formylamino-3-methyluracil	GCST90200680	HMDB0011105	0.0180389	0.177689	0.919138	1	FALSE	FALSE	FALSE	FALSE	FALSE
MR-PCA	pantothenate	GCST90200279	HMDB0000210	5-acetylamino-6-formylamino-3-methyluracil	GCST90200680	HMDB0011105	-0.0256807	0.112096	0.818795	1	FALSE	FALSE	FALSE	FALSE	FALSE
MR-link-2	pantothenate	M01508	HMDB0000210	taurine	bioa_034	HMDB0000251	0.0907969	0.141754	0.52183	1	FALSE	FALSE	FALSE	FALSE	FALSE
MR-IVW	pantothenate	M01508	HMDB0000210	taurine	bioa_034	HMDB0000251	0.0408804	0.0867948	0.637641	1	FALSE	FALSE	FALSE	FALSE	FALSE
MR-IVW LD	pantothenate	M01508	HMDB0000210	taurine	bioa_034	HMDB0000251	0.0408804	0.0867948	0.637641	1	FALSE	FALSE	FALSE	FALSE	FALSE
MR-PCA	pantothenate	M01508	HMDB0000210	taurine	bioa_034	HMDB0000251	0.137205	0.094079	0.144729	1	FALSE	FALSE	FALSE	FALSE	FALSE
MR-link-2	pantothenate	M01508	HMDB0000210	1-stearoyl-2-oleoyl-gps (18:0/18:1)	GCST90199652	HMDB0010163	0.366756	0.24214	0.129861	1	FALSE	FALSE	FALSE	FALSE	FALSE
MR-IVW	pantothenate	M01508	HMDB0000210	1-stearoyl-2-oleoyl-gps (18:0/18:1)	GCST90199652	HMDB0010163	0.270414	0.148387	0.068402	1	FALSE	FALSE	FALSE	FALSE	FALSE
MR-IVW LD	pantothenate	M01508	HMDB0000210	1-stearoyl-2-oleoyl-gps (18:0/18:1)	GCST90199652	HMDB0010163	0.270414	0.148387	0.068402	1	FALSE	FALSE	FALSE	FALSE	FALSE
MR-PCA	pantothenate	M01508	HMDB0000210	1-stearoyl-2-oleoyl-gps (18:0/18:1)	GCST90199652	HMDB0010163	0.288409	0.160846	0.0729614	1	FALSE	FALSE	FALSE	FALSE	FALSE
MR-link-2	tryptophan	bioa_020	HMDB0000929	glycochenodeoxycholate	M32346	HMDB0000637	0.221752	0.128311	0.083944	3	FALSE	FALSE	FALSE	FALSE	FALSE
MR-IVW	tryptophan	bioa_020	HMDB0000929	glycochenodeoxycholate	M32346	HMDB0000637	0.256423	0.123271	0.0375108	3	FALSE	FALSE	FALSE	FALSE	FALSE
MR-IVW LD	tryptophan	bioa_020	HMDB0000929	glycochenodeoxycholate	M32346	HMDB0000637	0.256423	0.123271	0.0375108	3	FALSE	FALSE	FALSE	FALSE	FALSE
MR-PCA	tryptophan	bioa_020	HMDB0000929	glycochenodeoxycholate	M32346	HMDB0000637	0.198461	0.117534	0.0913084	3	FALSE	FALSE	FALSE	FALSE	FALSE
MR-link-2	kynurenate	GCST90200454	HMDB0000715	n1-methyl-2-pyridone-5-carboxamide	GCST90199778	HMDB0004193	0.173854	0.0627151	0.0055692	3	FALSE	FALSE	FALSE	FALSE	FALSE
MR-IVW	kynurenate	GCST90200454	HMDB0000715	n1-methyl-2-pyridone-5-carboxamide	GCST90199778	HMDB0004193	-0.0190755	0.0464522	0.681331	3	FALSE	FALSE	FALSE	FALSE	FALSE
MR-IVW LD	kynurenate	GCST90200454	HMDB0000715	n1-methyl-2-pyridone-5-carboxamide	GCST90199778	HMDB0004193	-0.0190755	0.0464522	0.681331	3	FALSE	FALSE	FALSE	FALSE	FALSE
MR-PCA	kynurenate	GCST90200454	HMDB0000715	n1-methyl-2-pyridone-5-carboxamide	GCST90199778	HMDB0004193	-0.0158561	0.0431037	0.712977	3	FALSE	FALSE	FALSE	FALSE	FALSE
MR-link-2	3-hydroxybutyrate (bhba)	met-d-bOHbutyrate	HMDB0000011	hypoxanthine	M03127	HMDB0000157	-0.207722	0.146825	0.157139	14	FALSE	FALSE	FALSE	FALSE	FALSE
MR-IVW	3-hydroxybutyrate (bhba)	met-d-bOHbutyrate	HMDB0000011	hypoxanthine	M03127	HMDB0000157	-0.157562	0.140381	0.261698	14	FALSE	FALSE	FALSE	FALSE	FALSE
MR-IVW LD	3-hydroxybutyrate (bhba)	met-d-bOHbutyrate	HMDB0000011	hypoxanthine	M03127	HMDB0000157	-0.191872	0.135584	0.157023	14	FALSE	FALSE	FALSE	FALSE	FALSE
MR-PCA	3-hydroxybutyrate (bhba)	met-d-bOHbutyrate	HMDB0000011	hypoxanthine	M03127	HMDB0000157	-0.154757	0.112947	0.170631	14	FALSE	FALSE	FALSE	FALSE	FALSE
MR-link-2	alanine	bioa_001	HMDB0000161	aspartate	M15996	HMDB0000191	0.141227	0.0903007	0.117827	18	FALSE	FALSE	FALSE	FALSE	FALSE
MR-IVW	alanine	bioa_001	HMDB0000161	aspartate	M15996	HMDB0000191	0.0306734	0.0922256	0.739443	18	FALSE	FALSE	FALSE	FALSE	FALSE
MR-IVW LD	alanine	bioa_001	HMDB0000161	aspartate	M15996	HMDB0000191	0.0331998	0.088221	0.706675	18	FALSE	FALSE	FALSE	FALSE	FALSE
MR-PCA	alanine	bioa_001	HMDB0000161	aspartate	M15996	HMDB0000191	0.117694	0.0821844	0.152123	18	FALSE	FALSE	FALSE	FALSE	FALSE
MR-link-2	sphinganine	GCST90200374	HMDB0000269	methionine	GCST90200391	HMDB0000696	0.0439968	0.188816	0.815751	1	FALSE	FALSE	FALSE	FALSE	FALSE
MR-IVW	sphinganine	GCST90200374	HMDB0000269	methionine	GCST90200391	HMDB0000696	0.011772	0.164554	0.942969	1	FALSE	FALSE	FALSE	FALSE	FALSE
MR-IVW LD	sphinganine	GCST90200374	HMDB0000269	methionine	GCST90200391	HMDB0000696	0.011772	0.164554	0.942969	1	FALSE	FALSE	FALSE	FALSE	FALSE
MR-PCA	sphinganine	GCST90200374	HMDB0000269	methionine	GCST90200391	HMDB0000696	-0.062049	0.0929732	0.504526	1	FALSE	FALSE	FALSE	FALSE	FALSE
MR-link-2	dihydroorotate	GCST90200444	HMDB03349	3,7-dimethylurate	GCST90199755	HMDB0001982	0.0955567	0.0457651	0.0367996	5	FALSE	FALSE	FALSE	FALSE	FALSE
MR-IVW	dihydroorotate	GCST90200444	HMDB03349	3,7-dimethylurate	GCST90199755	HMDB0001982	-0.00611192	0.0423906	0.885357	5	FALSE	FALSE	FALSE	FALSE	FALSE
MR-IVW LD	dihydroorotate	GCST90200444	HMDB03349	3,7-dimethylurate	GCST90199755	HMDB0001982	-0.00941685	0.0436972	0.829376	5	FALSE	FALSE	FALSE	FALSE	FALSE
MR-PCA	dihydroorotate	GCST90200444	HMDB03349	3,7-dimethylurate	GCST90199755	HMDB0001982	-0.0228744	0.038599	0.553438	5	FALSE	FALSE	FALSE	FALSE	FALSE
MR-link-2	5-methylthioadenosine (mta)	GCST90200359	HMDB0001173	histidine	M00059	HMDB0000177	0.240907	0.105426	0.0223084	3	FALSE	FALSE	FALSE	FALSE	FALSE
MR-IVW	5-methylthioadenosine (mta)	GCST90200359	HMDB0001173	histidine	M00059	HMDB0000177	0.362185	0.0985548	0.000237889	3	FALSE	FALSE	FALSE	FALSE	FALSE
MR-IVW LD	5-methylthioadenosine (mta)	GCST90200359	HMDB0001173	histidine	M00059	HMDB0000177	0.362185	0.0985548	0.000237889	3	FALSE	FALSE	FALSE	FALSE	FALSE
MR-PCA	5-methylthioadenosine (mta)	GCST90200359	HMDB0001173	histidine	M00059	HMDB0000177	0.318428	0.0886723	0.000329334	3	FALSE	FALSE	FALSE	FALSE	FALSE
MR-link-2	2-hydroxyphenylacetate	GCST90200369	HMDB0000669	acetoacetate	GCST90200318	HMDB0000060	-0.000872374	0.125738	0.994464	2	FALSE	FALSE	FALSE	FALSE	FALSE
MR-IVW	2-hydroxyphenylacetate	GCST90200369	HMDB0000669	acetoacetate	GCST90200318	HMDB0000060	0.0194211	0.0865904	0.822534	2	FALSE	FALSE	FALSE	FALSE	FALSE
MR-IVW LD	2-hydroxyphenylacetate	GCST90200369	HMDB0000669	acetoacetate	GCST90200318	HMDB0000060	0.0194211	0.0865904	0.822534	2	FALSE	FALSE	FALSE	FALSE	FALSE
MR-PCA	2-hydroxyphenylacetate	GCST90200369	HMDB0000669	acetoacetate	GCST90200318	HMDB0000060	0.0921721	0.0786569	0.241267	2	FALSE	FALSE	FALSE	FALSE	FALSE
MR-link-2	creatinine	M00513	HMDB0000562	mannose	M00584	HMDB0000169	0.0343756	0.221123	0.876459	1	FALSE	FALSE	FALSE	FALSE	FALSE
MR-IVW	creatinine	M00513	HMDB0000562	mannose	M00584	HMDB0000169	0.0506499	0.173657	0.770541	1	FALSE	FALSE	FALSE	FALSE	FALSE
MR-IVW LD	creatinine	M00513	HMDB0000562	mannose	M00584	HMDB0000169	0.0506499	0.173657	0.770541	1	FALSE	FALSE	FALSE	FALSE	FALSE
MR-PCA	creatinine	M00513	HMDB0000562	mannose	M00584	HMDB0000169	0.191743	0.117979	0.104111	1	FALSE	FALSE	FALSE	FALSE	FALSE
MR-link-2	myo-inositol	M19934	HMDB0000211	histidine	GCST90200377	HMDB0000177	-0.100696	0.0881094	0.253102	2	FALSE	FALSE	FALSE	FALSE	FALSE
MR-IVW	myo-inositol	M19934	HMDB0000211	histidine	GCST90200377	HMDB0000177	-0.010287	0.0938595	0.912727	2	FALSE	FALSE	FALSE	FALSE	FALSE
MR-IVW LD	myo-inositol	M19934	HMDB0000211	histidine	GCST90200377	HMDB0000177	-0.010287	0.0938595	0.912727	2	FALSE	FALSE	FALSE	FALSE	FALSE
MR-PCA	myo-inositol	M19934	HMDB0000211	histidine	GCST90200377	HMDB0000177	-0.0153482	0.0879124	0.861406	2	FALSE	FALSE	FALSE	FALSE	FALSE
MR-link-2	serine	M32315	HMDB0000187	glycerophosphoethanolamine	GCST90199808	HMDB0000114	-0.103778	0.0612564	0.0902363	3	FALSE	FALSE	FALSE	FALSE	FALSE
MR-IVW	serine	M32315	HMDB0000187	glycerophosphoethanolamine	GCST90199808	HMDB0000114	-0.157296	0.0600577	0.00881673	3	FALSE	FALSE	FALSE	FALSE	FALSE
MR-IVW LD	serine	M32315	HMDB0000187	glycerophosphoethanolamine	GCST90199808	HMDB0000114	-0.157296	0.0600577	0.00881673	3	FALSE	FALSE	FALSE	FALSE	FALSE
MR-PCA	serine	M32315	HMDB0000187	glycerophosphoethanolamine	GCST90199808	HMDB0000114	-0.124229	0.0497694	0.0125572	3	FALSE	FALSE	FALSE	FALSE	FALSE
MR-link-2	phenylalanine	met-d-Phe	HMDB0000159	caffeine	GCST90200436	HMDB0001847	-0.0669188	0.0781903	0.392084	10	FALSE	FALSE	FALSE	FALSE	FALSE
MR-IVW	phenylalanine	met-d-Phe	HMDB0000159	caffeine	GCST90200436	HMDB0001847	0.033679	0.10231	0.742014	10	FALSE	FALSE	FALSE	FALSE	FALSE
MR-IVW LD	phenylalanine	met-d-Phe	HMDB0000159	caffeine	GCST90200436	HMDB0001847	0.0427477	0.0927179	0.644762	10	FALSE	FALSE	FALSE	FALSE	FALSE
MR-PCA	phenylalanine	met-d-Phe	HMDB0000159	caffeine	GCST90200436	HMDB0001847	-0.0422222	0.0874243	0.629126	10	FALSE	FALSE	FALSE	FALSE	FALSE
MR-link-2	biliverdin	M02137	HMDB0001008	valine	M01649	HMDB0000883	0.0105348	0.0331327	0.750517	1	FALSE	FALSE	FALSE	FALSE	FALSE
MR-IVW	biliverdin	M02137	HMDB0001008	valine	M01649	HMDB0000883	0.0203108	0.0335069	0.544404	1	FALSE	FALSE	FALSE	FALSE	FALSE
MR-IVW LD	biliverdin	M02137	HMDB0001008	valine	M01649	HMDB0000883	0.020522	0.0335595	0.540862	1	FALSE	FALSE	FALSE	FALSE	FALSE
MR-PCA	biliverdin	M02137	HMDB0001008	valine	M01649	HMDB0000883	0.0144253	0.0329638	0.661669	1	FALSE	FALSE	FALSE	FALSE	FALSE
MR-link-2	5-methylthioadenosine (mta)	GCST90200359	HMDB0001173	sarcosine	GCST90200291	HMDB0000271	-0.204282	0.10039	0.0418627	4	FALSE	FALSE	FALSE	FALSE	FALSE
MR-IVW	5-methylthioadenosine (mta)	GCST90200359	HMDB0001173	sarcosine	GCST90200291	HMDB0000271	-0.203283	0.0721243	0.00482478	5	FALSE	FALSE	FALSE	FALSE	FALSE
MR-IVW LD	5-methylthioadenosine (mta)	GCST90200359	HMDB0001173	sarcosine	GCST90200291	HMDB0000271	-0.203283	0.0721243	0.00482478	5	FALSE	FALSE	FALSE	FALSE	FALSE
MR-PCA	5-methylthioadenosine (mta)	GCST90200359	HMDB0001173	sarcosine	GCST90200291	HMDB0000271	-0.069388	0.0508956	0.172775	5	FALSE	FALSE	FALSE	FALSE	FALSE
MR-link-2	histidine	M00059	HMDB0000177	tryptophan	bioa_020	HMDB0000929	0.117457	0.158767	0.459415	1	FALSE	FALSE	FALSE	FALSE	FALSE
MR-IVW	histidine	M00059	HMDB0000177	tryptophan	bioa_020	HMDB0000929	0.15199	0.0662265	0.0217331	1	FALSE	FALSE	FALSE	FALSE	FALSE
MR-IVW LD	histidine	M00059	HMDB0000177	tryptophan	bioa_020	HMDB0000929	0.15199	0.0662265	0.0217331	1	FALSE	FALSE	FALSE	FALSE	FALSE
MR-PCA	histidine	M00059	HMDB0000177	tryptophan	bioa_020	HMDB0000929	0.131399	0.0651781	0.0437995	1	FALSE	FALSE	FALSE	FALSE	FALSE
MR-link-2	sphinganine	GCST90200374	HMDB0000269	beta-alanine	GCST90200361	HMDB0000056	0.0372333	0.160093	0.816093	1	FALSE	FALSE	FALSE	FALSE	FALSE
MR-IVW	sphinganine	GCST90200374	HMDB0000269	beta-alanine	GCST90200361	HMDB0000056	0.0173659	0.165645	0.916505	1	FALSE	FALSE	FALSE	FALSE	FALSE
MR-IVW LD	sphinganine	GCST90200374	HMDB0000269	beta-alanine	GCST90200361	HMDB0000056	0.0173659	0.165645	0.916505	1	FALSE	FALSE	FALSE	FALSE	FALSE
MR-PCA	sphinganine	GCST90200374	HMDB0000269	beta-alanine	GCST90200361	HMDB0000056	-0.00345519	0.0935918	0.970551	1	FALSE	FALSE	FALSE	FALSE	FALSE
MR-link-2	alanine	M32339	HMDB0000161	5-oxoproline	M01494	HMDB0000267	-0.0615765	0.112161	0.583004	2	FALSE	FALSE	FALSE	FALSE	FALSE
MR-IVW	alanine	M32339	HMDB0000161	5-oxoproline	M01494	HMDB0000267	-0.0501002	0.104173	0.630563	2	FALSE	FALSE	FALSE	FALSE	FALSE
MR-IVW LD	alanine	M32339	HMDB0000161	5-oxoproline	M01494	HMDB0000267	-0.0501002	0.104173	0.630563	2	FALSE	FALSE	FALSE	FALSE	FALSE
MR-PCA	alanine	M32339	HMDB0000161	5-oxoproline	M01494	HMDB0000267	-0.0730536	0.105587	0.489013	2	FALSE	FALSE	FALSE	FALSE	FALSE
MR-link-2	retinol (vitamin a)	GCST90200405	HMDB0000305	arachidonate (20:4n6)	M01110	HMDB0001043	-0.129435	0.206164	0.530118	1	FALSE	FALSE	FALSE	FALSE	FALSE
MR-IVW	retinol (vitamin a)	GCST90200405	HMDB0000305	arachidonate (20:4n6)	M01110	HMDB0001043	0.00905931	0.163067	0.955696	1	FALSE	FALSE	FALSE	FALSE	FALSE
MR-IVW LD	retinol (vitamin a)	GCST90200405	HMDB0000305	arachidonate (20:4n6)	M01110	HMDB0001043	0.00905931	0.163067	0.955696	1	FALSE	FALSE	FALSE	FALSE	FALSE
MR-PCA	retinol (vitamin a)	GCST90200405	HMDB0000305	arachidonate (20:4n6)	M01110	HMDB0001043	0.0184167	0.173158	0.915298	1	FALSE	FALSE	FALSE	FALSE	FALSE
MR-link-2	citrate	M01564	HMDB0000094	glycine	bioa_008	HMDB0000123	-0.00761003	0.0229233	0.739906	4	FALSE	FALSE	FALSE	FALSE	FALSE
MR-IVW	citrate	M01564	HMDB0000094	glycine	bioa_008	HMDB0000123	-0.0362523	0.0221662	0.101948	4	FALSE	FALSE	FALSE	FALSE	FALSE
MR-IVW LD	citrate	M01564	HMDB0000094	glycine	bioa_008	HMDB0000123	-0.0359888	0.0218534	0.099594	4	FALSE	FALSE	FALSE	FALSE	FALSE
MR-PCA	citrate	M01564	HMDB0000094	glycine	bioa_008	HMDB0000123	-0.00990432	0.017639	0.574455	4	FALSE	FALSE	FALSE	FALSE	FALSE
MR-link-2	serine	bioa_018	HMDB0000187	2-aminobutyrate	GCST90200305	HMDB0000452	0.00813277	0.0523754	0.876602	8	FALSE	FALSE	FALSE	FALSE	FALSE
MR-IVW	serine	bioa_018	HMDB0000187	2-aminobutyrate	GCST90200305	HMDB0000452	-0.0385801	0.0562514	0.492806	8	FALSE	FALSE	FALSE	FALSE	FALSE
MR-IVW LD	serine	bioa_018	HMDB0000187	2-aminobutyrate	GCST90200305	HMDB0000452	-0.0231234	0.0500015	0.643756	8	FALSE	FALSE	FALSE	FALSE	FALSE
MR-PCA	serine	bioa_018	HMDB0000187	2-aminobutyrate	GCST90200305	HMDB0000452	-0.0177621	0.049887	0.721805	8	FALSE	FALSE	FALSE	FALSE	FALSE
MR-link-2	glutamine	bioa_006	HMDB0000641	citrulline	GCST90200403	HMDB0000904	0.287299	0.0697334	3.78936e-05	17	FALSE	FALSE	FALSE	FALSE	FALSE
MR-IVW	glutamine	bioa_006	HMDB0000641	citrulline	GCST90200403	HMDB0000904	0.309437	0.0661443	2.8938e-06	17	FALSE	FALSE	FALSE	FALSE	FALSE
MR-IVW LD	glutamine	bioa_006	HMDB0000641	citrulline	GCST90200403	HMDB0000904	0.308144	0.0663136	3.37169e-06	17	FALSE	FALSE	FALSE	FALSE	FALSE
MR-PCA	glutamine	bioa_006	HMDB0000641	citrulline	GCST90200403	HMDB0000904	0.301536	0.0632673	1.87861e-06	17	FALSE	FALSE	FALSE	FALSE	FALSE
MR-link-2	serine	bioa_018	HMDB0000187	glutamine	GCST90200419	HMDB0000641	-0.0775017	0.0518214	0.13477	8	FALSE	FALSE	FALSE	FALSE	FALSE
MR-IVW	serine	bioa_018	HMDB0000187	glutamine	GCST90200419	HMDB0000641	-0.0224599	0.0488943	0.645978	8	FALSE	FALSE	FALSE	FALSE	FALSE
MR-IVW LD	serine	bioa_018	HMDB0000187	glutamine	GCST90200419	HMDB0000641	-0.0184152	0.0499586	0.712419	8	FALSE	FALSE	FALSE	FALSE	FALSE
MR-PCA	serine	bioa_018	HMDB0000187	glutamine	GCST90200419	HMDB0000641	-0.0454278	0.0498432	0.362077	8	FALSE	FALSE	FALSE	FALSE	FALSE
MR-link-2	betaine	M03141	HMDB0000043	beta-alanine	GCST90200361	HMDB0000056	-0.186764	0.0672782	0.00550335	3	FALSE	FALSE	FALSE	FALSE	FALSE
MR-IVW	betaine	M03141	HMDB0000043	beta-alanine	GCST90200361	HMDB0000056	-0.145556	0.0630409	0.0209488	3	FALSE	FALSE	FALSE	FALSE	FALSE
MR-IVW LD	betaine	M03141	HMDB0000043	beta-alanine	GCST90200361	HMDB0000056	-0.145732	0.0642769	0.023375	3	FALSE	FALSE	FALSE	FALSE	FALSE
MR-PCA	betaine	M03141	HMDB0000043	beta-alanine	GCST90200361	HMDB0000056	-0.166226	0.0537007	0.00196535	3	FALSE	FALSE	FALSE	FALSE	FALSE
MR-link-2	sphinganine-1-phosphate	GCST90199845	HMDB0001383	sulfate*	GCST90199896	HMDB01448	-0.239313	0.135587	0.0775622	2	FALSE	FALSE	FALSE	FALSE	FALSE
MR-IVW	sphinganine-1-phosphate	GCST90199845	HMDB0001383	sulfate*	GCST90199896	HMDB01448	-0.195538	0.0906266	0.0309568	2	FALSE	FALSE	FALSE	FALSE	FALSE
MR-IVW LD	sphinganine-1-phosphate	GCST90199845	HMDB0001383	sulfate*	GCST90199896	HMDB01448	-0.196971	0.0924324	0.0330916	2	FALSE	FALSE	FALSE	FALSE	FALSE
MR-PCA	sphinganine-1-phosphate	GCST90199845	HMDB0001383	sulfate*	GCST90199896	HMDB01448	-0.0944144	0.0581197	0.104273	2	FALSE	FALSE	FALSE	FALSE	FALSE
MR-link-2	threonine	GCST90200432	HMDB0000167	7-methylxanthine	M34390	HMDB0001991	0.017698	0.0909968	0.845792	4	FALSE	FALSE	FALSE	FALSE	FALSE
MR-IVW	threonine	GCST90200432	HMDB0000167	7-methylxanthine	M34390	HMDB0001991	0.0738539	0.0899123	0.411419	4	FALSE	FALSE	FALSE	FALSE	FALSE
MR-IVW LD	threonine	GCST90200432	HMDB0000167	7-methylxanthine	M34390	HMDB0001991	0.0738539	0.0899123	0.411419	4	FALSE	FALSE	FALSE	FALSE	FALSE
MR-PCA	threonine	GCST90200432	HMDB0000167	7-methylxanthine	M34390	HMDB0001991	0.0201711	0.0808246	0.802923	4	FALSE	FALSE	FALSE	FALSE	FALSE
MR-link-2	2-hydroxyglutarate	GCST90199865	HMDB0059655	glycohyocholate	GCST90199935	HMDB0000138	-0.110383	0.117659	0.34816	2	FALSE	FALSE	FALSE	FALSE	FALSE
MR-IVW	2-hydroxyglutarate	GCST90199865	HMDB0059655	glycohyocholate	GCST90199935	HMDB0000138	-0.140401	0.10323	0.173805	2	FALSE	FALSE	FALSE	FALSE	FALSE
MR-IVW LD	2-hydroxyglutarate	GCST90199865	HMDB0059655	glycohyocholate	GCST90199935	HMDB0000138	-0.140401	0.10323	0.173805	2	FALSE	FALSE	FALSE	FALSE	FALSE
MR-PCA	2-hydroxyglutarate	GCST90199865	HMDB0059655	glycohyocholate	GCST90199935	HMDB0000138	-0.0576779	0.0768868	0.453154	2	FALSE	FALSE	FALSE	FALSE	FALSE
MR-link-2	1-stearoyl-2-oleoyl-gps (18:0/18:1)	GCST90199652	HMDB0010163	guanidinoacetate	GCST90200384	HMDB0000128	0.00376948	0.152609	0.980294	1	FALSE	FALSE	FALSE	FALSE	FALSE
MR-IVW	1-stearoyl-2-oleoyl-gps (18:0/18:1)	GCST90199652	HMDB0010163	guanidinoacetate	GCST90200384	HMDB0000128	-0.148876	0.13099	0.255729	1	FALSE	FALSE	FALSE	FALSE	FALSE
MR-IVW LD	1-stearoyl-2-oleoyl-gps (18:0/18:1)	GCST90199652	HMDB0010163	guanidinoacetate	GCST90200384	HMDB0000128	-0.148876	0.13099	0.255729	1	FALSE	FALSE	FALSE	FALSE	FALSE
MR-PCA	1-stearoyl-2-oleoyl-gps (18:0/18:1)	GCST90199652	HMDB0010163	guanidinoacetate	GCST90200384	HMDB0000128	-0.0828884	0.101994	0.4164	1	FALSE	FALSE	FALSE	FALSE	FALSE
MR-link-2	inositol 1-phosphate (i1p)	M01481	HMDB0000213	creatinine	GCST90200366	HMDB0000562	-0.0170142	0.0414552	0.681494	9	FALSE	FALSE	FALSE	FALSE	FALSE
MR-IVW	inositol 1-phosphate (i1p)	M01481	HMDB0000213	creatinine	GCST90200366	HMDB0000562	0.0222191	0.0243517	0.361546	11	FALSE	FALSE	FALSE	FALSE	FALSE
MR-IVW LD	inositol 1-phosphate (i1p)	M01481	HMDB0000213	creatinine	GCST90200366	HMDB0000562	0.0222191	0.0243517	0.361546	11	FALSE	FALSE	FALSE	FALSE	FALSE
MR-PCA	inositol 1-phosphate (i1p)	M01481	HMDB0000213	creatinine	GCST90200366	HMDB0000562	0.0215014	0.0197474	0.276231	11	FALSE	FALSE	FALSE	FALSE	FALSE
MR-link-2	acetone	met-d-Acetone	HMDB0001659	2-oxoarginine*	GCST90199903	HMDB0004225	-0.116369	0.159092	0.464501	11	FALSE	FALSE	FALSE	FALSE	FALSE
MR-IVW	acetone	met-d-Acetone	HMDB0001659	2-oxoarginine*	GCST90199903	HMDB0004225	-0.0595767	0.167121	0.721474	11	FALSE	FALSE	FALSE	FALSE	FALSE
MR-IVW LD	acetone	met-d-Acetone	HMDB0001659	2-oxoarginine*	GCST90199903	HMDB0004225	-0.0174686	0.139537	0.900373	11	FALSE	FALSE	FALSE	FALSE	FALSE
MR-PCA	acetone	met-d-Acetone	HMDB0001659	2-oxoarginine*	GCST90199903	HMDB0004225	-0.284945	0.108416	0.00858263	11	FALSE	FALSE	FALSE	FALSE	FALSE
MR-link-2	glutamine	bioa_006	HMDB0000641	aspartate	GCST90200370	HMDB0000191	-0.0327108	0.0661988	0.621215	17	FALSE	FALSE	FALSE	FALSE	FALSE
MR-IVW	glutamine	bioa_006	HMDB0000641	aspartate	GCST90200370	HMDB0000191	-0.0252381	0.0657713	0.701183	17	FALSE	FALSE	FALSE	FALSE	FALSE
MR-IVW LD	glutamine	bioa_006	HMDB0000641	aspartate	GCST90200370	HMDB0000191	-0.0287212	0.0659397	0.66315	17	FALSE	FALSE	FALSE	FALSE	FALSE
MR-PCA	glutamine	bioa_006	HMDB0000641	aspartate	GCST90200370	HMDB0000191	0.0135014	0.0629085	0.830064	17	FALSE	FALSE	FALSE	FALSE	FALSE
MR-link-2	cytidine	GCST90200429	HMDB0000089	citrulline	GCST90200403	HMDB0000904	-0.16363	0.131615	0.213774	1	FALSE	FALSE	FALSE	FALSE	FALSE
MR-IVW	cytidine	GCST90200429	HMDB0000089	citrulline	GCST90200403	HMDB0000904	-0.18166	0.145768	0.21268	1	FALSE	FALSE	FALSE	FALSE	FALSE
MR-IVW LD	cytidine	GCST90200429	HMDB0000089	citrulline	GCST90200403	HMDB0000904	-0.18166	0.145768	0.21268	1	FALSE	FALSE	FALSE	FALSE	FALSE
MR-PCA	cytidine	GCST90200429	HMDB0000089	citrulline	GCST90200403	HMDB0000904	-0.043191	0.0911637	0.635661	1	FALSE	FALSE	FALSE	FALSE	FALSE
MR-link-2	4-methyl-2-oxopentanoate	GCST90199655	HMDB0000695	dihydroorotate	GCST90200444	HMDB03349	0.0216364	0.203329	0.915257	1	FALSE	FALSE	FALSE	FALSE	FALSE
MR-IVW	4-methyl-2-oxopentanoate	GCST90199655	HMDB0000695	dihydroorotate	GCST90200444	HMDB03349	0.247436	0.163842	0.130989	1	FALSE	FALSE	FALSE	FALSE	FALSE
MR-IVW LD	4-methyl-2-oxopentanoate	GCST90199655	HMDB0000695	dihydroorotate	GCST90200444	HMDB03349	0.247436	0.163842	0.130989	1	FALSE	FALSE	FALSE	FALSE	FALSE
MR-PCA	4-methyl-2-oxopentanoate	GCST90199655	HMDB0000695	dihydroorotate	GCST90200444	HMDB03349	0.0763975	0.10092	0.449041	1	FALSE	FALSE	FALSE	FALSE	FALSE
MR-link-2	serine	GCST90200415	HMDB0000187	glutamine	M00053	HMDB0000641	0.0362921	0.0535257	0.497752	3	FALSE	FALSE	FALSE	FALSE	FALSE
MR-IVW	serine	GCST90200415	HMDB0000187	glutamine	M00053	HMDB0000641	0.0705199	0.055565	0.20439	3	FALSE	FALSE	FALSE	FALSE	FALSE
MR-IVW LD	serine	GCST90200415	HMDB0000187	glutamine	M00053	HMDB0000641	0.0705199	0.055565	0.20439	3	FALSE	FALSE	FALSE	FALSE	FALSE
MR-PCA	serine	GCST90200415	HMDB0000187	glutamine	M00053	HMDB0000641	0.07349	0.0512971	0.151962	3	FALSE	FALSE	FALSE	FALSE	FALSE
MR-link-2	aspartate	GCST90200370	HMDB0000191	theobromine	M18392	HMDB0002825	-0.102179	0.12697	0.420965	1	FALSE	FALSE	FALSE	FALSE	FALSE
MR-IVW	aspartate	GCST90200370	HMDB0000191	theobromine	M18392	HMDB0002825	-0.223879	0.138805	0.106766	1	FALSE	FALSE	FALSE	FALSE	FALSE
MR-IVW LD	aspartate	GCST90200370	HMDB0000191	theobromine	M18392	HMDB0002825	-0.223879	0.138805	0.106766	1	FALSE	FALSE	FALSE	FALSE	FALSE
MR-PCA	aspartate	GCST90200370	HMDB0000191	theobromine	M18392	HMDB0002825	-0.127516	0.11624	0.272638	1	FALSE	FALSE	FALSE	FALSE	FALSE
MR-link-2	cytidine	GCST90200429	HMDB0000089	aspartate	GCST90200370	HMDB0000191	0.0873204	0.130681	0.50401	1	FALSE	FALSE	FALSE	FALSE	FALSE
MR-IVW	cytidine	GCST90200429	HMDB0000089	aspartate	GCST90200370	HMDB0000191	0.0258136	0.144931	0.858637	1	FALSE	FALSE	FALSE	FALSE	FALSE
MR-IVW LD	cytidine	GCST90200429	HMDB0000089	aspartate	GCST90200370	HMDB0000191	0.0258136	0.144931	0.858637	1	FALSE	FALSE	FALSE	FALSE	FALSE
MR-PCA	cytidine	GCST90200429	HMDB0000089	aspartate	GCST90200370	HMDB0000191	0.0425375	0.0906328	0.638827	1	FALSE	FALSE	FALSE	FALSE	FALSE
MR-link-2	caffeine	GCST90200436	HMDB0001847	n-acetylaspartate (naa)	GCST90199665	HMDB0000812	-0.281444	0.250715	0.261623	2	FALSE	FALSE	FALSE	FALSE	FALSE
MR-IVW	caffeine	GCST90200436	HMDB0001847	n-acetylaspartate (naa)	GCST90199665	HMDB0000812	-0.0493928	0.124523	0.691621	2	FALSE	FALSE	FALSE	FALSE	FALSE
MR-IVW LD	caffeine	GCST90200436	HMDB0001847	n-acetylaspartate (naa)	GCST90199665	HMDB0000812	-0.0493928	0.124523	0.691621	2	FALSE	FALSE	FALSE	FALSE	FALSE
MR-PCA	caffeine	GCST90200436	HMDB0001847	n-acetylaspartate (naa)	GCST90199665	HMDB0000812	-0.0558359	0.0843935	0.508218	2	FALSE	FALSE	FALSE	FALSE	FALSE
MR-link-2	n6,n6,n6-trimethyllysine	GCST90200344	HMDB0001325	aspartate	bioa_004	HMDB0000191	0.0385153	0.0546133	0.480663	2	FALSE	FALSE	FALSE	FALSE	FALSE
MR-IVW	n6,n6,n6-trimethyllysine	GCST90200344	HMDB0001325	aspartate	bioa_004	HMDB0000191	0.00050954	0.0547206	0.99257	2	FALSE	FALSE	FALSE	FALSE	FALSE
MR-IVW LD	n6,n6,n6-trimethyllysine	GCST90200344	HMDB0001325	aspartate	bioa_004	HMDB0000191	0.00050954	0.0547206	0.99257	2	FALSE	FALSE	FALSE	FALSE	FALSE
MR-PCA	n6,n6,n6-trimethyllysine	GCST90200344	HMDB0001325	aspartate	bioa_004	HMDB0000191	0.0261427	0.043687	0.549566	2	FALSE	FALSE	FALSE	FALSE	FALSE
MR-link-2	methionine	bioa_013	HMDB0000696	glycerol	M15122	HMDB0000131	0.0344236	0.156803	0.826234	4	FALSE	FALSE	FALSE	FALSE	FALSE
MR-IVW	methionine	bioa_013	HMDB0000696	glycerol	M15122	HMDB0000131	0.0593581	0.149428	0.691194	4	FALSE	FALSE	FALSE	FALSE	FALSE
MR-IVW LD	methionine	bioa_013	HMDB0000696	glycerol	M15122	HMDB0000131	0.0395007	0.151507	0.794309	4	FALSE	FALSE	FALSE	FALSE	FALSE
MR-PCA	methionine	bioa_013	HMDB0000696	glycerol	M15122	HMDB0000131	-0.0687243	0.126981	0.588357	4	FALSE	FALSE	FALSE	FALSE	FALSE
MR-link-2	paraxanthine	GCST90199654	HMDB0001860	4-acetamidobutanoate	GCST90200311	HMDB0003681	0.0198533	0.168721	0.90633	1	FALSE	FALSE	FALSE	FALSE	FALSE
MR-IVW	paraxanthine	GCST90199654	HMDB0001860	4-acetamidobutanoate	GCST90200311	HMDB0003681	0.106315	0.140961	0.450721	1	FALSE	FALSE	FALSE	FALSE	FALSE
MR-IVW LD	paraxanthine	GCST90199654	HMDB0001860	4-acetamidobutanoate	GCST90200311	HMDB0003681	0.106315	0.140961	0.450721	1	FALSE	FALSE	FALSE	FALSE	FALSE
MR-PCA	paraxanthine	GCST90199654	HMDB0001860	4-acetamidobutanoate	GCST90200311	HMDB0003681	0.0325956	0.100482	0.745642	1	FALSE	FALSE	FALSE	FALSE	FALSE
MR-link-2	hypotaurine	GCST90200379	HMDB0000965	methionine	GCST90200391	HMDB0000696	0.109313	0.0835774	0.190898	3	FALSE	FALSE	FALSE	FALSE	FALSE
MR-IVW	hypotaurine	GCST90200379	HMDB0000965	methionine	GCST90200391	HMDB0000696	-0.063561	0.0870949	0.465518	3	FALSE	FALSE	FALSE	FALSE	FALSE
MR-IVW LD	hypotaurine	GCST90200379	HMDB0000965	methionine	GCST90200391	HMDB0000696	-0.063561	0.0870949	0.465518	3	FALSE	FALSE	FALSE	FALSE	FALSE
MR-PCA	hypotaurine	GCST90200379	HMDB0000965	methionine	GCST90200391	HMDB0000696	0.0437945	0.0599461	0.465045	3	FALSE	FALSE	FALSE	FALSE	FALSE
MR-link-2	citrulline	GCST90200403	HMDB0000904	hypoxanthine	M03127	HMDB0000157	0.112877	0.106085	0.287315	2	FALSE	FALSE	FALSE	FALSE	FALSE
MR-IVW	citrulline	GCST90200403	HMDB0000904	hypoxanthine	M03127	HMDB0000157	0.0299156	0.0979089	0.759951	2	FALSE	FALSE	FALSE	FALSE	FALSE
MR-IVW LD	citrulline	GCST90200403	HMDB0000904	hypoxanthine	M03127	HMDB0000157	0.0323751	0.0999047	0.745893	2	FALSE	FALSE	FALSE	FALSE	FALSE
MR-PCA	citrulline	GCST90200403	HMDB0000904	hypoxanthine	M03127	HMDB0000157	0.102561	0.0901758	0.255394	2	FALSE	FALSE	FALSE	FALSE	FALSE
MR-link-2	flavin adenine dinucleotide (fad)	GCST90200376	HMDB0001248	valine	GCST90200442	HMDB0000883	0.0171303	0.0453452	0.705597	1	FALSE	FALSE	FALSE	FALSE	FALSE
MR-IVW	flavin adenine dinucleotide (fad)	GCST90200376	HMDB0001248	valine	GCST90200442	HMDB0000883	0.0113082	0.0781796	0.884992	1	FALSE	FALSE	FALSE	FALSE	FALSE
MR-IVW LD	flavin adenine dinucleotide (fad)	GCST90200376	HMDB0001248	valine	GCST90200442	HMDB0000883	0.0087077	0.0430831	0.839828	1	FALSE	FALSE	FALSE	FALSE	FALSE
MR-PCA	flavin adenine dinucleotide (fad)	GCST90200376	HMDB0001248	valine	GCST90200442	HMDB0000883	-0.00781916	0.0421096	0.852691	1	FALSE	FALSE	FALSE	FALSE	FALSE
MR-link-2	3-methyl-2-oxovalerate	M15676	HMDB0000491	glutamine	bioa_006	HMDB0000641	-0.0223678	0.0434973	0.607088	2	FALSE	FALSE	FALSE	FALSE	FALSE
MR-IVW	3-methyl-2-oxovalerate	M15676	HMDB0000491	glutamine	bioa_006	HMDB0000641	-0.22501	0.0291086	1.07525e-14	2	FALSE	FALSE	FALSE	TRUE	FALSE
MR-IVW LD	3-methyl-2-oxovalerate	M15676	HMDB0000491	glutamine	bioa_006	HMDB0000641	-0.22501	0.0291086	1.07525e-14	2	FALSE	FALSE	FALSE	TRUE	FALSE
MR-PCA	3-methyl-2-oxovalerate	M15676	HMDB0000491	glutamine	bioa_006	HMDB0000641	-0.143328	0.030679	2.98493e-06	2	FALSE	FALSE	FALSE	FALSE	FALSE
MR-link-2	urate	M01604	HMDB0000289	bilirubin (z,z)	M27716	HMDB0000054	-0.00303199	0.0386841	0.937527	1	FALSE	FALSE	FALSE	FALSE	FALSE
MR-IVW	urate	M01604	HMDB0000289	bilirubin (z,z)	M27716	HMDB0000054	-0.0112234	0.0518469	0.82862	1	FALSE	FALSE	FALSE	FALSE	FALSE
MR-IVW LD	urate	M01604	HMDB0000289	bilirubin (z,z)	M27716	HMDB0000054	-0.0104337	0.0529806	0.843879	1	FALSE	FALSE	FALSE	FALSE	FALSE
MR-PCA	urate	M01604	HMDB0000289	bilirubin (z,z)	M27716	HMDB0000054	-0.0156933	0.052588	0.765382	1	FALSE	FALSE	FALSE	FALSE	FALSE
MR-link-2	sphinganine	GCST90200374	HMDB0000269	serine	GCST90200415	HMDB0000187	0.0505024	0.184343	0.784116	1	FALSE	FALSE	FALSE	FALSE	FALSE
MR-IVW	sphinganine	GCST90200374	HMDB0000269	serine	GCST90200415	HMDB0000187	0.0774803	0.164064	0.636743	1	FALSE	FALSE	FALSE	FALSE	FALSE
MR-IVW LD	sphinganine	GCST90200374	HMDB0000269	serine	GCST90200415	HMDB0000187	0.0774803	0.164064	0.636743	1	FALSE	FALSE	FALSE	FALSE	FALSE
MR-PCA	sphinganine	GCST90200374	HMDB0000269	serine	GCST90200415	HMDB0000187	-0.0822726	0.0926961	0.374782	1	FALSE	FALSE	FALSE	FALSE	FALSE
MR-link-2	caffeine	GCST90200436	HMDB0001847	glucose	GCST90200440	HMDB0000122	0.00795148	0.0284775	0.780076	2	FALSE	FALSE	FALSE	FALSE	FALSE
MR-IVW	caffeine	GCST90200436	HMDB0001847	glucose	GCST90200440	HMDB0000122	0.0117115	0.124715	0.925184	2	FALSE	FALSE	FALSE	FALSE	FALSE
MR-IVW LD	caffeine	GCST90200436	HMDB0001847	glucose	GCST90200440	HMDB0000122	0.0117115	0.124715	0.925184	2	FALSE	FALSE	FALSE	FALSE	FALSE
MR-PCA	caffeine	GCST90200436	HMDB0001847	glucose	GCST90200440	HMDB0000122	-0.0322407	0.0845221	0.702872	2	FALSE	FALSE	FALSE	FALSE	FALSE
MR-link-2	caffeine	M00569	HMDB0001847	urea	M01670	HMDB0000294	-0.106659	0.114082	0.349821	2	FALSE	FALSE	FALSE	FALSE	FALSE
MR-IVW	caffeine	M00569	HMDB0001847	urea	M01670	HMDB0000294	0.0258497	0.1015	0.798973	2	FALSE	FALSE	FALSE	FALSE	FALSE
MR-IVW LD	caffeine	M00569	HMDB0001847	urea	M01670	HMDB0000294	0.0258497	0.1015	0.798973	2	FALSE	FALSE	FALSE	FALSE	FALSE
MR-PCA	caffeine	M00569	HMDB0001847	urea	M01670	HMDB0000294	-0.0359194	0.0971231	0.711507	2	FALSE	FALSE	FALSE	FALSE	FALSE
MR-link-2	sulfate*	GCST90199896	HMDB01448	2-hydroxyphenylacetate	GCST90200369	HMDB0000669	0.198103	0.156561	0.205748	1	FALSE	FALSE	FALSE	FALSE	FALSE
MR-IVW	sulfate*	GCST90199896	HMDB01448	2-hydroxyphenylacetate	GCST90200369	HMDB0000669	-0.0920645	0.179838	0.6087	1	FALSE	FALSE	FALSE	FALSE	FALSE
MR-IVW LD	sulfate*	GCST90199896	HMDB01448	2-hydroxyphenylacetate	GCST90200369	HMDB0000669	-0.0920645	0.179838	0.6087	1	FALSE	FALSE	FALSE	FALSE	FALSE
MR-PCA	sulfate*	GCST90199896	HMDB01448	2-hydroxyphenylacetate	GCST90200369	HMDB0000669	0.0528219	0.11699	0.651623	1	FALSE	FALSE	FALSE	FALSE	FALSE
MR-link-2	3-hydroxybutyrate (bhba)	met-d-bOHbutyrate	HMDB0000011	citrulline	M02132	HMDB0000904	0.188532	0.145017	0.193578	14	FALSE	FALSE	FALSE	FALSE	FALSE
MR-IVW	3-hydroxybutyrate (bhba)	met-d-bOHbutyrate	HMDB0000011	citrulline	M02132	HMDB0000904	0.193355	0.135843	0.15463	14	FALSE	FALSE	FALSE	FALSE	FALSE
MR-IVW LD	3-hydroxybutyrate (bhba)	met-d-bOHbutyrate	HMDB0000011	citrulline	M02132	HMDB0000904	0.177081	0.131973	0.179662	14	FALSE	FALSE	FALSE	FALSE	FALSE
MR-PCA	3-hydroxybutyrate (bhba)	met-d-bOHbutyrate	HMDB0000011	citrulline	M02132	HMDB0000904	0.277327	0.10994	0.0116515	14	FALSE	FALSE	FALSE	FALSE	FALSE
MR-link-2	stearoyl sphingomyelin (d18:1/18:0)	GCST90200335	HMDB0001348	adenosine 5'-monophosphate (amp)	GCST90200356	HMDB0000045	0.0358543	0.0549481	0.514071	6	FALSE	FALSE	FALSE	FALSE	FALSE
MR-IVW	stearoyl sphingomyelin (d18:1/18:0)	GCST90200335	HMDB0001348	adenosine 5'-monophosphate (amp)	GCST90200356	HMDB0000045	-0.0433925	0.0651276	0.505239	6	FALSE	FALSE	FALSE	FALSE	FALSE
MR-IVW LD	stearoyl sphingomyelin (d18:1/18:0)	GCST90200335	HMDB0001348	adenosine 5'-monophosphate (amp)	GCST90200356	HMDB0000045	-0.0503323	0.0501	0.315072	6	FALSE	FALSE	FALSE	FALSE	FALSE
MR-PCA	stearoyl sphingomyelin (d18:1/18:0)	GCST90200335	HMDB0001348	adenosine 5'-monophosphate (amp)	GCST90200356	HMDB0000045	-0.016243	0.0368647	0.659495	6	FALSE	FALSE	FALSE	FALSE	FALSE
MR-link-2	glucose	met-d-Glucose	HMDB0000122	glucuronate	GCST90199641	HMDB0000127	0.0199019	0.0957661	0.835371	23	FALSE	FALSE	FALSE	FALSE	FALSE
MR-IVW	glucose	met-d-Glucose	HMDB0000122	glucuronate	GCST90199641	HMDB0000127	0.0954092	0.0901898	0.290114	23	FALSE	FALSE	FALSE	FALSE	FALSE
MR-IVW LD	glucose	met-d-Glucose	HMDB0000122	glucuronate	GCST90199641	HMDB0000127	0.0940416	0.0915461	0.304298	23	FALSE	FALSE	FALSE	FALSE	FALSE
MR-PCA	glucose	met-d-Glucose	HMDB0000122	glucuronate	GCST90199641	HMDB0000127	0.0019207	0.0738697	0.979256	23	FALSE	FALSE	FALSE	FALSE	FALSE
MR-link-2	glycerophosphoethanolamine	GCST90199808	HMDB0000114	3-methyl-2-oxovalerate	GCST90199631	HMDB0000491	0.22573	0.120456	0.0609364	2	FALSE	FALSE	FALSE	FALSE	FALSE
MR-IVW	glycerophosphoethanolamine	GCST90199808	HMDB0000114	3-methyl-2-oxovalerate	GCST90199631	HMDB0000491	0.183997	0.0997494	0.0650972	2	FALSE	FALSE	FALSE	FALSE	FALSE
MR-IVW LD	glycerophosphoethanolamine	GCST90199808	HMDB0000114	3-methyl-2-oxovalerate	GCST90199631	HMDB0000491	0.183997	0.0997494	0.0650972	2	FALSE	FALSE	FALSE	FALSE	FALSE
MR-PCA	glycerophosphoethanolamine	GCST90199808	HMDB0000114	3-methyl-2-oxovalerate	GCST90199631	HMDB0000491	0.134776	0.086203	0.117941	2	FALSE	FALSE	FALSE	FALSE	FALSE
MR-link-2	alpha-tocopherol	GCST90200302	HMDB0001893	sphingosine	GCST90200385	HMDB0000252	0.189066	0.340466	0.57868	1	FALSE	FALSE	FALSE	FALSE	FALSE
MR-IVW	alpha-tocopherol	GCST90200302	HMDB0001893	sphingosine	GCST90200385	HMDB0000252	0.168397	0.177375	0.342424	1	FALSE	FALSE	FALSE	FALSE	FALSE
MR-IVW LD	alpha-tocopherol	GCST90200302	HMDB0001893	sphingosine	GCST90200385	HMDB0000252	0.168397	0.177375	0.342424	1	FALSE	FALSE	FALSE	FALSE	FALSE
MR-PCA	alpha-tocopherol	GCST90200302	HMDB0001893	sphingosine	GCST90200385	HMDB0000252	0.0981995	0.138763	0.479147	1	FALSE	FALSE	FALSE	FALSE	FALSE
MR-link-2	3-(4-hydroxyphenyl)lactate	GCST90200371	HMDB0000755	sphingosine	GCST90200385	HMDB0000252	0.0781852	0.0874208	0.371132	2	FALSE	FALSE	FALSE	FALSE	FALSE
MR-IVW	3-(4-hydroxyphenyl)lactate	GCST90200371	HMDB0000755	sphingosine	GCST90200385	HMDB0000252	0.000456137	0.0857809	0.995757	2	FALSE	FALSE	FALSE	FALSE	FALSE
MR-IVW LD	3-(4-hydroxyphenyl)lactate	GCST90200371	HMDB0000755	sphingosine	GCST90200385	HMDB0000252	0.000456137	0.0857809	0.995757	2	FALSE	FALSE	FALSE	FALSE	FALSE
MR-PCA	3-(4-hydroxyphenyl)lactate	GCST90200371	HMDB0000755	sphingosine	GCST90200385	HMDB0000252	0.0630702	0.0765191	0.409802	2	FALSE	FALSE	FALSE	FALSE	FALSE
MR-link-2	1-(1-enyl-stearoyl)-2-arachidonoyl-gpe (p-18:0/20:4)*	GCST90200058	HMDB0005779	citrulline	GCST90200403	HMDB0000904	-0.0131621	0.0568357	0.816863	3	FALSE	FALSE	FALSE	FALSE	FALSE
MR-IVW	1-(1-enyl-stearoyl)-2-arachidonoyl-gpe (p-18:0/20:4)*	GCST90200058	HMDB0005779	citrulline	GCST90200403	HMDB0000904	-0.0211941	0.0509576	0.677471	3	FALSE	FALSE	FALSE	FALSE	FALSE
MR-IVW LD	1-(1-enyl-stearoyl)-2-arachidonoyl-gpe (p-18:0/20:4)*	GCST90200058	HMDB0005779	citrulline	GCST90200403	HMDB0000904	-0.0178482	0.0518616	0.730733	3	FALSE	FALSE	FALSE	FALSE	FALSE
MR-PCA	1-(1-enyl-stearoyl)-2-arachidonoyl-gpe (p-18:0/20:4)*	GCST90200058	HMDB0005779	citrulline	GCST90200403	HMDB0000904	0.0066965	0.0417246	0.872493	3	FALSE	FALSE	FALSE	FALSE	FALSE
MR-link-2	tyrosine	met-d-Tyr	HMDB0000158	glycerol	M15122	HMDB0000131	0.0592539	0.0771228	0.442305	22	FALSE	FALSE	FALSE	FALSE	FALSE
MR-IVW	tyrosine	met-d-Tyr	HMDB0000158	glycerol	M15122	HMDB0000131	0.0800706	0.0809638	0.322679	22	FALSE	FALSE	FALSE	FALSE	FALSE
MR-IVW LD	tyrosine	met-d-Tyr	HMDB0000158	glycerol	M15122	HMDB0000131	0.0284315	0.0713484	0.690271	22	FALSE	FALSE	FALSE	FALSE	FALSE
MR-PCA	tyrosine	met-d-Tyr	HMDB0000158	glycerol	M15122	HMDB0000131	0.0508229	0.0678164	0.453605	22	FALSE	FALSE	FALSE	FALSE	FALSE
MR-link-2	kynurenine	GCST90199636	HMDB0000684	histidine	M00059	HMDB0000177	-0.00522271	0.0617189	0.932563	4	FALSE	FALSE	FALSE	FALSE	FALSE
MR-IVW	kynurenine	GCST90199636	HMDB0000684	histidine	M00059	HMDB0000177	0.00668273	0.0588214	0.909547	4	FALSE	FALSE	FALSE	FALSE	FALSE
MR-IVW LD	kynurenine	GCST90199636	HMDB0000684	histidine	M00059	HMDB0000177	0.00753557	0.0579261	0.896496	4	FALSE	FALSE	FALSE	FALSE	FALSE
MR-PCA	kynurenine	GCST90199636	HMDB0000684	histidine	M00059	HMDB0000177	-0.0421181	0.0579863	0.467627	4	FALSE	FALSE	FALSE	FALSE	FALSE
MR-link-2	acetylphosphate	M15488	HMDB0001494	glutamine	bioa_006	HMDB0000641	-0.139309	0.0531253	0.00873459	2	FALSE	FALSE	FALSE	FALSE	FALSE
MR-IVW	acetylphosphate	M15488	HMDB0001494	glutamine	bioa_006	HMDB0000641	-0.0779695	0.0372521	0.036347	2	FALSE	FALSE	FALSE	FALSE	FALSE
MR-IVW LD	acetylphosphate	M15488	HMDB0001494	glutamine	bioa_006	HMDB0000641	-0.0779695	0.0372521	0.036347	2	FALSE	FALSE	FALSE	FALSE	FALSE
MR-PCA	acetylphosphate	M15488	HMDB0001494	glutamine	bioa_006	HMDB0000641	-0.0695018	0.0345996	0.0445639	2	FALSE	FALSE	FALSE	FALSE	FALSE
MR-link-2	2-oxoarginine*	GCST90199903	HMDB0004225	beta-citrylglutamate	GCST90199911	HMDB0241915	0.0431433	0.0857486	0.614868	2	FALSE	FALSE	FALSE	FALSE	FALSE
MR-IVW	2-oxoarginine*	GCST90199903	HMDB0004225	beta-citrylglutamate	GCST90199911	HMDB0241915	0.0360812	0.110847	0.744798	2	FALSE	FALSE	FALSE	FALSE	FALSE
MR-IVW LD	2-oxoarginine*	GCST90199903	HMDB0004225	beta-citrylglutamate	GCST90199911	HMDB0241915	0.00987599	0.088739	0.911384	2	FALSE	FALSE	FALSE	FALSE	FALSE
[truncated: 195,341 more rows]
