# Supplementary material for: MR-link-2: pleiotropy robust cis Mendelian randomization validated in three independent reference datasets of causality
Source: Nat Commun. 2025 Jul 3;16:6112. doi: 10.1038/s41467-025-60868-1 (PMC12229666; doi:10.1038/s41467-025-60868-1)
Supplement: Supplementary file 13 — Supplementary Data 11 [file 41467_2025_60868_MOESM13_ESM.xlsx]

## Sheet: Sheet1
Method	Exposure name	Outcome name	Weighted alpha estimate	se(alpha)	P alpha	# Meta-analyzed regions	Cochrans Q statistic of meta analysis	Combination considered causal	Combination considered non causal
MR-link 2	birth_weight	diastolic_blood_pressure	-8.72163e-14	4.96705e-09	0.999986	892	1436.5	FALSE	FALSE
MR-IVW	birth_weight	diastolic_blood_pressure	-0.0526497	0.00434692	9.13027e-34	744	2342.02	FALSE	FALSE
MR-IVW LD	birth_weight	diastolic_blood_pressure	-0.0672182	0.00370058	9.90829e-74	744	3201.87	FALSE	FALSE
MR-PCA	birth_weight	diastolic_blood_pressure	-0.0441424	0.00201204	1.09871e-106	958	3061	FALSE	FALSE
MR-link 2	low_density_lipoprotein_cholesterol	child_onset_asthma	-0.000818954	0.00184923	0.657866	448	634.238	TRUE	TRUE
MR-IVW	low_density_lipoprotein_cholesterol	child_onset_asthma	-0.00229726	0.00657965	0.72698	420	878.553	TRUE	TRUE
MR-IVW LD	low_density_lipoprotein_cholesterol	child_onset_asthma	0.00154449	0.006379	0.808686	420	931.434	TRUE	TRUE
MR-PCA	low_density_lipoprotein_cholesterol	child_onset_asthma	-0.000223383	0.00559218	0.968136	448	1073.7	TRUE	TRUE
MR-link 2	diastolic_blood_pressure	non_high_density_lipoprotein_cholesterol	0.0274299	0.00543236	4.43312e-07	605	1433.83	FALSE	FALSE
MR-IVW	diastolic_blood_pressure	non_high_density_lipoprotein_cholesterol	0.00256458	0.00470394	0.585618	589	6419.1	FALSE	FALSE
MR-IVW LD	diastolic_blood_pressure	non_high_density_lipoprotein_cholesterol	-0.00447423	0.00402469	0.266269	589	7938.9	FALSE	FALSE
MR-PCA	diastolic_blood_pressure	non_high_density_lipoprotein_cholesterol	0.0141743	0.00325772	1.35527e-05	605	7058.21	FALSE	FALSE
MR-link 2	high_density_lipoprotein_cholesterol	stroke	-0.0226655	0.00221138	1.18984e-24	660	886.679	TRUE	TRUE
MR-IVW	high_density_lipoprotein_cholesterol	stroke	-0.0186798	0.00273244	8.12562e-12	629	910.965	TRUE	TRUE
MR-IVW LD	high_density_lipoprotein_cholesterol	stroke	-0.0193018	0.00271791	1.23218e-12	629	1038.13	TRUE	TRUE
MR-PCA	high_density_lipoprotein_cholesterol	stroke	-0.0206991	0.00226913	7.37308e-20	661	1074.21	TRUE	TRUE
MR-link 2	atopic_dermatitis	IL18:Q14116:OID20694:v1:Inflammation	0.0776522	0.0210133	0.000219558	59	69.6464	FALSE	FALSE
MR-IVW	atopic_dermatitis	IL18:Q14116:OID20694:v1:Inflammation	0.107133	0.0265685	5.52211e-05	56	63.8282	FALSE	FALSE
MR-IVW LD	atopic_dermatitis	IL18:Q14116:OID20694:v1:Inflammation	0.109268	0.0262403	3.12525e-05	56	65.3345	FALSE	FALSE
MR-PCA	atopic_dermatitis	IL18:Q14116:OID20694:v1:Inflammation	0.0794335	0.0214311	0.000210182	60	87.3717	FALSE	FALSE
MR-link 2	low_density_lipoprotein_cholesterol	total_cholesterol	0.968822	0.00307121	0	450	1578.06	FALSE	FALSE
MR-IVW	low_density_lipoprotein_cholesterol	total_cholesterol	0.954315	0.00334217	0	427	3379.45	FALSE	FALSE
MR-IVW LD	low_density_lipoprotein_cholesterol	total_cholesterol	0.961189	0.00306038	0	427	9825.42	FALSE	FALSE
MR-PCA	low_density_lipoprotein_cholesterol	total_cholesterol	0.944203	0.00266939	0	450	9245.8	FALSE	FALSE
MR-link 2	type_2_diabetes	covid_19	-5.51378e-16	1.49012e-08	1	199	290.016	FALSE	FALSE
MR-IVW	type_2_diabetes	covid_19	0.134661	0.0407268	0.000944839	169	279.919	FALSE	FALSE
MR-IVW LD	type_2_diabetes	covid_19	0.12398	0.0390282	0.00148976	169	286.426	FALSE	FALSE
MR-PCA	type_2_diabetes	covid_19	0.168476	0.0307085	4.10455e-08	200	312.142	FALSE	FALSE
MR-link 2	systolic_blood_pressure	coronary_artery_disease	0.173288	0.00456326	0	589	1474.27	FALSE	FALSE
MR-IVW	systolic_blood_pressure	coronary_artery_disease	0.158466	0.00409441	0	577	3319.83	FALSE	FALSE
MR-IVW LD	systolic_blood_pressure	coronary_artery_disease	0.167534	0.00364021	0	577	4034.1	FALSE	FALSE
MR-PCA	systolic_blood_pressure	coronary_artery_disease	0.147732	0.0029823	0	589	3625.27	FALSE	FALSE
MR-link 2	type_2_diabetes	coronary_artery_disease	0.0964741	0.0045407	3.55237e-100	200	480.13	FALSE	FALSE
MR-IVW	type_2_diabetes	coronary_artery_disease	0.0723308	0.00378642	2.39697e-81	194	1109.15	FALSE	FALSE
MR-IVW LD	type_2_diabetes	coronary_artery_disease	0.0780836	0.00366144	6.52634e-101	194	1227.46	FALSE	FALSE
MR-PCA	type_2_diabetes	coronary_artery_disease	0.0801493	0.00312941	1.13105e-144	200	1026.95	FALSE	FALSE
MR-link 2	IL18:Q14116:OID20694:v1:Inflammation	child_onset_asthma	-0.00678088	0.00564375	0.229563	20	53.2689	FALSE	FALSE
MR-IVW	IL18:Q14116:OID20694:v1:Inflammation	child_onset_asthma	-0.00894229	0.00497195	0.0720901	20	101.167	FALSE	FALSE
MR-IVW LD	IL18:Q14116:OID20694:v1:Inflammation	child_onset_asthma	-0.010904	0.00514859	0.0341877	20	99.3889	FALSE	FALSE
MR-PCA	IL18:Q14116:OID20694:v1:Inflammation	child_onset_asthma	-0.00983596	0.00470629	0.0366214	20	98.2111	FALSE	FALSE
MR-link 2	adult_onset_asthma	type_2_diabetes	-0.00483111	0.0239651	0.840238	40	54.0691	FALSE	FALSE
MR-IVW	adult_onset_asthma	type_2_diabetes	-0.00269781	0.0230975	0.907017	40	99.2105	FALSE	FALSE
MR-IVW LD	adult_onset_asthma	type_2_diabetes	-0.0128372	0.0222263	0.563556	40	104.004	FALSE	FALSE
MR-PCA	adult_onset_asthma	type_2_diabetes	0.00960259	0.0173619	0.580206	40	128.816	FALSE	FALSE
MR-link 2	coronary_artery_disease	low_density_lipoprotein_cholesterol	0.0720301	0.012661	1.27679e-08	198	2110.22	FALSE	FALSE
MR-IVW	coronary_artery_disease	low_density_lipoprotein_cholesterol	0.379295	0.00917172	0	193	25319.9	FALSE	FALSE
MR-IVW LD	coronary_artery_disease	low_density_lipoprotein_cholesterol	0.708109	0.00773383	0	193	68141.9	FALSE	FALSE
MR-PCA	coronary_artery_disease	low_density_lipoprotein_cholesterol	0.56722	0.00645545	0	199	62325.6	FALSE	FALSE
MR-link 2	non_high_density_lipoprotein_cholesterol	systolic_blood_pressure	0.0428068	0.00374995	3.50716e-30	397	912.835	FALSE	FALSE
MR-IVW	non_high_density_lipoprotein_cholesterol	systolic_blood_pressure	0.0400169	0.00440959	1.13721e-19	375	3187.5	FALSE	FALSE
MR-IVW LD	non_high_density_lipoprotein_cholesterol	systolic_blood_pressure	0.0376193	0.00362313	2.95969e-25	375	3610.97	FALSE	FALSE
MR-PCA	non_high_density_lipoprotein_cholesterol	systolic_blood_pressure	0.0401744	0.00317316	9.76497e-37	397	3092.63	FALSE	FALSE
MR-link 2	stroke	systolic_blood_pressure	0.20138	0.0716332	0.00493457	24	129.523	FALSE	FALSE
MR-IVW	stroke	systolic_blood_pressure	0.419587	0.0426086	7.02948e-23	22	739.293	FALSE	FALSE
MR-IVW LD	stroke	systolic_blood_pressure	0.419587	0.0426086	7.02948e-23	22	739.293	FALSE	FALSE
MR-PCA	stroke	systolic_blood_pressure	0.426084	0.0316263	2.27247e-41	24	666.867	FALSE	FALSE
MR-link 2	smoking	type_2_diabetes	0.159999	0.0207615	1.29323e-14	176	222.251	FALSE	FALSE
MR-IVW	smoking	type_2_diabetes	0.128494	0.0175659	2.57463e-13	158	471.28	FALSE	FALSE
MR-IVW LD	smoking	type_2_diabetes	0.129081	0.0174008	1.18801e-13	158	470.813	FALSE	FALSE
MR-PCA	smoking	type_2_diabetes	0.105252	0.0119526	1.29956e-18	176	446.371	FALSE	FALSE
MR-link 2	diastolic_blood_pressure	coronary_artery_disease	0.146108	0.00450272	5.63726e-231	605	1388.48	FALSE	FALSE
MR-IVW	diastolic_blood_pressure	coronary_artery_disease	0.138761	0.00410724	3.32243e-250	592	3056.27	FALSE	FALSE
MR-IVW LD	diastolic_blood_pressure	coronary_artery_disease	0.148093	0.00358696	0	592	3639.27	FALSE	FALSE
MR-PCA	diastolic_blood_pressure	coronary_artery_disease	0.123776	0.00292444	0	605	3539.72	FALSE	FALSE
MR-link 2	body_mass_index	total_cholesterol	-0.00769125	0.00426227	0.0711539	820	1139.11	FALSE	FALSE
MR-IVW	body_mass_index	total_cholesterol	-0.0559258	0.00396696	3.91205e-45	561	14848.3	FALSE	FALSE
MR-IVW LD	body_mass_index	total_cholesterol	-0.0520062	0.00375879	1.54796e-43	561	15946.4	FALSE	FALSE
MR-PCA	body_mass_index	total_cholesterol	-0.0380418	0.00310195	1.41654e-34	823	16201	FALSE	FALSE
MR-link 2	systolic_blood_pressure	high_density_lipoprotein_cholesterol	-0.0283892	0.00545126	1.91067e-07	589	1360.06	FALSE	FALSE
MR-IVW	systolic_blood_pressure	high_density_lipoprotein_cholesterol	-0.0500851	0.00413202	8.15342e-34	574	6395.81	FALSE	FALSE
MR-IVW LD	systolic_blood_pressure	high_density_lipoprotein_cholesterol	-0.0475592	0.00353344	2.69798e-41	574	9184.31	FALSE	FALSE
MR-PCA	systolic_blood_pressure	high_density_lipoprotein_cholesterol	-0.0582108	0.00286599	1.0304e-91	589	7955.85	FALSE	FALSE
MR-link 2	c_reactive_protein	atopic_dermatitis	0.011333	0.00924219	0.220113	289	394.435	FALSE	FALSE
MR-IVW	c_reactive_protein	atopic_dermatitis	0.0339196	0.0103231	0.00101693	277	634.713	FALSE	FALSE
MR-IVW LD	c_reactive_protein	atopic_dermatitis	0.0393703	0.0103329	0.00013887	277	663.853	FALSE	FALSE
MR-PCA	c_reactive_protein	atopic_dermatitis	0.0241136	0.00875238	0.00586756	289	792.068	FALSE	FALSE
MR-link 2	c_reactive_protein	body_mass_index	0.119234	0.00935456	3.27741e-37	269	983.76	FALSE	FALSE
MR-IVW	c_reactive_protein	body_mass_index	0.251342	0.00825525	1.33975e-203	104	5615.79	FALSE	FALSE
MR-IVW LD	c_reactive_protein	body_mass_index	0.157038	0.00614212	3.5148e-144	104	6877	FALSE	FALSE
MR-PCA	c_reactive_protein	body_mass_index	0.189362	0.00506784	1.42389e-305	276	9056.03	FALSE	FALSE
MR-link 2	child_onset_asthma	non_high_density_lipoprotein_cholesterol	-0.0218078	0.00847929	0.0101144	99	123.085	FALSE	FALSE
MR-IVW	child_onset_asthma	non_high_density_lipoprotein_cholesterol	-0.0162234	0.00662717	0.0143646	98	529.417	FALSE	FALSE
MR-IVW LD	child_onset_asthma	non_high_density_lipoprotein_cholesterol	-0.0133086	0.00643439	0.0386071	98	539.242	FALSE	FALSE
MR-PCA	child_onset_asthma	non_high_density_lipoprotein_cholesterol	-0.0125637	0.00524261	0.0165543	99	527.655	FALSE	FALSE
MR-link 2	type_2_diabetes	high_density_lipoprotein_cholesterol	-0.162162	0.00564668	2.27381e-181	199	1405.31	FALSE	FALSE
MR-IVW	type_2_diabetes	high_density_lipoprotein_cholesterol	-0.180108	0.00397425	0	192	11825.2	FALSE	FALSE
MR-IVW LD	type_2_diabetes	high_density_lipoprotein_cholesterol	-0.165908	0.00350911	0	192	12812.2	FALSE	FALSE
MR-PCA	type_2_diabetes	high_density_lipoprotein_cholesterol	-0.17305	0.00287181	0	200	13095.1	FALSE	FALSE
MR-link 2	coronary_artery_disease	total_cholesterol	0.0541074	0.0124797	1.45335e-05	198	1954.32	FALSE	FALSE
MR-IVW	coronary_artery_disease	total_cholesterol	0.331716	0.00894789	7.93829e-301	193	27043	FALSE	FALSE
MR-IVW LD	coronary_artery_disease	total_cholesterol	0.566152	0.00747148	0	193	51867.2	FALSE	FALSE
MR-PCA	coronary_artery_disease	total_cholesterol	0.455995	0.00623851	0	199	48141.6	FALSE	FALSE
MR-link 2	IL18:Q14116:OID20694:v1:Inflammation	non_high_density_lipoprotein_cholesterol	-0.00294911	0.00404862	0.466354	20	102.661	FALSE	FALSE
MR-IVW	IL18:Q14116:OID20694:v1:Inflammation	non_high_density_lipoprotein_cholesterol	-0.0562697	0.00296152	1.69576e-80	20	21773.4	FALSE	FALSE
MR-IVW LD	IL18:Q14116:OID20694:v1:Inflammation	non_high_density_lipoprotein_cholesterol	-0.0607208	0.00305337	5.32524e-88	20	21738.9	FALSE	FALSE
MR-PCA	IL18:Q14116:OID20694:v1:Inflammation	non_high_density_lipoprotein_cholesterol	-0.0390921	0.00276015	1.55127e-45	20	4843.35	FALSE	FALSE
MR-link 2	child_onset_asthma	birth_weight	-0.0107834	0.0161605	0.5046	99	176.209	FALSE	FALSE
MR-IVW	child_onset_asthma	birth_weight	0.000270483	0.0130102	0.983413	98	383.511	FALSE	FALSE
MR-IVW LD	child_onset_asthma	birth_weight	-0.00870332	0.0125079	0.486538	98	394.732	FALSE	FALSE
MR-PCA	child_onset_asthma	birth_weight	-0.00607515	0.0102261	0.552457	99	384.339	FALSE	FALSE
MR-link 2	birth_weight	high_density_lipoprotein_cholesterol	6.36613e-13	7.45058e-09	0.999932	904	1195.98	FALSE	FALSE
MR-IVW	birth_weight	high_density_lipoprotein_cholesterol	0.0165275	0.00300484	3.7916e-08	904	2859.11	FALSE	FALSE
MR-IVW LD	birth_weight	high_density_lipoprotein_cholesterol	0.017143	0.00254068	1.50515e-11	904	4223.41	FALSE	FALSE
MR-PCA	birth_weight	high_density_lipoprotein_cholesterol	0.010931	0.0012648	5.5005e-18	956	3488.21	FALSE	FALSE
MR-link 2	smoking	covid_19	0.154986	0.0867545	0.0740197	176	165.683	FALSE	FALSE
MR-IVW	smoking	covid_19	0.167754	0.0938042	0.0737209	117	131.383	FALSE	FALSE
MR-IVW LD	smoking	covid_19	0.142741	0.0925864	0.123146	117	135.865	FALSE	FALSE
MR-PCA	smoking	covid_19	0.126762	0.0586616	0.030703	176	227.732	FALSE	FALSE
MR-link 2	child_onset_asthma	diastolic_blood_pressure	-0.0024947	0.00996036	0.80223	99	167.947	FALSE	FALSE
MR-IVW	child_onset_asthma	diastolic_blood_pressure	0.0185765	0.00785568	0.0180435	94	2025.65	FALSE	FALSE
MR-IVW LD	child_onset_asthma	diastolic_blood_pressure	0.0211623	0.00727166	0.00361152	94	2056.29	FALSE	FALSE
MR-PCA	child_onset_asthma	diastolic_blood_pressure	0.0103996	0.00601632	0.0838873	99	1645.07	FALSE	FALSE
MR-link 2	IL18:Q14116:OID20694:v1:Inflammation	birth_weight	-0.00863197	0.00815053	0.289569	20	37.8174	FALSE	FALSE
MR-IVW	IL18:Q14116:OID20694:v1:Inflammation	birth_weight	-0.0119402	0.00650606	0.0664687	20	143.01	FALSE	FALSE
MR-IVW LD	IL18:Q14116:OID20694:v1:Inflammation	birth_weight	-0.0121105	0.00583991	0.0381021	20	142.977	FALSE	FALSE
MR-PCA	IL18:Q14116:OID20694:v1:Inflammation	birth_weight	-0.0102453	0.00527507	0.0521118	20	95.508	FALSE	FALSE
MR-link 2	atopic_dermatitis	body_mass_index	-0.024807	0.0149504	0.0970568	54	59.2649	FALSE	FALSE
MR-IVW	atopic_dermatitis	body_mass_index	-0.00384122	0.011108	0.729487	17	181.159	FALSE	FALSE
MR-IVW LD	atopic_dermatitis	body_mass_index	-0.00384122	0.011108	0.729487	17	181.159	FALSE	FALSE
MR-PCA	atopic_dermatitis	body_mass_index	-0.00450255	0.00840527	0.592179	55	334.369	FALSE	FALSE
MR-link 2	diastolic_blood_pressure	systolic_blood_pressure	0.935842	0.0048456	0	605	853.851	FALSE	FALSE
MR-IVW	diastolic_blood_pressure	systolic_blood_pressure	0.810106	0.00501225	0	593	4474.02	FALSE	FALSE
MR-IVW LD	diastolic_blood_pressure	systolic_blood_pressure	0.800215	0.00448319	0	593	5238.48	FALSE	FALSE
MR-PCA	diastolic_blood_pressure	systolic_blood_pressure	0.796669	0.00363572	0	605	4733.22	FALSE	FALSE
MR-link 2	IL18:Q14116:OID20694:v1:Inflammation	diastolic_blood_pressure	-0.00255109	0.00500241	0.610071	20	61.7888	FALSE	FALSE
MR-IVW	IL18:Q14116:OID20694:v1:Inflammation	diastolic_blood_pressure	0.011094	0.00355861	0.0018239	19	1122.53	FALSE	FALSE
MR-IVW LD	IL18:Q14116:OID20694:v1:Inflammation	diastolic_blood_pressure	0.0114278	0.00358882	0.00145112	19	1121.75	FALSE	FALSE
MR-PCA	IL18:Q14116:OID20694:v1:Inflammation	diastolic_blood_pressure	0.00896984	0.00328059	0.00625288	20	941.069	FALSE	FALSE
MR-link 2	non_high_density_lipoprotein_cholesterol	body_mass_index	-0.0109831	0.0067672	0.104591	370	644.471	FALSE	FALSE
MR-IVW	non_high_density_lipoprotein_cholesterol	body_mass_index	-0.0254077	0.00622975	4.53389e-05	190	1917.02	FALSE	FALSE
MR-IVW LD	non_high_density_lipoprotein_cholesterol	body_mass_index	-0.0286672	0.0047166	1.2174e-09	190	2241.13	FALSE	FALSE
MR-PCA	non_high_density_lipoprotein_cholesterol	body_mass_index	-0.017412	0.00406396	1.83156e-05	381	3402.33	FALSE	FALSE
MR-link 2	body_mass_index	adult_onset_asthma	0.0726446	0.0071774	4.4447e-24	818	906.523	FALSE	FALSE
MR-IVW	body_mass_index	adult_onset_asthma	0.0623456	0.00763813	3.28372e-16	566	1019.15	FALSE	FALSE
MR-IVW LD	body_mass_index	adult_onset_asthma	0.0595743	0.00751147	2.17186e-15	566	1037.75	FALSE	FALSE
MR-PCA	body_mass_index	adult_onset_asthma	0.0690117	0.00619869	8.6417e-29	825	1415.54	FALSE	FALSE
MR-link 2	covid_19	type_2_diabetes	0.00818235	0.00562995	0.146124	29	40.4074	FALSE	FALSE
MR-IVW	covid_19	type_2_diabetes	0.00636891	0.00443802	0.151264	26	93.8171	FALSE	FALSE
MR-IVW LD	covid_19	type_2_diabetes	0.00547485	0.00438897	0.212248	26	94.7422	FALSE	FALSE
MR-PCA	covid_19	type_2_diabetes	0.00623044	0.00385449	0.106005	29	69.4514	FALSE	FALSE
MR-link 2	diastolic_blood_pressure	high_density_lipoprotein_cholesterol	-0.0209663	0.00540704	0.000105493	605	1618.28	FALSE	FALSE
MR-IVW	diastolic_blood_pressure	high_density_lipoprotein_cholesterol	-0.0558465	0.00410317	3.46512e-42	590	7949.62	FALSE	FALSE
MR-IVW LD	diastolic_blood_pressure	high_density_lipoprotein_cholesterol	-0.0583612	0.00347274	2.22394e-63	590	9767.04	FALSE	FALSE
MR-PCA	diastolic_blood_pressure	high_density_lipoprotein_cholesterol	-0.0558605	0.00281153	7.64568e-88	605	9158.44	FALSE	FALSE
MR-link 2	low_density_lipoprotein_cholesterol	adult_onset_asthma	-0.00254403	0.00554077	0.646128	448	596.324	FALSE	FALSE
MR-IVW	low_density_lipoprotein_cholesterol	adult_onset_asthma	-0.00187014	0.00653797	0.774845	420	796.481	FALSE	FALSE
MR-IVW LD	low_density_lipoprotein_cholesterol	adult_onset_asthma	0.00148807	0.00625954	0.812092	420	851.334	FALSE	FALSE
MR-PCA	low_density_lipoprotein_cholesterol	adult_onset_asthma	0.00571281	0.00548627	0.29774	448	847.84	FALSE	FALSE
MR-link 2	non_high_density_lipoprotein_cholesterol	c_reactive_protein	0.024401	0.00438064	2.54467e-08	397	3304.65	FALSE	FALSE
MR-IVW	non_high_density_lipoprotein_cholesterol	c_reactive_protein	0.0389952	0.00518998	5.75366e-14	380	4509.89	FALSE	FALSE
MR-IVW LD	non_high_density_lipoprotein_cholesterol	c_reactive_protein	-0.0299536	0.00393541	2.71346e-14	380	13881.6	FALSE	FALSE
MR-PCA	non_high_density_lipoprotein_cholesterol	c_reactive_protein	-0.0635055	0.0034675	6.34212e-75	398	14592.3	FALSE	FALSE
MR-link 2	smoking	coronary_artery_disease	0.130008	0.00959797	8.44311e-42	176	251.161	FALSE	FALSE
MR-IVW	smoking	coronary_artery_disease	0.110123	0.00816793	1.98557e-41	154	448.763	FALSE	FALSE
MR-IVW LD	smoking	coronary_artery_disease	0.110208	0.0081938	3.07227e-41	154	448.096	FALSE	FALSE
MR-PCA	smoking	coronary_artery_disease	0.0928643	0.00598502	2.69868e-54	176	483.524	FALSE	FALSE
MR-link 2	stroke	body_mass_index	-0.0165917	0.0684068	0.808359	24	32.6982	FALSE	FALSE
MR-IVW	stroke	body_mass_index	-0.0654573	0.060232	0.277146	9	59.2638	FALSE	FALSE
MR-IVW LD	stroke	body_mass_index	-0.0654573	0.060232	0.277146	9	59.2638	FALSE	FALSE
MR-PCA	stroke	body_mass_index	-0.0756557	0.0432208	0.0800412	24	92.3774	FALSE	FALSE
MR-link 2	stroke	c_reactive_protein	0.0583825	0.0615039	0.342494	24	58.1545	FALSE	FALSE
MR-IVW	stroke	c_reactive_protein	0.122887	0.0482568	0.0108805	22	194.291	FALSE	FALSE
MR-IVW LD	stroke	c_reactive_protein	0.122887	0.0482568	0.0108805	22	194.291	FALSE	FALSE
MR-PCA	stroke	c_reactive_protein	0.101473	0.0343971	0.00317723	24	173.271	FALSE	FALSE
MR-link 2	total_cholesterol	smoking	0.0103051	0.00433286	0.0173902	517	702.38	FALSE	FALSE
MR-IVW	total_cholesterol	smoking	-0.000550121	0.00486988	0.910059	496	975.687	FALSE	FALSE
MR-IVW LD	total_cholesterol	smoking	-0.00170862	0.00461565	0.711248	496	1063.19	FALSE	FALSE
MR-PCA	total_cholesterol	smoking	0.00154147	0.00413774	0.709492	517	1126.35	FALSE	FALSE
MR-link 2	type_2_diabetes	c_reactive_protein	0.07476	0.00705191	2.93614e-26	198	978.818	FALSE	FALSE
MR-IVW	type_2_diabetes	c_reactive_protein	0.0801919	0.00544827	4.88223e-49	194	11990.7	FALSE	FALSE
MR-IVW LD	type_2_diabetes	c_reactive_protein	0.0626801	0.00513694	3.03939e-34	194	13079.4	FALSE	FALSE
MR-PCA	type_2_diabetes	c_reactive_protein	0.066953	0.00421897	1.03018e-56	200	9956.25	FALSE	FALSE
MR-link 2	body_mass_index	stroke	0.0342406	0.00354794	4.87479e-22	823	786.505	FALSE	FALSE
MR-IVW	body_mass_index	stroke	0.0272826	0.00382256	9.52154e-13	565	974.353	FALSE	FALSE
MR-IVW LD	body_mass_index	stroke	0.0278685	0.00375688	1.18914e-13	565	988.113	FALSE	FALSE
MR-PCA	body_mass_index	stroke	0.0329478	0.00309863	2.09232e-26	826	1264.69	FALSE	FALSE
MR-link 2	IL18:Q14116:OID20694:v1:Inflammation	adult_onset_asthma	-0.00183993	0.00600947	0.759475	20	35.0643	FALSE	FALSE
MR-IVW	IL18:Q14116:OID20694:v1:Inflammation	adult_onset_asthma	-0.00834556	0.00490393	0.0887908	20	66.5652	FALSE	FALSE
MR-IVW LD	IL18:Q14116:OID20694:v1:Inflammation	adult_onset_asthma	-0.00834237	0.00506461	0.0995191	20	66.7201	FALSE	FALSE
MR-PCA	IL18:Q14116:OID20694:v1:Inflammation	adult_onset_asthma	-0.00612106	0.00461943	0.185148	20	79.22	FALSE	FALSE
MR-link 2	systolic_blood_pressure	c_reactive_protein	0.0530895	0.00632671	4.80672e-17	587	1110.32	FALSE	FALSE
MR-IVW	systolic_blood_pressure	c_reactive_protein	0.0242666	0.00570684	2.11686e-05	576	3274.72	FALSE	FALSE
MR-IVW LD	systolic_blood_pressure	c_reactive_protein	0.0173464	0.00515826	0.000771429	576	3799.76	FALSE	FALSE
MR-PCA	systolic_blood_pressure	c_reactive_protein	0.0316228	0.00418481	4.13848e-14	587	4239.15	FALSE	FALSE
MR-link 2	smoking	high_density_lipoprotein_cholesterol	-0.0958213	0.0120751	2.09776e-15	176	272.382	FALSE	FALSE
MR-IVW	smoking	high_density_lipoprotein_cholesterol	-0.0982491	0.00800719	1.31086e-34	157	1022.23	FALSE	FALSE
MR-IVW LD	smoking	high_density_lipoprotein_cholesterol	-0.0983063	0.00787493	9.19142e-36	157	1024.96	FALSE	FALSE
MR-PCA	smoking	high_density_lipoprotein_cholesterol	-0.0679173	0.00538349	1.72689e-36	176	1023.77	FALSE	FALSE
MR-link 2	non_high_density_lipoprotein_cholesterol	atopic_dermatitis	-0.0118972	0.00749344	0.112358	397	520.828	FALSE	FALSE
MR-IVW	non_high_density_lipoprotein_cholesterol	atopic_dermatitis	-0.0243261	0.0089806	0.00675383	380	734.833	FALSE	FALSE
MR-IVW LD	non_high_density_lipoprotein_cholesterol	atopic_dermatitis	-0.0210615	0.00881674	0.0169033	380	769.79	FALSE	FALSE
MR-PCA	non_high_density_lipoprotein_cholesterol	atopic_dermatitis	-0.0144833	0.00780845	0.0636217	398	665.143	FALSE	FALSE
MR-link 2	coronary_artery_disease	systolic_blood_pressure	0.0597646	0.00692329	6.00848e-18	199	1259.85	FALSE	FALSE
MR-IVW	coronary_artery_disease	systolic_blood_pressure	0.416983	0.0117382	2.12164e-276	192	4826.86	FALSE	FALSE
MR-IVW LD	coronary_artery_disease	systolic_blood_pressure	0.38041	0.0100228	0	192	5368.61	FALSE	FALSE
MR-PCA	coronary_artery_disease	systolic_blood_pressure	0.373984	0.0083737	0	199	4493.59	FALSE	FALSE
MR-link 2	child_onset_asthma	systolic_blood_pressure	-0.0114689	0.0101072	0.256491	98	169.276	FALSE	FALSE
MR-IVW	child_onset_asthma	systolic_blood_pressure	0.011594	0.00760689	0.127474	93	1125.76	FALSE	FALSE
MR-IVW LD	child_onset_asthma	systolic_blood_pressure	0.0150829	0.00740056	0.0415417	93	1133.28	FALSE	FALSE
MR-PCA	child_onset_asthma	systolic_blood_pressure	0.00664055	0.00611456	0.277469	99	989.645	FALSE	FALSE
MR-link 2	c_reactive_protein	covid_19	0.17393	0.0296293	4.35227e-09	289	406.718	FALSE	FALSE
MR-IVW	c_reactive_protein	covid_19	0.153862	0.033187	3.54837e-06	237	449.615	FALSE	FALSE
MR-IVW LD	c_reactive_protein	covid_19	0.142045	0.0327679	1.45846e-05	237	467.165	FALSE	FALSE
MR-PCA	c_reactive_protein	covid_19	0.15906	0.0272955	5.63195e-09	289	607.983	FALSE	FALSE
MR-link 2	birth_weight	child_onset_asthma	3.7872e-14	4.96705e-09	0.999994	882	829.199	FALSE	FALSE
MR-IVW	birth_weight	child_onset_asthma	0.00956078	0.00583607	0.101375	815	1117.75	FALSE	FALSE
MR-IVW LD	birth_weight	child_onset_asthma	0.00996196	0.00538859	0.0644991	815	1233.89	FALSE	FALSE
MR-PCA	birth_weight	child_onset_asthma	0.00717068	0.00285834	0.0121182	943	1225.66	FALSE	FALSE
MR-link 2	coronary_artery_disease	high_density_lipoprotein_cholesterol	-0.159465	0.0126585	2.18091e-36	199	1084.36	FALSE	FALSE
MR-IVW	coronary_artery_disease	high_density_lipoprotein_cholesterol	-0.324705	0.00891759	2.77035e-290	193	37599.2	FALSE	FALSE
MR-IVW LD	coronary_artery_disease	high_density_lipoprotein_cholesterol	-0.315781	0.00769879	0	193	45612.3	FALSE	FALSE
MR-PCA	coronary_artery_disease	high_density_lipoprotein_cholesterol	-0.326602	0.00642404	0	199	34831.4	FALSE	FALSE
MR-link 2	child_onset_asthma	high_density_lipoprotein_cholesterol	0.0105904	0.00846306	0.210799	99	208.677	FALSE	FALSE
MR-IVW	child_onset_asthma	high_density_lipoprotein_cholesterol	0.0287694	0.00622581	3.81911e-06	97	985.184	FALSE	FALSE
MR-IVW LD	child_onset_asthma	high_density_lipoprotein_cholesterol	0.00920794	0.00555507	0.0974031	97	1145.24	FALSE	FALSE
MR-PCA	child_onset_asthma	high_density_lipoprotein_cholesterol	-0.00266034	0.00452791	0.55684	99	1355.69	FALSE	FALSE
MR-link 2	covid_19	coronary_artery_disease	-0.000555263	0.00267227	0.835395	29	62.9224	FALSE	FALSE
MR-IVW	covid_19	coronary_artery_disease	-0.00508803	0.00237288	0.0320137	25	124.125	FALSE	FALSE
MR-IVW LD	covid_19	coronary_artery_disease	-0.00410055	0.00207596	0.0482395	25	127.018	FALSE	FALSE
MR-PCA	covid_19	coronary_artery_disease	-0.00498558	0.00186256	0.00743449	29	116.132	FALSE	FALSE
MR-link 2	atopic_dermatitis	smoking	0.00907717	0.00672142	0.176861	59	63.3462	FALSE	FALSE
MR-IVW	atopic_dermatitis	smoking	0.00701246	0.00708394	0.322218	56	144.712	FALSE	FALSE
MR-IVW LD	atopic_dermatitis	smoking	0.00694704	0.00667517	0.298001	56	144.605	FALSE	FALSE
MR-PCA	atopic_dermatitis	smoking	0.0060938	0.00544531	0.263102	60	135.07	FALSE	FALSE
MR-link 2	diastolic_blood_pressure	c_reactive_protein	0.0447688	0.00622909	6.62069e-13	602	1083.51	FALSE	FALSE
MR-IVW	diastolic_blood_pressure	c_reactive_protein	0.00743914	0.00562339	0.185871	590	2898.67	FALSE	FALSE
MR-IVW LD	diastolic_blood_pressure	c_reactive_protein	0.00670404	0.00507973	0.186914	590	4204.39	FALSE	FALSE
MR-PCA	diastolic_blood_pressure	c_reactive_protein	0.0190079	0.00410701	3.68908e-06	602	3747.27	FALSE	FALSE
MR-link 2	c_reactive_protein	coronary_artery_disease	0.00647104	0.00342543	0.0588763	289	913.817	FALSE	FALSE
MR-IVW	c_reactive_protein	coronary_artery_disease	0.0226383	0.00364308	5.16398e-10	270	1268.89	FALSE	FALSE
MR-IVW LD	c_reactive_protein	coronary_artery_disease	0.00652542	0.00330759	0.0485114	270	1711.77	FALSE	FALSE
MR-PCA	c_reactive_protein	coronary_artery_disease	0.00965614	0.00279778	0.000557783	289	1780.71	FALSE	FALSE
MR-link 2	high_density_lipoprotein_cholesterol	low_density_lipoprotein_cholesterol	-0.0397791	0.00312051	3.21315e-37	659	6279.23	FALSE	FALSE
MR-IVW	high_density_lipoprotein_cholesterol	low_density_lipoprotein_cholesterol	0.0126553	0.00381021	0.00089562	628	10032	FALSE	FALSE
MR-IVW LD	high_density_lipoprotein_cholesterol	low_density_lipoprotein_cholesterol	-0.075045	0.00283333	1.38528e-154	628	42906.5	FALSE	FALSE
MR-PCA	high_density_lipoprotein_cholesterol	low_density_lipoprotein_cholesterol	-0.0737314	0.00236867	1.01494e-212	659	42847.6	FALSE	FALSE
MR-link 2	systolic_blood_pressure	atopic_dermatitis	0.000476094	0.0121251	0.968679	589	632.683	FALSE	FALSE
MR-IVW	systolic_blood_pressure	atopic_dermatitis	-0.000680809	0.012172	0.955396	578	848.791	FALSE	FALSE
MR-IVW LD	systolic_blood_pressure	atopic_dermatitis	-0.000108255	0.0116372	0.992578	578	899.67	FALSE	FALSE
MR-PCA	systolic_blood_pressure	atopic_dermatitis	-0.00597047	0.00944192	0.527167	589	865.749	FALSE	FALSE
MR-link 2	systolic_blood_pressure	covid_19	-0.0730629	0.0377552	0.0529689	589	622.961	FALSE	FALSE
MR-IVW	systolic_blood_pressure	covid_19	-0.0649168	0.0402655	0.106915	504	663.738	FALSE	FALSE
MR-IVW LD	systolic_blood_pressure	covid_19	-0.0695969	0.0386006	0.071388	504	687.542	FALSE	FALSE
MR-PCA	systolic_blood_pressure	covid_19	-0.0491727	0.0298827	0.0998616	589	889.879	FALSE	FALSE
MR-link 2	non_high_density_lipoprotein_cholesterol	birth_weight	-0.0171184	0.00565259	0.00245831	398	685.326	FALSE	FALSE
MR-IVW	non_high_density_lipoprotein_cholesterol	birth_weight	-0.022814	0.00696695	0.00105812	383	1426.78	FALSE	FALSE
MR-IVW LD	non_high_density_lipoprotein_cholesterol	birth_weight	-0.0172398	0.00600389	0.00408612	383	1536.92	FALSE	FALSE
MR-PCA	non_high_density_lipoprotein_cholesterol	birth_weight	-0.0241477	0.00531334	5.50047e-06	398	1439.36	FALSE	FALSE
MR-link 2	type_2_diabetes	atopic_dermatitis	1.6075e-13	1.49012e-08	0.999991	200	214.889	FALSE	FALSE
MR-IVW	type_2_diabetes	atopic_dermatitis	0.00629716	0.0123337	0.609654	194	292.553	FALSE	FALSE
MR-IVW LD	type_2_diabetes	atopic_dermatitis	0.00594497	0.0116022	0.608371	194	300.01	FALSE	FALSE
MR-PCA	type_2_diabetes	atopic_dermatitis	0.00827272	0.00950399	0.384056	200	294.676	FALSE	FALSE
MR-link 2	stroke	low_density_lipoprotein_cholesterol	-0.0566406	0.0479681	0.237684	24	101.81	FALSE	FALSE
MR-IVW	stroke	low_density_lipoprotein_cholesterol	0.181052	0.0330844	4.43946e-08	22	2185.53	FALSE	FALSE
MR-IVW LD	stroke	low_density_lipoprotein_cholesterol	0.181052	0.0330844	4.43946e-08	22	2185.53	FALSE	FALSE
MR-PCA	stroke	low_density_lipoprotein_cholesterol	0.327424	0.0237193	2.4079e-43	24	4945.64	FALSE	FALSE
MR-link 2	covid_19	high_density_lipoprotein_cholesterol	-0.00239681	0.00341226	0.482423	29	47.645	FALSE	FALSE
MR-IVW	covid_19	high_density_lipoprotein_cholesterol	0.00500509	0.00203343	0.0138396	25	98.3688	FALSE	FALSE
MR-IVW LD	covid_19	high_density_lipoprotein_cholesterol	0.00423637	0.00199766	0.0339493	25	101.736	FALSE	FALSE
MR-PCA	covid_19	high_density_lipoprotein_cholesterol	0.00343249	0.00175927	0.0510468	29	147.761	FALSE	FALSE
MR-link 2	systolic_blood_pressure	birth_weight	-0.225569	0.0100765	5.42726e-111	589	1038.23	FALSE	FALSE
MR-IVW	systolic_blood_pressure	birth_weight	-0.196433	0.00893084	3.22153e-107	578	1983.62	FALSE	FALSE
MR-IVW LD	systolic_blood_pressure	birth_weight	-0.194698	0.00798275	2.1938e-131	578	2332.73	FALSE	FALSE
MR-PCA	systolic_blood_pressure	birth_weight	-0.164405	0.00647807	4.33103e-142	589	2113.7	FALSE	FALSE
MR-link 2	atopic_dermatitis	total_cholesterol	0.00719552	0.00508186	0.156798	60	135.612	FALSE	FALSE
MR-IVW	atopic_dermatitis	total_cholesterol	-0.0165398	0.00523799	0.0015904	56	450.264	FALSE	FALSE
MR-IVW LD	atopic_dermatitis	total_cholesterol	-0.011708	0.00423083	0.00565205	56	467.85	FALSE	FALSE
MR-PCA	atopic_dermatitis	total_cholesterol	-0.0121596	0.00344619	0.000418044	60	690.932	FALSE	FALSE
MR-link 2	c_reactive_protein	systolic_blood_pressure	0.0113592	0.00462689	0.014087	289	551.032	FALSE	FALSE
MR-IVW	c_reactive_protein	systolic_blood_pressure	0.00759654	0.00488211	0.119709	268	1988.55	FALSE	FALSE
MR-IVW LD	c_reactive_protein	systolic_blood_pressure	0.00636446	0.00412678	0.123017	268	2255.51	FALSE	FALSE
MR-PCA	c_reactive_protein	systolic_blood_pressure	0.0099215	0.00349501	0.0045289	289	2267.48	FALSE	FALSE
MR-link 2	non_high_density_lipoprotein_cholesterol	type_2_diabetes	-0.0233726	0.00526729	9.10919e-06	396	1159.75	FALSE	FALSE
MR-IVW	non_high_density_lipoprotein_cholesterol	type_2_diabetes	0.014366	0.00682596	0.0353246	383	2196.34	FALSE	FALSE
MR-IVW LD	non_high_density_lipoprotein_cholesterol	type_2_diabetes	0.0096915	0.00587256	0.0988813	383	2803.02	FALSE	FALSE
MR-PCA	non_high_density_lipoprotein_cholesterol	type_2_diabetes	0.0256447	0.00519895	8.11153e-07	396	2674.73	FALSE	FALSE
MR-link 2	stroke	type_2_diabetes	0.354805	0.0913167	0.000102149	24	40.7284	FALSE	FALSE
MR-IVW	stroke	type_2_diabetes	0.505895	0.0742477	9.51783e-12	21	85.9718	FALSE	FALSE
MR-IVW LD	stroke	type_2_diabetes	0.505895	0.0742477	9.51783e-12	21	85.9718	FALSE	FALSE
MR-PCA	stroke	type_2_diabetes	0.22133	0.051953	2.04238e-05	24	94.4589	FALSE	FALSE
MR-link 2	type_2_diabetes	birth_weight	-0.0981372	0.0114461	1.00064e-17	198	638.21	FALSE	FALSE
MR-IVW	type_2_diabetes	birth_weight	-0.0832887	0.00875111	1.77398e-21	194	1251.44	FALSE	FALSE
MR-IVW LD	type_2_diabetes	birth_weight	-0.0813499	0.00794079	1.2519e-24	194	1460.28	FALSE	FALSE
MR-PCA	type_2_diabetes	birth_weight	-0.0849998	0.00646326	1.67415e-39	200	1317.09	FALSE	FALSE
MR-link 2	adult_onset_asthma	low_density_lipoprotein_cholesterol	-0.00928841	0.0134056	0.488386	40	54.35	FALSE	FALSE
MR-IVW	adult_onset_asthma	low_density_lipoprotein_cholesterol	0.0566662	0.011239	4.60922e-07	40	957.192	FALSE	FALSE
MR-IVW LD	adult_onset_asthma	low_density_lipoprotein_cholesterol	0.0465134	0.0101167	4.27239e-06	40	965.914	FALSE	FALSE
MR-PCA	adult_onset_asthma	low_density_lipoprotein_cholesterol	0.0386656	0.00789434	9.6873e-07	40	746.387	FALSE	FALSE
MR-link 2	atopic_dermatitis	systolic_blood_pressure	0.0067082	0.00732821	0.359985	59	80.237	FALSE	FALSE
MR-IVW	atopic_dermatitis	systolic_blood_pressure	0.0164757	0.00614833	0.00736896	54	217.46	FALSE	FALSE
MR-IVW LD	atopic_dermatitis	systolic_blood_pressure	0.017012	0.00575248	0.00310313	54	237.004	FALSE	FALSE
MR-PCA	atopic_dermatitis	systolic_blood_pressure	0.00914837	0.00488152	0.0609191	60	268.697	FALSE	FALSE
MR-link 2	smoking	atopic_dermatitis	0.0140384	0.0272221	0.606064	176	179.204	FALSE	FALSE
MR-IVW	smoking	atopic_dermatitis	0.0162083	0.0261186	0.534884	157	252.937	FALSE	FALSE
MR-IVW LD	smoking	atopic_dermatitis	0.0192337	0.0260401	0.460139	157	253.214	FALSE	FALSE
MR-PCA	smoking	atopic_dermatitis	-0.00747794	0.0179812	0.677501	176	247.765	FALSE	FALSE
MR-link 2	systolic_blood_pressure	non_high_density_lipoprotein_cholesterol	0.0116484	0.00552359	0.0349585	588	1362.53	FALSE	FALSE
MR-IVW	systolic_blood_pressure	non_high_density_lipoprotein_cholesterol	-0.00541858	0.00473848	0.25282	575	3475	FALSE	FALSE
MR-IVW LD	systolic_blood_pressure	non_high_density_lipoprotein_cholesterol	0.0177594	0.00408564	1.38148e-05	575	16318.5	FALSE	FALSE
MR-PCA	systolic_blood_pressure	non_high_density_lipoprotein_cholesterol	0.0255885	0.00332117	1.31186e-14	588	13065.2	FALSE	FALSE
MR-link 2	type_2_diabetes	non_high_density_lipoprotein_cholesterol	0.0754845	0.00612215	6.26532e-35	198	666.319	FALSE	FALSE
MR-IVW	type_2_diabetes	non_high_density_lipoprotein_cholesterol	0.0191696	0.00455404	2.56087e-05	191	17955.9	FALSE	FALSE
MR-IVW LD	type_2_diabetes	non_high_density_lipoprotein_cholesterol	0.0275602	0.00407256	1.31204e-11	191	18233.1	FALSE	FALSE
MR-PCA	type_2_diabetes	non_high_density_lipoprotein_cholesterol	0.0482676	0.00332471	9.34125e-48	199	10923.9	FALSE	FALSE
MR-link 2	high_density_lipoprotein_cholesterol	adult_onset_asthma	-0.00569275	0.00470163	0.22597	658	847.813	FALSE	FALSE
MR-IVW	high_density_lipoprotein_cholesterol	adult_onset_asthma	-0.00249526	0.00579838	0.66695	626	1075.98	FALSE	FALSE
MR-IVW LD	high_density_lipoprotein_cholesterol	adult_onset_asthma	-0.000545566	0.00562173	0.92269	626	1184.48	FALSE	FALSE
MR-PCA	high_density_lipoprotein_cholesterol	adult_onset_asthma	-0.00407761	0.00467681	0.383274	658	1164.89	FALSE	FALSE
MR-link 2	non_high_density_lipoprotein_cholesterol	IL18:Q14116:OID20694:v1:Inflammation	3.21806e-14	1.49012e-08	0.999998	398	610.931	FALSE	FALSE
MR-IVW	non_high_density_lipoprotein_cholesterol	IL18:Q14116:OID20694:v1:Inflammation	0.00088965	0.0164679	0.956917	383	784.641	FALSE	FALSE
MR-IVW LD	non_high_density_lipoprotein_cholesterol	IL18:Q14116:OID20694:v1:Inflammation	-0.00657429	0.0160415	0.68193	383	854.652	FALSE	FALSE
MR-PCA	non_high_density_lipoprotein_cholesterol	IL18:Q14116:OID20694:v1:Inflammation	-0.00331955	0.0142025	0.815195	398	864.999	FALSE	FALSE
MR-link 2	body_mass_index	atopic_dermatitis	0.0232986	0.0118793	0.0498472	820	814.849	FALSE	FALSE
MR-IVW	body_mass_index	atopic_dermatitis	0.038029	0.0131251	0.00376237	566	842.538	FALSE	FALSE
MR-IVW LD	body_mass_index	atopic_dermatitis	0.031507	0.0127848	0.013724	566	872.339	FALSE	FALSE
MR-PCA	body_mass_index	atopic_dermatitis	0.0291573	0.0105493	0.00571106	826	1231.83	FALSE	FALSE
MR-link 2	covid_19	body_mass_index	0.0124118	0.00822564	0.13132	27	42.3218	FALSE	FALSE
MR-IVW	covid_19	body_mass_index	-0.0021642	0.00665025	0.744854	7	49.7829	FALSE	FALSE
MR-IVW LD	covid_19	body_mass_index	-0.0021642	0.00665025	0.744854	7	49.7829	FALSE	FALSE
MR-PCA	covid_19	body_mass_index	0.00183474	0.00465079	0.693211	28	153.374	FALSE	FALSE
MR-link 2	covid_19	c_reactive_protein	0.00354349	0.0039426	0.368776	29	38.0263	FALSE	FALSE
MR-IVW	covid_19	c_reactive_protein	0.00426473	0.00296989	0.151005	26	250.941	FALSE	FALSE
MR-IVW LD	covid_19	c_reactive_protein	0.00456512	0.00290139	0.11562	26	250.585	FALSE	FALSE
MR-PCA	covid_19	c_reactive_protein	0.00234363	0.00252963	0.3542	29	189.154	FALSE	FALSE
MR-link 2	high_density_lipoprotein_cholesterol	coronary_artery_disease	-0.0839415	0.00270952	9.96822e-211	661	2444.15	TRUE	TRUE
MR-IVW	high_density_lipoprotein_cholesterol	coronary_artery_disease	-0.0814983	0.00338138	2.37589e-128	623	3100.42	TRUE	TRUE
MR-IVW LD	high_density_lipoprotein_cholesterol	coronary_artery_disease	-0.084573	0.00294186	9.54547e-182	623	3950.6	TRUE	TRUE
MR-PCA	high_density_lipoprotein_cholesterol	coronary_artery_disease	-0.0869511	0.00245321	3.62122e-275	661	3654.98	TRUE	TRUE
MR-link 2	systolic_blood_pressure	diastolic_blood_pressure	0.922672	0.00488631	0	589	1127.89	FALSE	FALSE
MR-IVW	systolic_blood_pressure	diastolic_blood_pressure	0.800753	0.00521828	0	578	4262.16	FALSE	FALSE
MR-IVW LD	systolic_blood_pressure	diastolic_blood_pressure	0.808751	0.00450111	0	578	5485.94	FALSE	FALSE
MR-PCA	systolic_blood_pressure	diastolic_blood_pressure	0.79781	0.00365535	0	589	5341.75	FALSE	FALSE
MR-link 2	adult_onset_asthma	total_cholesterol	-0.0075837	0.0137839	0.582192	40	61.3343	FALSE	FALSE
MR-IVW	adult_onset_asthma	total_cholesterol	0.0570157	0.0106901	9.63427e-08	40	1020.69	FALSE	FALSE
MR-IVW LD	adult_onset_asthma	total_cholesterol	0.0444062	0.00975322	5.28924e-06	40	1031.33	FALSE	FALSE
MR-PCA	adult_onset_asthma	total_cholesterol	0.0350213	0.00763989	4.5617e-06	40	799.912	FALSE	FALSE
MR-link 2	coronary_artery_disease	atopic_dermatitis	0.000130208	0.00751384	0.986174	199	227.958	FALSE	FALSE
MR-IVW	coronary_artery_disease	atopic_dermatitis	-0.0467852	0.0266422	0.0790786	194	335.14	FALSE	FALSE
MR-IVW LD	coronary_artery_disease	atopic_dermatitis	-0.0301331	0.0254431	0.236281	194	347.585	FALSE	FALSE
MR-PCA	coronary_artery_disease	atopic_dermatitis	0.0229643	0.0212195	0.279152	199	478.298	FALSE	FALSE
MR-link 2	non_high_density_lipoprotein_cholesterol	coronary_artery_disease	0.145005	0.00303846	0	396	1310.5	FALSE	FALSE
MR-IVW	non_high_density_lipoprotein_cholesterol	coronary_artery_disease	0.12782	0.00356119	4.002e-282	375	2973.93	FALSE	FALSE
MR-IVW LD	non_high_density_lipoprotein_cholesterol	coronary_artery_disease	0.146208	0.00301234	0	375	3974.81	FALSE	FALSE
MR-PCA	non_high_density_lipoprotein_cholesterol	coronary_artery_disease	0.137108	0.0025563	0	397	3526.48	FALSE	FALSE
MR-link 2	stroke	coronary_artery_disease	0.361599	0.0502239	6.03271e-13	24	131.245	FALSE	FALSE
MR-IVW	stroke	coronary_artery_disease	0.641111	0.0340607	4.92851e-79	22	1112.05	FALSE	FALSE
MR-IVW LD	stroke	coronary_artery_disease	0.641111	0.0340607	4.92851e-79	22	1112.05	FALSE	FALSE
MR-PCA	stroke	coronary_artery_disease	0.57187	0.0253247	6.58812e-113	24	1274.97	FALSE	FALSE
MR-link 2	diastolic_blood_pressure	type_2_diabetes	0.0814197	0.00904251	2.17442e-19	605	1040.78	FALSE	FALSE
MR-IVW	diastolic_blood_pressure	type_2_diabetes	0.088824	0.00861601	6.40424e-25	592	2485.82	FALSE	FALSE
MR-IVW LD	diastolic_blood_pressure	type_2_diabetes	0.0938918	0.00767377	2.01068e-34	592	2728.88	FALSE	FALSE
MR-PCA	diastolic_blood_pressure	type_2_diabetes	0.0813282	0.00620487	2.99624e-39	605	2543.95	FALSE	FALSE
MR-link 2	smoking	total_cholesterol	0.0406625	0.00997671	4.58675e-05	176	267.187	FALSE	FALSE
MR-IVW	smoking	total_cholesterol	0.0162287	0.00769808	0.035018	157	1070.75	FALSE	FALSE
MR-IVW LD	smoking	total_cholesterol	0.016013	0.00764282	0.0361559	157	1070.85	FALSE	FALSE
MR-PCA	smoking	total_cholesterol	0.0169099	0.00522423	0.00120866	176	941.241	FALSE	FALSE
MR-link 2	systolic_blood_pressure	stroke	0.0928122	0.00367447	9.09435e-141	589	867.604	FALSE	FALSE
MR-IVW	systolic_blood_pressure	stroke	0.0854726	0.00368785	7.80486e-119	578	1144.92	FALSE	FALSE
MR-IVW LD	systolic_blood_pressure	stroke	0.0857743	0.00341737	5.03554e-139	578	1254.47	FALSE	FALSE
MR-PCA	systolic_blood_pressure	stroke	0.0752648	0.00277884	1.48142e-161	589	1162.53	FALSE	FALSE
MR-link 2	body_mass_index	smoking	0.118499	0.00683091	2.06385e-67	818	1238.29	FALSE	FALSE
MR-IVW	body_mass_index	smoking	0.124323	0.00631314	2.49265e-86	566	2084.37	FALSE	FALSE
MR-IVW LD	body_mass_index	smoking	0.12277	0.00596276	3.41326e-94	566	2372.07	FALSE	FALSE
MR-PCA	body_mass_index	smoking	0.123829	0.00492153	1.08105e-139	825	3145.02	FALSE	FALSE
MR-link 2	birth_weight	IL18:Q14116:OID20694:v1:Inflammation	1.64646e-13	3.41856e-09	0.999962	910	846.05	FALSE	FALSE
MR-IVW	birth_weight	IL18:Q14116:OID20694:v1:Inflammation	-0.032907	0.0157315	0.0364571	948	973.108	FALSE	FALSE
MR-IVW LD	birth_weight	IL18:Q14116:OID20694:v1:Inflammation	-0.0356636	0.0149326	0.016926	948	1055.14	FALSE	FALSE
MR-PCA	birth_weight	IL18:Q14116:OID20694:v1:Inflammation	-0.0346731	0.00747352	3.49311e-06	955	1211.29	FALSE	FALSE
MR-link 2	smoking	birth_weight	0.0112248	0.022173	0.61269	176	196.118	FALSE	FALSE
MR-IVW	smoking	birth_weight	-0.0122377	0.01793	0.494906	157	416.239	FALSE	FALSE
MR-IVW LD	smoking	birth_weight	-0.0120824	0.0178628	0.498784	157	417.175	FALSE	FALSE
MR-PCA	smoking	birth_weight	-0.00331262	0.0121103	0.78444	176	337.77	FALSE	FALSE
MR-link 2	total_cholesterol	body_mass_index	-0.0282009	0.00684538	3.79356e-05	479	753.372	FALSE	FALSE
MR-IVW	total_cholesterol	body_mass_index	-0.044024	0.00618128	1.06257e-12	236	2220.31	FALSE	FALSE
MR-IVW LD	total_cholesterol	body_mass_index	-0.0399505	0.00478566	6.94567e-17	236	2597.59	FALSE	FALSE
MR-PCA	total_cholesterol	body_mass_index	-0.0388115	0.00419953	2.42247e-20	499	4301.11	FALSE	FALSE
MR-link 2	type_2_diabetes	diastolic_blood_pressure	0.0330988	0.00704387	2.61495e-06	198	473.887	FALSE	FALSE
MR-IVW	type_2_diabetes	diastolic_blood_pressure	0.0473501	0.00481117	7.44514e-23	191	1751.93	FALSE	FALSE
MR-IVW LD	type_2_diabetes	diastolic_blood_pressure	0.0440991	0.00454497	2.93207e-22	191	1822.84	FALSE	FALSE
MR-PCA	type_2_diabetes	diastolic_blood_pressure	0.0488784	0.00385769	8.62748e-37	200	2005.32	FALSE	FALSE
MR-link 2	type_2_diabetes	stroke	0.0491129	0.00378943	2.04906e-38	199	250.001	FALSE	FALSE
MR-IVW	type_2_diabetes	stroke	0.0366806	0.00349457	8.96882e-26	194	286.794	FALSE	FALSE
MR-IVW LD	type_2_diabetes	stroke	0.0365821	0.00341055	7.67109e-27	194	290.776	FALSE	FALSE
MR-PCA	type_2_diabetes	stroke	0.0373811	0.00285775	4.25153e-39	200	285.741	FALSE	FALSE
MR-link 2	child_onset_asthma	smoking	-0.0278626	0.0100593	0.00560841	99	120.121	FALSE	FALSE
MR-IVW	child_onset_asthma	smoking	-0.019128	0.00899281	0.0334172	98	284.572	FALSE	FALSE
MR-IVW LD	child_onset_asthma	smoking	-0.0141258	0.00850491	0.0967336	98	294.027	FALSE	FALSE
MR-PCA	child_onset_asthma	smoking	-0.0167772	0.00692538	0.0154113	99	309.252	FALSE	FALSE
MR-link 2	body_mass_index	birth_weight	0.0605988	0.0091612	3.72235e-11	821	1011.38	FALSE	FALSE
MR-IVW	body_mass_index	birth_weight	0.0739307	0.00917318	7.66476e-16	566	1482.71	FALSE	FALSE
MR-IVW LD	body_mass_index	birth_weight	0.0795604	0.00877004	1.17024e-19	566	1565.48	FALSE	FALSE
MR-PCA	body_mass_index	birth_weight	0.0751096	0.00723683	3.09674e-25	826	2227.02	FALSE	FALSE
MR-link 2	body_mass_index	covid_19	0.51062	0.0410476	1.59105e-35	768	726.712	FALSE	FALSE
MR-IVW	body_mass_index	covid_19	0.530628	0.0452417	9.07979e-32	427	622.717	FALSE	FALSE
MR-IVW LD	body_mass_index	covid_19	0.524224	0.0443673	3.24419e-32	427	627.461	FALSE	FALSE
MR-PCA	body_mass_index	covid_19	0.510535	0.0367812	8.33664e-44	786	1115	FALSE	FALSE
MR-link 2	body_mass_index	low_density_lipoprotein_cholesterol	0.0193802	0.00436543	9.01816e-06	816	1124.89	FALSE	FALSE
MR-IVW	body_mass_index	low_density_lipoprotein_cholesterol	-0.0284545	0.00408785	3.38462e-12	562	13472.4	FALSE	FALSE
MR-IVW LD	body_mass_index	low_density_lipoprotein_cholesterol	-0.0222497	0.00389101	1.07628e-08	562	14205.2	FALSE	FALSE
MR-PCA	body_mass_index	low_density_lipoprotein_cholesterol	-0.0127414	0.00321042	7.22432e-05	824	15662	FALSE	FALSE
MR-link 2	low_density_lipoprotein_cholesterol	covid_19	5.82762e-14	1.49012e-08	0.999997	451	585.826	FALSE	FALSE
MR-IVW	low_density_lipoprotein_cholesterol	covid_19	0.0194435	0.0335209	0.561887	379	666.389	FALSE	FALSE
MR-IVW LD	low_density_lipoprotein_cholesterol	covid_19	0.010509	0.0320152	0.742724	379	695.676	FALSE	FALSE
MR-PCA	low_density_lipoprotein_cholesterol	covid_19	-0.00329324	0.0258086	0.898463	451	752.11	FALSE	FALSE
MR-link 2	covid_19	atopic_dermatitis	-0.00457707	0.0072189	0.526055	29	39.8361	FALSE	FALSE
MR-IVW	covid_19	atopic_dermatitis	-0.00221246	0.00662869	0.738553	26	36.1671	FALSE	FALSE
MR-IVW LD	covid_19	atopic_dermatitis	-0.00199186	0.00655368	0.761181	26	36.0963	FALSE	FALSE
MR-PCA	covid_19	atopic_dermatitis	0.00431222	0.00570675	0.449868	29	54.1954	FALSE	FALSE
MR-link 2	IL18:Q14116:OID20694:v1:Inflammation	smoking	-0.0060302	0.00525092	0.2508	20	31.1496	FALSE	FALSE
MR-IVW	IL18:Q14116:OID20694:v1:Inflammation	smoking	-0.00617068	0.00463568	0.183147	20	96.9552	FALSE	FALSE
MR-IVW LD	IL18:Q14116:OID20694:v1:Inflammation	smoking	-0.00950359	0.00394025	0.0158686	20	99.9439	FALSE	FALSE
MR-PCA	IL18:Q14116:OID20694:v1:Inflammation	smoking	-0.00584344	0.00351814	0.0967245	20	78.3563	FALSE	FALSE
MR-link 2	diastolic_blood_pressure	IL18:Q14116:OID20694:v1:Inflammation	1.30866e-13	1.49012e-08	0.999993	602	704.111	FALSE	FALSE
MR-IVW	diastolic_blood_pressure	IL18:Q14116:OID20694:v1:Inflammation	0.0632854	0.0217688	0.00364729	590	829.369	FALSE	FALSE
MR-IVW LD	diastolic_blood_pressure	IL18:Q14116:OID20694:v1:Inflammation	0.0620661	0.0210386	0.00317669	590	856.805	FALSE	FALSE
MR-PCA	diastolic_blood_pressure	IL18:Q14116:OID20694:v1:Inflammation	0.054119	0.0170163	0.00147066	602	888.003	FALSE	FALSE
MR-link 2	high_density_lipoprotein_cholesterol	systolic_blood_pressure	-0.030491	0.00352142	4.7709e-18	661	1600.5	FALSE	FALSE
MR-IVW	high_density_lipoprotein_cholesterol	systolic_blood_pressure	-0.0476067	0.00455935	1.6016e-25	621	4502.22	FALSE	FALSE
MR-IVW LD	high_density_lipoprotein_cholesterol	systolic_blood_pressure	-0.0517927	0.00368042	5.60651e-45	621	6105.09	FALSE	FALSE
MR-PCA	high_density_lipoprotein_cholesterol	systolic_blood_pressure	-0.0521204	0.00306207	5.7118e-65	661	5441.86	FALSE	FALSE
MR-link 2	coronary_artery_disease	covid_19	0.234082	0.0843554	0.00552102	198	241.942	FALSE	FALSE
MR-IVW	coronary_artery_disease	covid_19	0.0672699	0.0861419	0.43485	170	329.646	FALSE	FALSE
MR-IVW LD	coronary_artery_disease	covid_19	0.0759322	0.0826024	0.357965	170	340.01	FALSE	FALSE
MR-PCA	coronary_artery_disease	covid_19	0.0783739	0.0667876	0.240604	199	309.198	FALSE	FALSE
MR-link 2	non_high_density_lipoprotein_cholesterol	high_density_lipoprotein_cholesterol	-0.186768	0.00350681	0	396	6379.66	FALSE	FALSE
MR-IVW	non_high_density_lipoprotein_cholesterol	high_density_lipoprotein_cholesterol	-0.0883912	0.00429384	3.69453e-94	382	12719	FALSE	FALSE
MR-IVW LD	non_high_density_lipoprotein_cholesterol	high_density_lipoprotein_cholesterol	-0.178464	0.00263824	0	382	76818.4	FALSE	FALSE
MR-PCA	non_high_density_lipoprotein_cholesterol	high_density_lipoprotein_cholesterol	-0.186107	0.00234157	0	396	76034.2	FALSE	FALSE
MR-link 2	stroke	high_density_lipoprotein_cholesterol	-0.156994	0.0492126	0.00142212	24	70.7145	FALSE	FALSE
MR-IVW	stroke	high_density_lipoprotein_cholesterol	-0.0925627	0.03294	0.00495352	22	378.223	FALSE	FALSE
MR-IVW LD	stroke	high_density_lipoprotein_cholesterol	-0.0925627	0.03294	0.00495352	22	378.223	FALSE	FALSE
MR-PCA	stroke	high_density_lipoprotein_cholesterol	-0.14896	0.0236424	2.96644e-10	24	496.194	FALSE	FALSE
MR-link 2	smoking	non_high_density_lipoprotein_cholesterol	0.0586117	0.0114474	3.05416e-07	175	218.881	FALSE	FALSE
MR-IVW	smoking	non_high_density_lipoprotein_cholesterol	0.0359497	0.00925812	0.000103155	156	653.223	FALSE	FALSE
MR-IVW LD	smoking	non_high_density_lipoprotein_cholesterol	0.0333722	0.00914958	0.000264905	156	656.179	FALSE	FALSE
MR-PCA	smoking	non_high_density_lipoprotein_cholesterol	0.0327604	0.00625824	1.65203e-07	175	583.422	FALSE	FALSE
MR-link 2	low_density_lipoprotein_cholesterol	coronary_artery_disease	0.118374	0.00281622	0	451	1650.92	FALSE	FALSE
MR-IVW	low_density_lipoprotein_cholesterol	coronary_artery_disease	0.13378	0.00391544	7.40468e-256	413	1907.49	FALSE	FALSE
MR-IVW LD	low_density_lipoprotein_cholesterol	coronary_artery_disease	0.146407	0.00315026	0	413	3770.31	FALSE	FALSE
MR-PCA	low_density_lipoprotein_cholesterol	coronary_artery_disease	0.129724	0.00259698	0	451	3871.8	FALSE	FALSE
MR-link 2	smoking	adult_onset_asthma	0.0406918	0.016862	0.0158118	176	218.354	FALSE	FALSE
MR-IVW	smoking	adult_onset_asthma	0.0429457	0.0154899	0.00556297	157	276.689	FALSE	FALSE
MR-IVW LD	smoking	adult_onset_asthma	0.0316283	0.0152882	0.0385642	157	306.783	FALSE	FALSE
MR-PCA	smoking	adult_onset_asthma	0.0294517	0.0109082	0.00693471	176	369.737	FALSE	FALSE
MR-link 2	coronary_artery_disease	type_2_diabetes	0.286132	0.0200129	2.27216e-46	198	470.572	FALSE	FALSE
MR-IVW	coronary_artery_disease	type_2_diabetes	0.218804	0.0192709	7.07364e-30	194	1018.51	FALSE	FALSE
MR-IVW LD	coronary_artery_disease	type_2_diabetes	0.213766	0.0170373	4.13171e-36	194	1067.88	FALSE	FALSE
MR-PCA	coronary_artery_disease	type_2_diabetes	0.258517	0.0142035	5.06808e-74	199	1066.3	FALSE	FALSE
MR-link 2	child_onset_asthma	type_2_diabetes	-0.0200274	0.0139118	0.149981	99	128.339	FALSE	FALSE
MR-IVW	child_onset_asthma	type_2_diabetes	-0.0141109	0.0124746	0.257985	98	433.877	FALSE	FALSE
MR-IVW LD	child_onset_asthma	type_2_diabetes	-0.0149677	0.012212	0.220326	98	440.395	FALSE	FALSE
MR-PCA	child_onset_asthma	type_2_diabetes	-0.00121236	0.00996302	0.903147	99	431.051	FALSE	FALSE
MR-link 2	adult_onset_asthma	stroke	0.00457129	0.0105436	0.664609	40	45.0885	FALSE	FALSE
MR-IVW	adult_onset_asthma	stroke	0.00427988	0.0100017	0.668714	40	56.8253	FALSE	FALSE
MR-IVW LD	adult_onset_asthma	stroke	-0.000531783	0.00974467	0.95648	40	61.4186	FALSE	FALSE
MR-PCA	adult_onset_asthma	stroke	0.00375517	0.00763689	0.622921	40	52.565	FALSE	FALSE
MR-link 2	smoking	diastolic_blood_pressure	-0.0414746	0.0143054	0.00374071	176	286.381	FALSE	FALSE
MR-IVW	smoking	diastolic_blood_pressure	-0.0430239	0.0104657	3.94044e-05	155	1641.95	FALSE	FALSE
MR-IVW LD	smoking	diastolic_blood_pressure	-0.0569041	0.0101275	1.92348e-08	155	1686.31	FALSE	FALSE
MR-PCA	smoking	diastolic_blood_pressure	-0.0258003	0.00736004	0.00045584	176	1388.76	FALSE	FALSE
MR-link 2	smoking	stroke	0.0419758	0.00829189	4.14276e-07	176	185.239	FALSE	FALSE
MR-IVW	smoking	stroke	0.0433779	0.00766721	1.53518e-08	156	308.493	FALSE	FALSE
MR-IVW LD	smoking	stroke	0.0430931	0.00766285	1.86979e-08	156	308.581	FALSE	FALSE
MR-PCA	smoking	stroke	0.0230526	0.00547042	2.50824e-05	176	255.561	FALSE	FALSE
MR-link 2	covid_19	birth_weight	0.0071475	0.00628247	0.25525	29	27.9853	FALSE	FALSE
MR-IVW	covid_19	birth_weight	0.0112921	0.00450053	0.0121056	26	43.911	FALSE	FALSE
MR-IVW LD	covid_19	birth_weight	0.0108348	0.00449565	0.01595	26	44.2382	FALSE	FALSE
MR-PCA	covid_19	birth_weight	0.0102825	0.00391468	0.00862284	29	55.4712	FALSE	FALSE
MR-link 2	total_cholesterol	low_density_lipoprotein_cholesterol	0.939511	0.0029395	0	517	4037.02	FALSE	FALSE
MR-IVW	total_cholesterol	low_density_lipoprotein_cholesterol	0.906556	0.00320974	0	497	5835.28	FALSE	FALSE
MR-IVW LD	total_cholesterol	low_density_lipoprotein_cholesterol	0.896253	0.00300486	0	497	9614.67	FALSE	FALSE
MR-PCA	total_cholesterol	low_density_lipoprotein_cholesterol	0.902456	0.00269542	0	517	10201.7	FALSE	FALSE
MR-link 2	IL18:Q14116:OID20694:v1:Inflammation	stroke	0.00367222	0.00262819	0.16234	20	54.3234	FALSE	FALSE
MR-IVW	IL18:Q14116:OID20694:v1:Inflammation	stroke	0.00597216	0.0025304	0.0182671	20	133.57	FALSE	FALSE
MR-IVW LD	IL18:Q14116:OID20694:v1:Inflammation	stroke	0.00613137	0.00259354	0.0180741	20	133.377	FALSE	FALSE
MR-PCA	IL18:Q14116:OID20694:v1:Inflammation	stroke	0.00344159	0.00235255	0.14349	20	108.098	FALSE	FALSE
MR-link 2	c_reactive_protein	birth_weight	-0.0201022	0.00680069	0.00311758	289	579.428	FALSE	FALSE
MR-IVW	c_reactive_protein	birth_weight	-0.0143734	0.00758771	0.058186	277	1230.98	FALSE	FALSE
MR-IVW LD	c_reactive_protein	birth_weight	-0.0106169	0.00708562	0.134037	277	1291.68	FALSE	FALSE
MR-PCA	c_reactive_protein	birth_weight	-0.0216212	0.00599895	0.000313158	289	1034.57	FALSE	FALSE
MR-link 2	child_onset_asthma	IL18:Q14116:OID20694:v1:Inflammation	0.122344	0.0353842	0.000545048	99	122.257	FALSE	FALSE
MR-IVW	child_onset_asthma	IL18:Q14116:OID20694:v1:Inflammation	0.0980072	0.0334444	0.00338472	98	269.062	FALSE	FALSE
MR-IVW LD	child_onset_asthma	IL18:Q14116:OID20694:v1:Inflammation	0.0955071	0.033448	0.00429836	98	269.281	FALSE	FALSE
MR-PCA	child_onset_asthma	IL18:Q14116:OID20694:v1:Inflammation	0.0860943	0.0272681	0.00159225	99	219.901	FALSE	FALSE
MR-link 2	high_density_lipoprotein_cholesterol	body_mass_index	-0.0316614	0.00427065	1.22804e-13	607	1893.54	FALSE	FALSE
MR-IVW	high_density_lipoprotein_cholesterol	body_mass_index	-0.100457	0.00539919	2.87339e-77	281	7755.27	FALSE	FALSE
MR-IVW LD	high_density_lipoprotein_cholesterol	body_mass_index	-0.0782389	0.00437236	1.31358e-71	281	9343.25	FALSE	FALSE
MR-PCA	high_density_lipoprotein_cholesterol	body_mass_index	-0.103951	0.00367073	2.02546e-176	625	13613.9	FALSE	FALSE
MR-link 2	body_mass_index	systolic_blood_pressure	-0.0183111	0.00651218	0.00492613	820	1345.43	FALSE	FALSE
MR-IVW	body_mass_index	systolic_blood_pressure	-0.0419651	0.00545376	1.41811e-14	563	4553.43	FALSE	FALSE
MR-IVW LD	body_mass_index	systolic_blood_pressure	-0.0559261	0.00500551	5.53452e-29	563	5198.92	FALSE	FALSE
MR-PCA	body_mass_index	systolic_blood_pressure	-0.0468619	0.00413018	7.74531e-30	825	6360.17	FALSE	FALSE
MR-link 2	low_density_lipoprotein_cholesterol	systolic_blood_pressure	0.0305938	0.00373514	2.59485e-16	448	950.519	FALSE	FALSE
MR-IVW	low_density_lipoprotein_cholesterol	systolic_blood_pressure	0.0288845	0.00476507	1.34671e-09	415	3326.73	FALSE	FALSE
MR-IVW LD	low_density_lipoprotein_cholesterol	systolic_blood_pressure	0.0263212	0.00391988	1.88316e-11	415	3774.2	FALSE	FALSE
MR-PCA	low_density_lipoprotein_cholesterol	systolic_blood_pressure	0.0292676	0.00320989	7.65455e-20	451	3335.4	FALSE	FALSE
MR-link 2	covid_19	non_high_density_lipoprotein_cholesterol	-0.0101293	0.0034781	0.00358762	28	63.8684	FALSE	FALSE
MR-IVW	covid_19	non_high_density_lipoprotein_cholesterol	-0.00582096	0.00231883	0.0120627	25	1152.11	FALSE	FALSE
MR-IVW LD	covid_19	non_high_density_lipoprotein_cholesterol	-0.00590127	0.00231874	0.0109268	25	1152.41	FALSE	FALSE
MR-PCA	covid_19	non_high_density_lipoprotein_cholesterol	-0.00803958	0.00205709	9.29724e-05	28	853.575	FALSE	FALSE
MR-link 2	c_reactive_protein	type_2_diabetes	0.0593819	0.00641893	2.22266e-20	289	1215.53	FALSE	FALSE
MR-IVW	c_reactive_protein	type_2_diabetes	0.0840009	0.00740162	7.50217e-30	273	2708.14	FALSE	FALSE
MR-IVW LD	c_reactive_protein	type_2_diabetes	0.0731416	0.00692982	4.83592e-26	273	2946.87	FALSE	FALSE
MR-PCA	c_reactive_protein	type_2_diabetes	0.0867576	0.00584159	6.78131e-50	289	2701.62	FALSE	FALSE
MR-link 2	covid_19	diastolic_blood_pressure	0.00197314	0.00388028	0.611099	29	64.8706	FALSE	FALSE
MR-IVW	covid_19	diastolic_blood_pressure	-0.00698488	0.00334101	0.0365593	25	287.731	FALSE	FALSE
MR-IVW LD	covid_19	diastolic_blood_pressure	-0.00233698	0.00258151	0.365318	25	294.579	FALSE	FALSE
MR-PCA	covid_19	diastolic_blood_pressure	0.000517016	0.00229919	0.822081	29	273.167	FALSE	FALSE
MR-link 2	high_density_lipoprotein_cholesterol	atopic_dermatitis	-0.0159186	0.00795947	0.0455054	660	795.294	FALSE	FALSE
MR-IVW	high_density_lipoprotein_cholesterol	atopic_dermatitis	-0.0128675	0.00977247	0.187936	629	1083.19	FALSE	FALSE
MR-IVW LD	high_density_lipoprotein_cholesterol	atopic_dermatitis	-0.0139518	0.00938733	0.137215	629	1216.48	FALSE	FALSE
MR-PCA	high_density_lipoprotein_cholesterol	atopic_dermatitis	-0.0129164	0.00783429	0.0992081	660	1158.44	FALSE	FALSE
MR-link 2	systolic_blood_pressure	child_onset_asthma	-0.00565719	0.00775794	0.465871	588	779.655	TRUE	TRUE
MR-IVW	systolic_blood_pressure	child_onset_asthma	-0.000959438	0.00736578	0.896364	577	1234.09	TRUE	TRUE
MR-IVW LD	systolic_blood_pressure	child_onset_asthma	-0.00354537	0.00697386	0.611187	577	1362.1	TRUE	TRUE
MR-PCA	systolic_blood_pressure	child_onset_asthma	0.000576513	0.00565775	0.918838	588	1292.08	TRUE	TRUE
MR-link 2	type_2_diabetes	child_onset_asthma	0.00361201	0.00808056	0.654875	200	257.425	FALSE	FALSE
MR-IVW	type_2_diabetes	child_onset_asthma	0.00291724	0.00741819	0.694131	194	463.583	FALSE	FALSE
MR-IVW LD	type_2_diabetes	child_onset_asthma	0.0048561	0.0069489	0.484658	194	478.117	FALSE	FALSE
MR-PCA	type_2_diabetes	child_onset_asthma	0.0051139	0.00580381	0.378249	200	489.409	FALSE	FALSE
MR-link 2	adult_onset_asthma	body_mass_index	-0.0243531	0.0312493	0.435793	35	46.275	FALSE	FALSE
MR-IVW	adult_onset_asthma	body_mass_index	-0.0453194	0.0244036	0.0632999	13	142.663	FALSE	FALSE
MR-IVW LD	adult_onset_asthma	body_mass_index	-0.0453194	0.0244036	0.0632999	13	142.663	FALSE	FALSE
MR-PCA	adult_onset_asthma	body_mass_index	-0.0068331	0.0171086	0.689602	39	229.3	FALSE	FALSE
MR-link 2	body_mass_index	c_reactive_protein	0.410839	0.00678908	0	819	1132.7	FALSE	FALSE
MR-IVW	body_mass_index	c_reactive_protein	0.381115	0.00610981	0	564	8303.66	FALSE	FALSE
MR-IVW LD	body_mass_index	c_reactive_protein	0.374086	0.00566437	0	564	8755.18	FALSE	FALSE
MR-PCA	body_mass_index	c_reactive_protein	0.391342	0.00467373	0	826	8423.75	FALSE	FALSE
MR-link 2	low_density_lipoprotein_cholesterol	body_mass_index	-0.0142188	0.00705495	0.0438587	411	633.246	FALSE	FALSE
MR-IVW	low_density_lipoprotein_cholesterol	body_mass_index	-0.0142258	0.00741283	0.0549739	203	1808.82	FALSE	FALSE
MR-IVW LD	low_density_lipoprotein_cholesterol	body_mass_index	-0.0205539	0.00528631	0.000101014	203	2129.63	FALSE	FALSE
MR-PCA	low_density_lipoprotein_cholesterol	body_mass_index	-0.0249697	0.00425276	4.32123e-09	436	3416.25	FALSE	FALSE
MR-link 2	low_density_lipoprotein_cholesterol	c_reactive_protein	0.0320802	0.00466354	6.02973e-12	450	2448.88	FALSE	FALSE
MR-IVW	low_density_lipoprotein_cholesterol	c_reactive_protein	0.0440335	0.00543348	5.31325e-16	422	4910.33	FALSE	FALSE
MR-IVW LD	low_density_lipoprotein_cholesterol	c_reactive_protein	0.0359778	0.0046634	1.21048e-14	422	12006.8	FALSE	FALSE
MR-PCA	low_density_lipoprotein_cholesterol	c_reactive_protein	0.0222736	0.0040815	4.83694e-08	450	12706.4	FALSE	FALSE
MR-link 2	birth_weight	smoking	8.80788e-14	5.63211e-09	0.999988	904	966.565	FALSE	FALSE
MR-IVW	birth_weight	smoking	0.0137371	0.00412197	0.00086021	941	1199.08	FALSE	FALSE
MR-IVW LD	birth_weight	smoking	0.0122674	0.00381912	0.00131763	941	1340.09	FALSE	FALSE
MR-PCA	birth_weight	smoking	0.0106056	0.00189101	2.04185e-08	955	1476.61	FALSE	FALSE
MR-link 2	c_reactive_protein	IL18:Q14116:OID20694:v1:Inflammation	0.13088	0.0153308	1.37617e-17	289	488.039	FALSE	FALSE
MR-IVW	c_reactive_protein	IL18:Q14116:OID20694:v1:Inflammation	0.139655	0.019106	2.68185e-13	277	573.578	FALSE	FALSE
MR-IVW LD	c_reactive_protein	IL18:Q14116:OID20694:v1:Inflammation	0.145269	0.0189334	1.68529e-14	277	584.383	FALSE	FALSE
MR-PCA	c_reactive_protein	IL18:Q14116:OID20694:v1:Inflammation	0.12142	0.0160283	3.58204e-14	289	627.418	FALSE	FALSE
MR-link 2	stroke	atopic_dermatitis	-0.336734	0.132289	0.0109142	24	34.8842	FALSE	FALSE
MR-IVW	stroke	atopic_dermatitis	-0.559858	0.109002	2.80336e-07	22	58.1765	FALSE	FALSE
MR-IVW LD	stroke	atopic_dermatitis	-0.559858	0.109002	2.80336e-07	22	58.1765	FALSE	FALSE
MR-PCA	stroke	atopic_dermatitis	-0.211985	0.0774721	0.00621389	24	41.1726	FALSE	FALSE
MR-link 2	total_cholesterol	coronary_artery_disease	0.0486908	0.00194476	2.42687e-138	521	2649.08	FALSE	FALSE
MR-IVW	total_cholesterol	coronary_artery_disease	0.108577	0.00355774	1.48108e-204	488	2615.02	FALSE	FALSE
MR-IVW LD	total_cholesterol	coronary_artery_disease	0.12071	0.00307251	0	488	4597.07	FALSE	FALSE
MR-PCA	total_cholesterol	coronary_artery_disease	0.115609	0.00266656	0	521	4328.95	FALSE	FALSE
MR-link 2	type_2_diabetes	total_cholesterol	0.010648	0.00546515	0.0513742	199	657.363	FALSE	FALSE
MR-IVW	type_2_diabetes	total_cholesterol	-0.0293763	0.0038323	1.78187e-14	192	17362	FALSE	FALSE
MR-IVW LD	type_2_diabetes	total_cholesterol	-0.018263	0.00340592	8.22485e-08	192	17952.6	FALSE	FALSE
MR-PCA	type_2_diabetes	total_cholesterol	-0.00544947	0.0027863	0.0504874	200	10893.5	FALSE	FALSE
MR-link 2	atopic_dermatitis	low_density_lipoprotein_cholesterol	0.00190874	0.00503855	0.704817	59	111.552	FALSE	FALSE
MR-IVW	atopic_dermatitis	low_density_lipoprotein_cholesterol	-0.022579	0.00526848	1.8218e-05	56	247.774	FALSE	FALSE
MR-IVW LD	atopic_dermatitis	low_density_lipoprotein_cholesterol	-0.0152973	0.00438013	0.000478642	56	261.769	FALSE	FALSE
MR-PCA	atopic_dermatitis	low_density_lipoprotein_cholesterol	-0.0117812	0.0035658	0.000953344	60	331.271	FALSE	FALSE
MR-link 2	birth_weight	total_cholesterol	1.22548e-14	4.49287e-09	0.999998	899	1154.77	FALSE	FALSE
MR-IVW	birth_weight	total_cholesterol	-0.0148692	0.00282672	1.43878e-07	904	2884.62	FALSE	FALSE
MR-IVW LD	birth_weight	total_cholesterol	-0.0162006	0.0024659	5.03633e-11	904	3654.59	FALSE	FALSE
MR-PCA	birth_weight	total_cholesterol	-0.00895132	0.00122721	3.008e-13	956	3858.04	FALSE	FALSE
MR-link 2	high_density_lipoprotein_cholesterol	birth_weight	0.0264655	0.00615273	1.69705e-05	653	1187.45	FALSE	FALSE
MR-IVW	high_density_lipoprotein_cholesterol	birth_weight	0.012562	0.00712691	0.0779651	623	1941.46	FALSE	FALSE
MR-IVW LD	high_density_lipoprotein_cholesterol	birth_weight	0.0146338	0.00642131	0.02267	623	2401.04	FALSE	FALSE
MR-PCA	high_density_lipoprotein_cholesterol	birth_weight	0.0246198	0.00536948	4.53688e-06	653	2313.35	FALSE	FALSE
MR-link 2	IL18:Q14116:OID20694:v1:Inflammation	body_mass_index	-0.000433138	0.00766885	0.954959	18	29.918	FALSE	FALSE
MR-IVW	IL18:Q14116:OID20694:v1:Inflammation	body_mass_index	-0.0131009	0.00596307	0.0280195	8	52.4261	FALSE	FALSE
MR-IVW LD	IL18:Q14116:OID20694:v1:Inflammation	body_mass_index	-0.00860463	0.00470759	0.0675762	8	54.8565	FALSE	FALSE
MR-PCA	IL18:Q14116:OID20694:v1:Inflammation	body_mass_index	-0.00404375	0.00447655	0.366357	18	101.241	FALSE	FALSE
MR-link 2	birth_weight	low_density_lipoprotein_cholesterol	8.16703e-14	4.96705e-09	0.999987	896	1143.41	FALSE	FALSE
MR-IVW	birth_weight	low_density_lipoprotein_cholesterol	-0.013934	0.00289181	1.44678e-06	906	2577.26	FALSE	FALSE
MR-IVW LD	birth_weight	low_density_lipoprotein_cholesterol	-0.0121168	0.0025468	1.95857e-06	906	3226.45	FALSE	FALSE
MR-PCA	birth_weight	low_density_lipoprotein_cholesterol	-0.00830594	0.00126725	5.59095e-11	956	3561.69	FALSE	FALSE
MR-link 2	high_density_lipoprotein_cholesterol	covid_19	-0.000438868	0.0019469	0.821653	660	779.194	FALSE	FALSE
MR-IVW	high_density_lipoprotein_cholesterol	covid_19	-0.0808442	0.0287738	0.00495965	546	711.097	FALSE	FALSE
MR-IVW LD	high_density_lipoprotein_cholesterol	covid_19	-0.0858589	0.0288804	0.00294992	546	776.603	FALSE	FALSE
MR-PCA	high_density_lipoprotein_cholesterol	covid_19	-0.096961	0.0247739	9.08415e-05	660	967.37	FALSE	FALSE
MR-link 2	diastolic_blood_pressure	smoking	-0.0226171	0.00611681	0.000217709	605	749.081	FALSE	FALSE
MR-IVW	diastolic_blood_pressure	smoking	-0.00939596	0.00574616	0.102013	593	1481.39	FALSE	FALSE
MR-IVW LD	diastolic_blood_pressure	smoking	-0.00933959	0.00534246	0.0804328	593	1593	FALSE	FALSE
MR-PCA	diastolic_blood_pressure	smoking	-0.0169149	0.00432137	9.06862e-05	605	1505.96	FALSE	FALSE
MR-link 2	diastolic_blood_pressure	child_onset_asthma	-0.013531	0.00768475	0.0782802	604	836.268	TRUE	TRUE
MR-IVW	diastolic_blood_pressure	child_onset_asthma	-0.0167321	0.00737763	0.0233321	592	1268.75	TRUE	TRUE
MR-IVW LD	diastolic_blood_pressure	child_onset_asthma	-0.016062	0.00686504	0.0193	592	1419.8	TRUE	TRUE
MR-PCA	diastolic_blood_pressure	child_onset_asthma	-0.00475163	0.00555227	0.392109	604	1440.29	TRUE	TRUE
MR-link 2	stroke	birth_weight	-0.198443	0.10318	0.0544471	24	62.2061	FALSE	FALSE
MR-IVW	stroke	birth_weight	-0.345799	0.0747722	3.7514e-06	22	144.392	FALSE	FALSE
MR-IVW LD	stroke	birth_weight	-0.345799	0.0747722	3.7514e-06	22	144.392	FALSE	FALSE
MR-PCA	stroke	birth_weight	-0.248069	0.0533612	3.33765e-06	24	127.732	FALSE	FALSE
MR-link 2	stroke	covid_19	0.256129	0.387937	0.509104	23	44.3274	FALSE	FALSE
MR-IVW	stroke	covid_19	1.16513	0.373145	0.00179347	17	61.2573	FALSE	FALSE
MR-IVW LD	stroke	covid_19	1.16513	0.373145	0.00179347	17	61.2573	FALSE	FALSE
MR-PCA	stroke	covid_19	0.235634	0.24358	0.333354	24	63.7194	FALSE	FALSE
MR-link 2	adult_onset_asthma	atopic_dermatitis	0.61801	0.0478935	4.28225e-38	40	138.975	FALSE	FALSE
MR-IVW	adult_onset_asthma	atopic_dermatitis	0.752587	0.0366353	8.9538e-94	40	387.21	FALSE	FALSE
MR-IVW LD	adult_onset_asthma	atopic_dermatitis	0.701182	0.0331842	4.21319e-99	40	467.036	FALSE	FALSE
MR-PCA	adult_onset_asthma	atopic_dermatitis	0.578388	0.0258289	4.59826e-111	40	357.823	FALSE	FALSE
MR-link 2	low_density_lipoprotein_cholesterol	atopic_dermatitis	-0.0166879	0.00912168	0.0673279	450	596.073	FALSE	FALSE
MR-IVW	low_density_lipoprotein_cholesterol	atopic_dermatitis	-0.0142994	0.0107479	0.183374	425	773.028	FALSE	FALSE
MR-IVW LD	low_density_lipoprotein_cholesterol	atopic_dermatitis	-0.020088	0.0105381	0.0566218	425	807.346	FALSE	FALSE
MR-PCA	low_density_lipoprotein_cholesterol	atopic_dermatitis	-0.0180388	0.00917547	0.0493005	450	741.082	FALSE	FALSE
MR-link 2	total_cholesterol	systolic_blood_pressure	0.0382265	0.00404763	3.58275e-21	519	1083.41	FALSE	FALSE
MR-IVW	total_cholesterol	systolic_blood_pressure	0.0256626	0.00462383	2.85571e-08	486	3539.91	FALSE	FALSE
MR-IVW LD	total_cholesterol	systolic_blood_pressure	0.0260956	0.00378157	5.17431e-12	486	4350.51	FALSE	FALSE
MR-PCA	total_cholesterol	systolic_blood_pressure	0.0311345	0.00330688	4.7285e-21	521	3781.43	FALSE	FALSE
MR-link 2	coronary_artery_disease	c_reactive_protein	0.0586151	0.0141311	3.35455e-05	198	629.216	FALSE	FALSE
MR-IVW	coronary_artery_disease	c_reactive_protein	0.0221694	0.011697	0.0580507	194	7240.81	FALSE	FALSE
MR-IVW LD	coronary_artery_disease	c_reactive_protein	-0.0184596	0.0112632	0.101226	194	8089.69	FALSE	FALSE
MR-PCA	coronary_artery_disease	c_reactive_protein	-0.025232	0.00938879	0.00719972	199	10752.5	FALSE	FALSE
MR-link 2	c_reactive_protein	high_density_lipoprotein_cholesterol	-0.0449143	0.00337367	1.94078e-40	289	3153.18	FALSE	FALSE
MR-IVW	c_reactive_protein	high_density_lipoprotein_cholesterol	-0.0585124	0.00371076	5.14024e-56	269	14591.8	FALSE	FALSE
MR-IVW LD	c_reactive_protein	high_density_lipoprotein_cholesterol	-0.00370526	0.00313954	0.237924	269	18515.7	FALSE	FALSE
MR-PCA	c_reactive_protein	high_density_lipoprotein_cholesterol	-0.0222987	0.00264257	3.22099e-17	289	18782.5	FALSE	FALSE
MR-link 2	smoking	child_onset_asthma	-0.0337123	0.0176879	0.0566567	176	221.366	FALSE	FALSE
MR-IVW	smoking	child_onset_asthma	-0.014219	0.0157043	0.365245	157	366.272	FALSE	FALSE
MR-IVW LD	smoking	child_onset_asthma	-0.013063	0.0155918	0.402136	157	366.878	FALSE	FALSE
MR-PCA	smoking	child_onset_asthma	-0.0197873	0.0111067	0.0748191	176	372.739	FALSE	FALSE
MR-link 2	stroke	non_high_density_lipoprotein_cholesterol	0.0348106	0.055544	0.530842	24	106.206	FALSE	FALSE
MR-IVW	stroke	non_high_density_lipoprotein_cholesterol	0.226655	0.0381978	2.96144e-09	22	1288.12	FALSE	FALSE
MR-IVW LD	stroke	non_high_density_lipoprotein_cholesterol	0.226655	0.0381978	2.96144e-09	22	1288.12	FALSE	FALSE
MR-PCA	stroke	non_high_density_lipoprotein_cholesterol	0.370525	0.0273234	6.84716e-42	24	3211.04	FALSE	FALSE
MR-link 2	adult_onset_asthma	smoking	-0.0406268	0.0187503	0.0302557	40	46.4112	FALSE	FALSE
MR-IVW	adult_onset_asthma	smoking	-0.0581477	0.0169167	0.000587571	40	218.151	FALSE	FALSE
MR-IVW LD	adult_onset_asthma	smoking	-0.0381662	0.015479	0.0136753	40	231.893	FALSE	FALSE
MR-PCA	adult_onset_asthma	smoking	-0.0176594	0.0120524	0.142862	40	142.557	FALSE	FALSE
MR-link 2	coronary_artery_disease	child_onset_asthma	-0.0368768	0.0169587	0.0296669	198	277.316	FALSE	FALSE
MR-IVW	coronary_artery_disease	child_onset_asthma	-0.0386577	0.0157747	0.0142612	193	650.099	FALSE	FALSE
MR-IVW LD	coronary_artery_disease	child_onset_asthma	-0.0297924	0.0152538	0.0508061	193	680.157	FALSE	FALSE
MR-PCA	coronary_artery_disease	child_onset_asthma	-0.0243305	0.0127545	0.0564415	199	677.025	FALSE	FALSE
MR-link 2	adult_onset_asthma	covid_19	-0.0785746	0.111328	0.480315	40	47.1939	FALSE	FALSE
MR-IVW	adult_onset_asthma	covid_19	0.00417861	0.111059	0.969986	35	69.1277	FALSE	FALSE
MR-IVW LD	adult_onset_asthma	covid_19	0.0284214	0.109829	0.795806	35	70.9977	FALSE	FALSE
MR-PCA	adult_onset_asthma	covid_19	-0.0380898	0.0833377	0.647633	40	54.018	FALSE	FALSE
MR-link 2	low_density_lipoprotein_cholesterol	birth_weight	-0.0144082	0.00716701	0.0443943	450	786.32	FALSE	FALSE
MR-IVW	low_density_lipoprotein_cholesterol	birth_weight	-0.00115306	0.00816488	0.887695	425	1444.79	FALSE	FALSE
MR-IVW LD	low_density_lipoprotein_cholesterol	birth_weight	-0.00556844	0.00717164	0.437481	425	1597.16	FALSE	FALSE
MR-PCA	low_density_lipoprotein_cholesterol	birth_weight	-0.0225186	0.00623779	0.000306168	450	1567.89	FALSE	FALSE
MR-link 2	atopic_dermatitis	high_density_lipoprotein_cholesterol	-0.000846919	0.00568429	0.881559	59	91.3754	FALSE	FALSE
MR-IVW	atopic_dermatitis	high_density_lipoprotein_cholesterol	-0.00738033	0.00501626	0.141215	56	418.895	FALSE	FALSE
MR-IVW LD	atopic_dermatitis	high_density_lipoprotein_cholesterol	-0.00499739	0.00435842	0.251544	56	425.28	FALSE	FALSE
MR-PCA	atopic_dermatitis	high_density_lipoprotein_cholesterol	-0.0104359	0.00355349	0.0033161	60	474.545	FALSE	FALSE
MR-link 2	non_high_density_lipoprotein_cholesterol	diastolic_blood_pressure	0.0248314	0.00365958	1.15836e-11	397	1081.82	FALSE	FALSE
MR-IVW	non_high_density_lipoprotein_cholesterol	diastolic_blood_pressure	0.0247698	0.00456367	5.71169e-08	376	4273.3	FALSE	FALSE
MR-IVW LD	non_high_density_lipoprotein_cholesterol	diastolic_blood_pressure	0.0191967	0.00357368	7.79975e-08	376	4972.55	FALSE	FALSE
MR-PCA	non_high_density_lipoprotein_cholesterol	diastolic_blood_pressure	0.017384	0.00313674	2.98923e-08	397	4180.32	FALSE	FALSE
MR-link 2	non_high_density_lipoprotein_cholesterol	stroke	0.0193948	0.00219757	1.0893e-18	398	574.905	FALSE	FALSE
MR-IVW	non_high_density_lipoprotein_cholesterol	stroke	0.0139117	0.00269811	2.52177e-07	376	779.226	FALSE	FALSE
MR-IVW LD	non_high_density_lipoprotein_cholesterol	stroke	0.0160065	0.00266503	1.89997e-09	376	847.259	FALSE	FALSE
MR-PCA	non_high_density_lipoprotein_cholesterol	stroke	0.0149881	0.00233723	1.42911e-10	398	701.806	FALSE	FALSE
MR-link 2	systolic_blood_pressure	adult_onset_asthma	-0.0094817	0.00729338	0.193586	588	756.942	FALSE	FALSE
MR-IVW	systolic_blood_pressure	adult_onset_asthma	-0.00885562	0.00724446	0.221557	577	964.832	FALSE	FALSE
MR-IVW LD	systolic_blood_pressure	adult_onset_asthma	-0.00306689	0.00683808	0.653791	577	1040.28	FALSE	FALSE
MR-PCA	systolic_blood_pressure	adult_onset_asthma	-0.00247089	0.00554738	0.656019	588	1056.26	FALSE	FALSE
MR-link 2	type_2_diabetes	adult_onset_asthma	0.00929155	0.00771958	0.228731	200	281.008	FALSE	FALSE
MR-IVW	type_2_diabetes	adult_onset_asthma	0.0130253	0.00690319	0.0591792	194	455.984	FALSE	FALSE
MR-IVW LD	type_2_diabetes	adult_onset_asthma	0.0112918	0.00681359	0.0974685	194	464.16	FALSE	FALSE
MR-PCA	type_2_diabetes	adult_onset_asthma	0.013394	0.00569317	0.0186408	200	405.611	FALSE	FALSE
MR-link 2	atopic_dermatitis	coronary_artery_disease	-0.00192862	0.00545682	0.723763	59	86.2954	FALSE	FALSE
MR-IVW	atopic_dermatitis	coronary_artery_disease	-0.00735221	0.00467534	0.115823	56	212.056	FALSE	FALSE
MR-IVW LD	atopic_dermatitis	coronary_artery_disease	-0.00770944	0.00459172	0.0931541	56	217.213	FALSE	FALSE
MR-PCA	atopic_dermatitis	coronary_artery_disease	0.00363361	0.00390637	0.35228	60	216.004	FALSE	FALSE
MR-link 2	child_onset_asthma	low_density_lipoprotein_cholesterol	-0.013902	0.00733179	0.0579432	99	139.529	FALSE	FALSE
MR-IVW	child_onset_asthma	low_density_lipoprotein_cholesterol	-0.0106485	0.00604559	0.0781765	97	829.846	FALSE	FALSE
MR-IVW LD	child_onset_asthma	low_density_lipoprotein_cholesterol	-0.010279	0.00558353	0.0656279	97	842.318	FALSE	FALSE
MR-PCA	child_onset_asthma	low_density_lipoprotein_cholesterol	-0.0117626	0.00454585	0.00966592	99	851.547	FALSE	FALSE
MR-link 2	birth_weight	adult_onset_asthma	1.46253e-14	4.13284e-09	0.999997	897	849.775	FALSE	FALSE
MR-IVW	birth_weight	adult_onset_asthma	-0.0208683	0.00564534	0.00021855	822	1068.48	FALSE	FALSE
MR-IVW LD	birth_weight	adult_onset_asthma	-0.0208274	0.00528313	8.07189e-05	822	1142.12	FALSE	FALSE
MR-PCA	birth_weight	adult_onset_asthma	-0.0109234	0.00280441	9.81646e-05	958	1194.55	FALSE	FALSE
MR-link 2	total_cholesterol	c_reactive_protein	0.00899126	0.00457171	0.0492159	517	3645.3	FALSE	FALSE
MR-IVW	total_cholesterol	c_reactive_protein	0.0536248	0.00515849	2.60101e-25	495	7183.84	FALSE	FALSE
MR-IVW LD	total_cholesterol	c_reactive_protein	-0.0186435	0.00415436	7.20004e-06	495	16373.3	FALSE	FALSE
MR-PCA	total_cholesterol	c_reactive_protein	-0.0600318	0.00364252	5.04054e-61	518	17610.1	FALSE	FALSE
MR-link 2	IL18:Q14116:OID20694:v1:Inflammation	low_density_lipoprotein_cholesterol	0.00136053	0.00352214	0.69929	20	114.091	FALSE	FALSE
MR-IVW	IL18:Q14116:OID20694:v1:Inflammation	low_density_lipoprotein_cholesterol	-0.0779055	0.00270079	5.7705e-183	20	39373.8	FALSE	FALSE
MR-IVW LD	IL18:Q14116:OID20694:v1:Inflammation	low_density_lipoprotein_cholesterol	-0.0755968	0.00264642	1.79345e-179	20	39393.6	FALSE	FALSE
MR-PCA	IL18:Q14116:OID20694:v1:Inflammation	low_density_lipoprotein_cholesterol	-0.0522604	0.00239395	1.19919e-105	20	8599.25	FALSE	FALSE
MR-link 2	covid_19	child_onset_asthma	-0.00392928	0.00468615	0.401757	29	63.1428	FALSE	FALSE
MR-IVW	covid_19	child_onset_asthma	0.00674581	0.00435455	0.121347	26	126.378	FALSE	FALSE
MR-IVW LD	covid_19	child_onset_asthma	0.00455037	0.00392408	0.246211	26	127.769	FALSE	FALSE
MR-PCA	covid_19	child_onset_asthma	0.00824274	0.00341312	0.0157344	29	129.9	FALSE	FALSE
MR-link 2	low_density_lipoprotein_cholesterol	non_high_density_lipoprotein_cholesterol	1.07274	0.00369537	0	448	1085.72	FALSE	FALSE
MR-IVW	low_density_lipoprotein_cholesterol	non_high_density_lipoprotein_cholesterol	0.986254	0.00376977	0	423	1739.98	FALSE	FALSE
MR-IVW LD	low_density_lipoprotein_cholesterol	non_high_density_lipoprotein_cholesterol	1.01402	0.00366443	0	423	3595.45	FALSE	FALSE
MR-PCA	low_density_lipoprotein_cholesterol	non_high_density_lipoprotein_cholesterol	0.997853	0.00319424	0	448	3307.84	FALSE	FALSE
MR-link 2	body_mass_index	type_2_diabetes	0.486064	0.0100484	0	819	1105.29	FALSE	FALSE
MR-IVW	body_mass_index	type_2_diabetes	0.452835	0.00887757	0	565	5153.86	FALSE	FALSE
MR-IVW LD	body_mass_index	type_2_diabetes	0.443153	0.00856956	0	565	5274.55	FALSE	FALSE
MR-PCA	body_mass_index	type_2_diabetes	0.436191	0.00707126	0	826	5541.77	FALSE	FALSE
MR-link 2	birth_weight	stroke	1.47331e-13	3.41856e-09	0.999966	886	829.564	FALSE	FALSE
MR-IVW	birth_weight	stroke	-0.00333996	0.00284543	0.240476	793	1026.9	FALSE	FALSE
MR-IVW LD	birth_weight	stroke	-0.00501231	0.00269232	0.0626445	793	1129.82	FALSE	FALSE
MR-PCA	birth_weight	stroke	-0.00555798	0.00143197	0.000103881	958	1146.23	FALSE	FALSE
MR-link 2	low_density_lipoprotein_cholesterol	type_2_diabetes	-0.0524445	0.00643493	3.63998e-16	450	937.146	FALSE	FALSE
MR-IVW	low_density_lipoprotein_cholesterol	type_2_diabetes	-0.0184161	0.00773937	0.0173348	427	1906.53	FALSE	FALSE
MR-IVW LD	low_density_lipoprotein_cholesterol	type_2_diabetes	-0.0152446	0.00700353	0.0295028	427	2345.03	FALSE	FALSE
MR-PCA	low_density_lipoprotein_cholesterol	type_2_diabetes	-0.0121367	0.00610658	0.046869	450	2023.23	FALSE	FALSE
MR-link 2	systolic_blood_pressure	IL18:Q14116:OID20694:v1:Inflammation	1.09249e-13	1.49012e-08	0.999994	587	625.128	FALSE	FALSE
MR-IVW	systolic_blood_pressure	IL18:Q14116:OID20694:v1:Inflammation	0.0429127	0.0222731	0.0540213	576	733.97	FALSE	FALSE
MR-IVW LD	systolic_blood_pressure	IL18:Q14116:OID20694:v1:Inflammation	0.0469851	0.0213765	0.0279506	576	835.342	FALSE	FALSE
MR-PCA	systolic_blood_pressure	IL18:Q14116:OID20694:v1:Inflammation	0.0387549	0.0173437	0.0254483	587	813.214	FALSE	FALSE
MR-link 2	diastolic_blood_pressure	adult_onset_asthma	-0.0154427	0.00719656	0.0318859	604	720.792	FALSE	FALSE
MR-IVW	diastolic_blood_pressure	adult_onset_asthma	-0.0118269	0.00706354	0.0940615	592	1068	FALSE	FALSE
MR-IVW LD	diastolic_blood_pressure	adult_onset_asthma	-0.010477	0.00673112	0.119589	592	1132.95	FALSE	FALSE
MR-PCA	diastolic_blood_pressure	adult_onset_asthma	-0.0106541	0.00544392	0.05034	604	1173.7	FALSE	FALSE
MR-link 2	total_cholesterol	child_onset_asthma	-0.00447377	0.00503173	0.373943	518	724.119	TRUE	TRUE
MR-IVW	total_cholesterol	child_onset_asthma	-0.00127723	0.00611275	0.83449	495	1102.45	TRUE	TRUE
MR-IVW LD	total_cholesterol	child_onset_asthma	-0.00216124	0.00566064	0.702609	495	1349.14	TRUE	TRUE
MR-PCA	total_cholesterol	child_onset_asthma	-0.000918709	0.00498358	0.853741	519	1285.9	TRUE	TRUE
MR-link 2	type_2_diabetes	IL18:Q14116:OID20694:v1:Inflammation	0.0995599	0.0229996	1.49948e-05	199	231.956	FALSE	FALSE
MR-IVW	type_2_diabetes	IL18:Q14116:OID20694:v1:Inflammation	0.0886676	0.0221999	6.49517e-05	194	224.975	FALSE	FALSE
MR-IVW LD	type_2_diabetes	IL18:Q14116:OID20694:v1:Inflammation	0.0934865	0.0212356	1.07081e-05	194	231.996	FALSE	FALSE
MR-PCA	type_2_diabetes	IL18:Q14116:OID20694:v1:Inflammation	0.0812542	0.0172296	2.40568e-06	200	257.116	FALSE	FALSE
MR-link 2	child_onset_asthma	total_cholesterol	-0.0121029	0.00750717	0.106924	99	178.226	FALSE	FALSE
MR-IVW	child_onset_asthma	total_cholesterol	-0.00291254	0.00593454	0.623583	97	1103.7	FALSE	FALSE
MR-IVW LD	child_onset_asthma	total_cholesterol	-0.00920561	0.00539141	0.0877369	97	1141.1	FALSE	FALSE
MR-PCA	child_onset_asthma	total_cholesterol	-0.0131457	0.0043982	0.00279995	99	1140.41	FALSE	FALSE
MR-link 2	low_density_lipoprotein_cholesterol	diastolic_blood_pressure	0.0102847	0.00363871	0.00470638	449	1100.35	FALSE	FALSE
MR-IVW	low_density_lipoprotein_cholesterol	diastolic_blood_pressure	0.00801936	0.00478124	0.0934929	416	4341.51	FALSE	FALSE
MR-IVW LD	low_density_lipoprotein_cholesterol	diastolic_blood_pressure	0.00251622	0.0038645	0.514974	416	5057.06	FALSE	FALSE
MR-PCA	low_density_lipoprotein_cholesterol	diastolic_blood_pressure	0.00398121	0.0031758	0.209984	451	4572.39	FALSE	FALSE
MR-link 2	coronary_artery_disease	birth_weight	-0.105081	0.0216911	1.26982e-06	198	405.773	FALSE	FALSE
MR-IVW	coronary_artery_disease	birth_weight	-0.153439	0.017807	6.88455e-18	194	806.523	FALSE	FALSE
MR-IVW LD	coronary_artery_disease	birth_weight	-0.154367	0.0174526	9.15784e-19	194	811.59	FALSE	FALSE
MR-PCA	coronary_artery_disease	birth_weight	-0.139788	0.0145565	7.7568e-22	199	805.323	FALSE	FALSE
MR-link 2	diastolic_blood_pressure	stroke	0.0827729	0.00360701	1.54959e-116	605	895.194	FALSE	FALSE
MR-IVW	diastolic_blood_pressure	stroke	0.0765899	0.00358625	3.39007e-101	593	1223	FALSE	FALSE
MR-IVW LD	diastolic_blood_pressure	stroke	0.0771585	0.0033648	2.2744e-116	593	1323.24	FALSE	FALSE
MR-PCA	diastolic_blood_pressure	stroke	0.0676716	0.00272675	5.77045e-136	605	1216.91	FALSE	FALSE
MR-link 2	IL18:Q14116:OID20694:v1:Inflammation	total_cholesterol	-0.00177198	0.003511	0.613775	20	107.859	FALSE	FALSE
MR-IVW	IL18:Q14116:OID20694:v1:Inflammation	total_cholesterol	-0.0647102	0.00269131	9.61963e-128	20	20079.3	FALSE	FALSE
MR-IVW LD	IL18:Q14116:OID20694:v1:Inflammation	total_cholesterol	-0.0609645	0.00255635	1.05615e-125	20	20093.4	FALSE	FALSE
MR-PCA	IL18:Q14116:OID20694:v1:Inflammation	total_cholesterol	-0.0449162	0.0023125	4.91344e-84	20	4948.81	FALSE	FALSE
MR-link 2	adult_onset_asthma	coronary_artery_disease	-0.0163384	0.012216	0.181074	40	43.855	FALSE	FALSE
MR-IVW	adult_onset_asthma	coronary_artery_disease	0.00505685	0.0117181	0.666075	38	129.296	FALSE	FALSE
MR-IVW LD	adult_onset_asthma	coronary_artery_disease	-0.0172572	0.0106979	0.106715	38	193.644	FALSE	FALSE
MR-PCA	adult_onset_asthma	coronary_artery_disease	-1.36389e-05	0.0084386	0.99871	40	136.296	FALSE	FALSE
MR-link 2	coronary_artery_disease	diastolic_blood_pressure	0.133727	0.0143594	1.24491e-20	198	983.151	FALSE	FALSE
MR-IVW	coronary_artery_disease	diastolic_blood_pressure	0.291053	0.0115884	3.32955e-139	193	5680.42	FALSE	FALSE
MR-IVW LD	coronary_artery_disease	diastolic_blood_pressure	0.275237	0.00989963	4.02005e-170	193	6141.57	FALSE	FALSE
MR-PCA	coronary_artery_disease	diastolic_blood_pressure	0.2711	0.00827025	1.12918e-235	199	5311.18	FALSE	FALSE
MR-link 2	high_density_lipoprotein_cholesterol	c_reactive_protein	-0.08246	0.00390692	6.9868e-99	658	4752.45	FALSE	FALSE
MR-IVW	high_density_lipoprotein_cholesterol	c_reactive_protein	-0.0788972	0.00495702	4.8874e-57	629	5071.24	FALSE	FALSE
MR-IVW LD	high_density_lipoprotein_cholesterol	c_reactive_protein	-0.00479536	0.00416774	0.249902	629	17105.1	FALSE	FALSE
MR-PCA	high_density_lipoprotein_cholesterol	c_reactive_protein	-0.0459245	0.00348113	9.70544e-40	659	18193.7	FALSE	FALSE
MR-link 2	low_density_lipoprotein_cholesterol	IL18:Q14116:OID20694:v1:Inflammation	0.0102519	0.0160576	0.523183	450	642.146	FALSE	FALSE
MR-IVW	low_density_lipoprotein_cholesterol	IL18:Q14116:OID20694:v1:Inflammation	-0.00553185	0.0193886	0.775403	427	856.255	FALSE	FALSE
MR-IVW LD	low_density_lipoprotein_cholesterol	IL18:Q14116:OID20694:v1:Inflammation	-0.00515457	0.0191383	0.787674	427	896.45	FALSE	FALSE
MR-PCA	low_density_lipoprotein_cholesterol	IL18:Q14116:OID20694:v1:Inflammation	0.00219454	0.0166507	0.895144	450	861.819	FALSE	FALSE
MR-link 2	total_cholesterol	atopic_dermatitis	-0.0163263	0.00907177	0.0719105	519	717.909	FALSE	FALSE
MR-IVW	total_cholesterol	atopic_dermatitis	-0.0228001	0.010114	0.0241759	497	924.208	FALSE	FALSE
MR-IVW LD	total_cholesterol	atopic_dermatitis	-0.0211528	0.00983596	0.0315114	497	987.093	FALSE	FALSE
MR-PCA	total_cholesterol	atopic_dermatitis	-0.0162096	0.00885484	0.067162	519	877.574	FALSE	FALSE
MR-link 2	coronary_artery_disease	non_high_density_lipoprotein_cholesterol	0.158422	0.0144505	5.75023e-28	199	2032.19	FALSE	FALSE
MR-IVW	coronary_artery_disease	non_high_density_lipoprotein_cholesterol	0.452657	0.0103854	0	193	21687.1	FALSE	FALSE
MR-IVW LD	coronary_artery_disease	non_high_density_lipoprotein_cholesterol	0.747233	0.00892052	0	193	46427.7	FALSE	FALSE
MR-PCA	coronary_artery_disease	non_high_density_lipoprotein_cholesterol	0.636555	0.00744242	0	199	44363.6	FALSE	FALSE
MR-link 2	coronary_artery_disease	adult_onset_asthma	-0.0110095	0.0160443	0.492593	199	245.687	FALSE	FALSE
MR-IVW	coronary_artery_disease	adult_onset_asthma	-0.042148	0.0154378	0.00632974	193	406.356	FALSE	FALSE
MR-IVW LD	coronary_artery_disease	adult_onset_asthma	-0.0348903	0.0149568	0.0196622	193	412.123	FALSE	FALSE
MR-PCA	coronary_artery_disease	adult_onset_asthma	-0.00926076	0.0125079	0.459063	199	414.314	FALSE	FALSE
MR-link 2	child_onset_asthma	adult_onset_asthma	0.517424	0.0144336	1.93758e-281	99	234.347	FALSE	FALSE
MR-IVW	child_onset_asthma	adult_onset_asthma	0.495708	0.0118111	0	98	409.661	FALSE	FALSE
MR-IVW LD	child_onset_asthma	adult_onset_asthma	0.463083	0.0107046	0	98	534.575	FALSE	FALSE
MR-PCA	child_onset_asthma	adult_onset_asthma	0.418993	0.00873052	0	99	583.091	FALSE	FALSE
MR-link 2	total_cholesterol	birth_weight	-0.0225793	0.0071578	0.00160775	517	908.474	FALSE	FALSE
MR-IVW	total_cholesterol	birth_weight	-0.0253627	0.00758237	0.000822936	497	1840.35	FALSE	FALSE
MR-IVW LD	total_cholesterol	birth_weight	-0.0225826	0.00679581	0.000890492	497	2004.71	FALSE	FALSE
MR-PCA	total_cholesterol	birth_weight	-0.026969	0.00609292	9.587e-06	517	1820.05	FALSE	FALSE
MR-link 2	smoking	IL18:Q14116:OID20694:v1:Inflammation	0.152135	0.0496871	0.00219969	176	165.737	FALSE	FALSE
MR-IVW	smoking	IL18:Q14116:OID20694:v1:Inflammation	0.113389	0.0479937	0.0181479	158	278.685	FALSE	FALSE
MR-IVW LD	smoking	IL18:Q14116:OID20694:v1:Inflammation	0.11093	0.0476626	0.0199438	158	278.904	FALSE	FALSE
MR-PCA	smoking	IL18:Q14116:OID20694:v1:Inflammation	0.0799305	0.0323008	0.0133399	176	220.967	FALSE	FALSE
MR-link 2	systolic_blood_pressure	body_mass_index	-0.0558591	0.00906735	7.25341e-10	550	1012.76	FALSE	FALSE
MR-IVW	systolic_blood_pressure	body_mass_index	-0.0999253	0.00714521	1.92653e-44	261	3430.76	FALSE	FALSE
MR-IVW LD	systolic_blood_pressure	body_mass_index	-0.108822	0.00631856	1.79785e-66	261	3861.7	FALSE	FALSE
MR-PCA	systolic_blood_pressure	body_mass_index	-0.0919588	0.00503947	2.15696e-74	568	6131.46	FALSE	FALSE
MR-link 2	total_cholesterol	covid_19	0.00213534	0.00569531	0.707712	518	629.654	FALSE	FALSE
MR-IVW	total_cholesterol	covid_19	0.0485197	0.0329334	0.140679	434	739.15	FALSE	FALSE
MR-IVW LD	total_cholesterol	covid_19	0.0222376	0.0313003	0.477419	434	821.91	FALSE	FALSE
MR-PCA	total_cholesterol	covid_19	-0.000659766	0.0266024	0.980214	520	829.892	FALSE	FALSE
MR-link 2	adult_onset_asthma	systolic_blood_pressure	0.00185193	0.0175354	0.915891	40	55.4338	FALSE	FALSE
MR-IVW	adult_onset_asthma	systolic_blood_pressure	0.0307541	0.0139214	0.0271659	38	275.587	FALSE	FALSE
MR-IVW LD	adult_onset_asthma	systolic_blood_pressure	0.0303935	0.0133737	0.0230487	38	277.845	FALSE	FALSE
MR-PCA	adult_onset_asthma	systolic_blood_pressure	0.0329935	0.0105845	0.00182602	40	210.35	FALSE	FALSE
MR-link 2	child_onset_asthma	stroke	0.000608371	0.00585624	0.917261	99	131.813	FALSE	FALSE
MR-IVW	child_onset_asthma	stroke	0.00645172	0.00561336	0.250411	97	273.259	FALSE	FALSE
MR-IVW LD	child_onset_asthma	stroke	0.00589728	0.00541259	0.275912	97	275.213	FALSE	FALSE
MR-PCA	child_onset_asthma	stroke	-0.000984344	0.00440812	0.8233	99	175.637	FALSE	FALSE
MR-link 2	adult_onset_asthma	high_density_lipoprotein_cholesterol	0.0174623	0.0143456	0.223504	40	89.3264	FALSE	FALSE
MR-IVW	adult_onset_asthma	high_density_lipoprotein_cholesterol	0.0528927	0.010202	2.16555e-07	40	1195.54	FALSE	FALSE
MR-IVW LD	adult_onset_asthma	high_density_lipoprotein_cholesterol	0.0474722	0.010066	2.40445e-06	40	1203.13	FALSE	FALSE
MR-PCA	adult_onset_asthma	high_density_lipoprotein_cholesterol	0.0321855	0.00786374	4.26015e-05	40	1007.82	FALSE	FALSE
MR-link 2	body_mass_index	high_density_lipoprotein_cholesterol	-0.287966	0.00550127	0	819	1376.9	FALSE	FALSE
MR-IVW	body_mass_index	high_density_lipoprotein_cholesterol	-0.249531	0.00422519	0	562	11320.1	FALSE	FALSE
MR-IVW LD	body_mass_index	high_density_lipoprotein_cholesterol	-0.252993	0.00387051	0	562	12489.4	FALSE	FALSE
MR-PCA	body_mass_index	high_density_lipoprotein_cholesterol	-0.250262	0.00319561	0	824	13059.7	FALSE	FALSE
MR-link 2	low_density_lipoprotein_cholesterol	high_density_lipoprotein_cholesterol	-0.0462046	0.00394067	9.48516e-32	450	4768.84	FALSE	FALSE
MR-IVW	low_density_lipoprotein_cholesterol	high_density_lipoprotein_cholesterol	0.0555723	0.00463072	3.51947e-33	427	14584	FALSE	FALSE
MR-IVW LD	low_density_lipoprotein_cholesterol	high_density_lipoprotein_cholesterol	-0.0223009	0.00315349	1.52937e-12	427	66964.7	FALSE	FALSE
MR-PCA	low_density_lipoprotein_cholesterol	high_density_lipoprotein_cholesterol	-0.0266055	0.00274605	3.36907e-22	450	62753.6	FALSE	FALSE
MR-link 2	coronary_artery_disease	IL18:Q14116:OID20694:v1:Inflammation	4.094e-14	1.49012e-08	0.999998	199	256.247	FALSE	FALSE
MR-IVW	coronary_artery_disease	IL18:Q14116:OID20694:v1:Inflammation	0.180974	0.0476256	0.000144736	194	406.519	FALSE	FALSE
MR-IVW LD	coronary_artery_disease	IL18:Q14116:OID20694:v1:Inflammation	0.138315	0.0466701	0.00303987	194	445.297	FALSE	FALSE
MR-PCA	coronary_artery_disease	IL18:Q14116:OID20694:v1:Inflammation	0.159221	0.0389274	4.31014e-05	199	378.567	FALSE	FALSE
MR-link 2	covid_19	adult_onset_asthma	-0.00445537	0.00470761	0.343936	29	30.9663	FALSE	FALSE
MR-IVW	covid_19	adult_onset_asthma	-0.00348907	0.00397937	0.380601	26	52.5576	FALSE	FALSE
MR-IVW LD	covid_19	adult_onset_asthma	-0.00366685	0.00384769	0.34059	26	52.5156	FALSE	FALSE
MR-PCA	covid_19	adult_onset_asthma	-0.000836489	0.00334582	0.802579	29	58.9465	FALSE	FALSE
MR-link 2	body_mass_index	coronary_artery_disease	0.113352	0.0044035	4.0268e-146	821	1103.8	FALSE	FALSE
MR-IVW	body_mass_index	coronary_artery_disease	0.096768	0.00414882	2.51843e-120	565	2482.68	FALSE	FALSE
MR-IVW LD	body_mass_index	coronary_artery_disease	0.0965969	0.00399615	4.33272e-129	565	2586.67	FALSE	FALSE
MR-PCA	body_mass_index	coronary_artery_disease	0.0974696	0.00330017	1.03118e-191	826	3082.7	FALSE	FALSE
MR-link 2	high_density_lipoprotein_cholesterol	child_onset_asthma	0.00836418	0.00501293	0.0952123	658	919.91	TRUE	TRUE
MR-IVW	high_density_lipoprotein_cholesterol	child_onset_asthma	0.0037077	0.00630852	0.556714	626	1546.65	TRUE	TRUE
MR-IVW LD	high_density_lipoprotein_cholesterol	child_onset_asthma	-0.00261579	0.00573716	0.648434	626	1892.67	TRUE	TRUE
MR-PCA	high_density_lipoprotein_cholesterol	child_onset_asthma	-0.00148982	0.00476367	0.754474	658	1755.53	TRUE	TRUE
MR-link 2	total_cholesterol	non_high_density_lipoprotein_cholesterol	1.05179	0.00350763	0	515	2490.48	FALSE	FALSE
MR-IVW	total_cholesterol	non_high_density_lipoprotein_cholesterol	0.9534	0.00373376	0	493	3381.8	FALSE	FALSE
MR-IVW LD	total_cholesterol	non_high_density_lipoprotein_cholesterol	0.943039	0.00347762	0	493	7372.21	FALSE	FALSE
MR-PCA	total_cholesterol	non_high_density_lipoprotein_cholesterol	0.941625	0.00311837	0	515	7561.23	FALSE	FALSE
MR-link 2	IL18:Q14116:OID20694:v1:Inflammation	systolic_blood_pressure	0.00237637	0.00536574	0.657854	20	45.3025	FALSE	FALSE
MR-IVW	IL18:Q14116:OID20694:v1:Inflammation	systolic_blood_pressure	0.00241044	0.00355412	0.497639	19	565.885	FALSE	FALSE
MR-IVW LD	IL18:Q14116:OID20694:v1:Inflammation	systolic_blood_pressure	0.003052	0.00363374	0.400961	19	564.409	FALSE	FALSE
MR-PCA	IL18:Q14116:OID20694:v1:Inflammation	systolic_blood_pressure	0.00578793	0.00332652	0.0818703	20	440.055	FALSE	FALSE
MR-link 2	total_cholesterol	type_2_diabetes	-0.0756351	0.00641128	4.03604e-32	519	1160.07	FALSE	FALSE
MR-IVW	total_cholesterol	type_2_diabetes	-0.0293903	0.00708128	3.31871e-05	496	2432.23	FALSE	FALSE
MR-IVW LD	total_cholesterol	type_2_diabetes	-0.0315201	0.00656479	1.57565e-06	496	2774.78	FALSE	FALSE
MR-PCA	total_cholesterol	type_2_diabetes	-0.0235781	0.00589853	6.40732e-05	519	2471.24	FALSE	FALSE
MR-link 2	IL18:Q14116:OID20694:v1:Inflammation	high_density_lipoprotein_cholesterol	-0.00575067	0.0040777	0.158459	20	94.2023	FALSE	FALSE
MR-IVW	IL18:Q14116:OID20694:v1:Inflammation	high_density_lipoprotein_cholesterol	-0.0266299	0.00280004	1.89665e-21	20	2484.81	FALSE	FALSE
MR-IVW LD	IL18:Q14116:OID20694:v1:Inflammation	high_density_lipoprotein_cholesterol	-0.023652	0.00263365	2.69084e-19	20	2494.63	FALSE	FALSE
MR-PCA	IL18:Q14116:OID20694:v1:Inflammation	high_density_lipoprotein_cholesterol	-0.0299489	0.00237917	2.45934e-36	20	1887.71	FALSE	FALSE
MR-link 2	IL18:Q14116:OID20694:v1:Inflammation	c_reactive_protein	0.0231476	0.00462346	5.54147e-07	20	48.2541	FALSE	FALSE
MR-IVW	IL18:Q14116:OID20694:v1:Inflammation	c_reactive_protein	0.023648	0.0037773	3.83588e-10	20	669.475	FALSE	FALSE
MR-IVW LD	IL18:Q14116:OID20694:v1:Inflammation	c_reactive_protein	0.023788	0.00378954	3.44555e-10	20	668.764	FALSE	FALSE
MR-PCA	IL18:Q14116:OID20694:v1:Inflammation	c_reactive_protein	0.0231194	0.00343383	1.66383e-11	20	152.64	FALSE	FALSE
MR-link 2	non_high_density_lipoprotein_cholesterol	child_onset_asthma	-0.00417036	0.00469293	0.374192	394	561.084	FALSE	FALSE
MR-IVW	non_high_density_lipoprotein_cholesterol	child_onset_asthma	0.00311729	0.00589017	0.596642	376	797.878	FALSE	FALSE
MR-IVW LD	non_high_density_lipoprotein_cholesterol	child_onset_asthma	0.00352072	0.00538165	0.512977	376	855.475	FALSE	FALSE
MR-PCA	non_high_density_lipoprotein_cholesterol	child_onset_asthma	0.00347888	0.00474509	0.463465	394	885.938	FALSE	FALSE
MR-link 2	stroke	child_onset_asthma	-0.108352	0.0817635	0.185108	24	43.3632	FALSE	FALSE
MR-IVW	stroke	child_onset_asthma	-0.249127	0.0652664	0.000135045	22	122.765	FALSE	FALSE
MR-IVW LD	stroke	child_onset_asthma	-0.249127	0.0652664	0.000135045	22	122.765	FALSE	FALSE
MR-PCA	stroke	child_onset_asthma	-0.103827	0.0466346	0.0259884	24	99.1378	FALSE	FALSE
MR-link 2	non_high_density_lipoprotein_cholesterol	total_cholesterol	0.867577	0.0029136	0	396	1836.47	FALSE	FALSE
MR-IVW	non_high_density_lipoprotein_cholesterol	total_cholesterol	0.892944	0.0031105	0	382	3077.15	FALSE	FALSE
MR-IVW LD	non_high_density_lipoprotein_cholesterol	total_cholesterol	0.869682	0.00255959	0	382	10676.3	FALSE	FALSE
MR-PCA	non_high_density_lipoprotein_cholesterol	total_cholesterol	0.846042	0.00227127	0	396	10938.2	FALSE	FALSE
MR-link 2	stroke	total_cholesterol	-0.0554958	0.0495001	0.262234	24	107.625	FALSE	FALSE
MR-IVW	stroke	total_cholesterol	0.157147	0.0319667	8.83484e-07	22	2297.67	FALSE	FALSE
MR-IVW LD	stroke	total_cholesterol	0.157147	0.0319667	8.83484e-07	22	2297.67	FALSE	FALSE
MR-PCA	stroke	total_cholesterol	0.265684	0.0229498	5.40513e-31	24	3989.62	FALSE	FALSE
MR-link 2	c_reactive_protein	non_high_density_lipoprotein_cholesterol	0.017281	0.00411602	2.68709e-05	289	2510.8	FALSE	FALSE
MR-IVW	c_reactive_protein	non_high_density_lipoprotein_cholesterol	0.0224763	0.00418948	8.09804e-08	270	9690.81	FALSE	FALSE
MR-IVW LD	c_reactive_protein	non_high_density_lipoprotein_cholesterol	-0.136648	0.00363901	1.35866e-308	270	28407	FALSE	FALSE
MR-PCA	c_reactive_protein	non_high_density_lipoprotein_cholesterol	-0.0905988	0.0030655	5.77743e-192	289	24117.2	FALSE	FALSE
MR-link 2	covid_19	IL18:Q14116:OID20694:v1:Inflammation	-0.000721651	0.0135289	0.95746	29	30.4834	FALSE	FALSE
MR-IVW	covid_19	IL18:Q14116:OID20694:v1:Inflammation	0.0189729	0.0121202	0.11749	26	34.6199	FALSE	FALSE
MR-IVW LD	covid_19	IL18:Q14116:OID20694:v1:Inflammation	0.0172656	0.0120221	0.150961	26	34.5653	FALSE	FALSE
MR-PCA	covid_19	IL18:Q14116:OID20694:v1:Inflammation	-0.000264201	0.0104685	0.979865	29	35.9178	FALSE	FALSE
MR-link 2	c_reactive_protein	adult_onset_asthma	0.0257125	0.00561281	4.62683e-06	289	476.653	FALSE	FALSE
MR-IVW	c_reactive_protein	adult_onset_asthma	0.00757607	0.00597255	0.204626	277	560.186	FALSE	FALSE
MR-IVW LD	c_reactive_protein	adult_onset_asthma	0.00802159	0.00606893	0.186253	277	566.368	FALSE	FALSE
MR-PCA	c_reactive_protein	adult_onset_asthma	0.0170125	0.00516128	0.000980109	289	666.889	FALSE	FALSE
MR-link 2	adult_onset_asthma	c_reactive_protein	0.117985	0.0191359	7.01984e-10	40	74.6975	FALSE	FALSE
MR-IVW	adult_onset_asthma	c_reactive_protein	0.0885139	0.0162848	5.46873e-08	40	173.952	FALSE	FALSE
MR-IVW LD	adult_onset_asthma	c_reactive_protein	0.076968	0.0147014	1.64619e-07	40	182.676	FALSE	FALSE
MR-PCA	adult_onset_asthma	c_reactive_protein	0.0773864	0.0114373	1.32237e-11	40	159.335	FALSE	FALSE
MR-link 2	atopic_dermatitis	type_2_diabetes	-0.00209783	0.00948767	0.825006	60	46.9534	FALSE	FALSE
MR-IVW	atopic_dermatitis	type_2_diabetes	0.0054307	0.00979892	0.579432	56	120.183	FALSE	FALSE
MR-IVW LD	atopic_dermatitis	type_2_diabetes	0.0116784	0.00957973	0.222817	56	128.8	FALSE	FALSE
MR-PCA	atopic_dermatitis	type_2_diabetes	0.011132	0.00786546	0.156981	60	81.0785	FALSE	FALSE
MR-link 2	total_cholesterol	IL18:Q14116:OID20694:v1:Inflammation	-0.034784	0.0159675	0.0293744	515	636.274	FALSE	FALSE
MR-IVW	total_cholesterol	IL18:Q14116:OID20694:v1:Inflammation	-0.0396176	0.0180046	0.0277778	495	1242.45	FALSE	FALSE
MR-IVW LD	total_cholesterol	IL18:Q14116:OID20694:v1:Inflammation	-0.0482442	0.018159	0.00788925	495	1311.52	FALSE	FALSE
MR-PCA	total_cholesterol	IL18:Q14116:OID20694:v1:Inflammation	-0.0379875	0.0162915	0.0197144	515	946.205	FALSE	FALSE
MR-link 2	systolic_blood_pressure	smoking	-0.0223632	0.0062362	0.00033575	589	755.35	FALSE	FALSE
MR-IVW	systolic_blood_pressure	smoking	-0.0136321	0.00581194	0.0189995	577	1603.19	FALSE	FALSE
MR-IVW LD	systolic_blood_pressure	smoking	-0.0142777	0.00542902	0.00854126	577	1709.73	FALSE	FALSE
MR-PCA	systolic_blood_pressure	smoking	-0.022235	0.00440355	4.43354e-07	589	1684.44	FALSE	FALSE
MR-link 2	smoking	body_mass_index	0.159266	0.0280605	1.38027e-08	153	322.337	FALSE	FALSE
MR-IVW	smoking	body_mass_index	0.441913	0.0192775	2.69227e-116	42	1631.8	FALSE	FALSE
MR-IVW LD	smoking	body_mass_index	0.441913	0.0192775	2.69227e-116	42	1631.8	FALSE	FALSE
MR-PCA	smoking	body_mass_index	0.298244	0.0120132	4.65489e-136	162	3015.14	FALSE	FALSE
MR-link 2	c_reactive_protein	diastolic_blood_pressure	0.00803513	0.004435	0.0700239	289	644.291	FALSE	FALSE
MR-IVW	c_reactive_protein	diastolic_blood_pressure	0.00106392	0.00464902	0.818986	269	2493.44	FALSE	FALSE
MR-IVW LD	c_reactive_protein	diastolic_blood_pressure	0.00228523	0.00407293	0.574745	269	2724.37	FALSE	FALSE
MR-PCA	c_reactive_protein	diastolic_blood_pressure	0.00274895	0.00345103	0.425707	289	2796.25	FALSE	FALSE
MR-link 2	c_reactive_protein	stroke	0.00562091	0.0026692	0.0352181	289	433.211	FALSE	FALSE
MR-IVW	c_reactive_protein	stroke	0.00876672	0.00317743	0.00579686	273	510.581	FALSE	FALSE
MR-IVW LD	c_reactive_protein	stroke	0.00706817	0.0030502	0.0204887	273	540.614	FALSE	FALSE
MR-PCA	c_reactive_protein	stroke	0.00718128	0.00258646	0.00549498	289	581.433	FALSE	FALSE
MR-link 2	high_density_lipoprotein_cholesterol	non_high_density_lipoprotein_cholesterol	-0.224889	0.00385812	0	659	7319.78	FALSE	FALSE
MR-IVW	high_density_lipoprotein_cholesterol	non_high_density_lipoprotein_cholesterol	-0.132593	0.00443703	3.24062e-196	627	10293.7	FALSE	FALSE
MR-IVW LD	high_density_lipoprotein_cholesterol	non_high_density_lipoprotein_cholesterol	-0.235155	0.00327556	0	627	34455.6	FALSE	FALSE
MR-PCA	high_density_lipoprotein_cholesterol	non_high_density_lipoprotein_cholesterol	-0.223326	0.00273788	0	659	33912.8	FALSE	FALSE
MR-link 2	high_density_lipoprotein_cholesterol	type_2_diabetes	-0.0101392	0.00124311	3.45276e-16	659	5435	FALSE	FALSE
MR-IVW	high_density_lipoprotein_cholesterol	type_2_diabetes	-0.231382	0.00712631	2.94664e-231	630	4015.69	FALSE	FALSE
MR-IVW LD	high_density_lipoprotein_cholesterol	type_2_diabetes	-0.243294	0.00628599	0	630	4713.69	FALSE	FALSE
MR-PCA	high_density_lipoprotein_cholesterol	type_2_diabetes	-0.25669	0.00525388	0	660	4835.89	FALSE	FALSE
MR-link 2	systolic_blood_pressure	total_cholesterol	-0.00634795	0.00479354	0.185413	589	1405.25	FALSE	FALSE
MR-IVW	systolic_blood_pressure	total_cholesterol	-0.0246018	0.00403535	1.08366e-09	574	4266.43	FALSE	FALSE
MR-IVW LD	systolic_blood_pressure	total_cholesterol	-0.00176916	0.00342729	0.605717	574	16413.4	FALSE	FALSE
MR-PCA	systolic_blood_pressure	total_cholesterol	0.00368114	0.0027802	0.185485	589	14673.3	FALSE	FALSE
MR-link 2	type_2_diabetes	smoking	0.0179958	0.00682497	0.00837035	199	309.067	FALSE	FALSE
MR-IVW	type_2_diabetes	smoking	0.00947954	0.00549128	0.0842951	194	554.165	FALSE	FALSE
MR-IVW LD	type_2_diabetes	smoking	0.0122972	0.00539876	0.0227391	194	607.804	FALSE	FALSE
MR-PCA	type_2_diabetes	smoking	0.0151553	0.00438219	0.000543427	200	541.77	FALSE	FALSE
MR-link 2	systolic_blood_pressure	low_density_lipoprotein_cholesterol	-0.0173005	0.00477984	0.000295211	589	1267.36	FALSE	FALSE
MR-IVW	systolic_blood_pressure	low_density_lipoprotein_cholesterol	-0.0362096	0.00412479	1.6564e-18	573	3471.5	FALSE	FALSE
MR-IVW LD	systolic_blood_pressure	low_density_lipoprotein_cholesterol	-0.00646764	0.00355091	0.0685456	573	26644.5	FALSE	FALSE
MR-PCA	systolic_blood_pressure	low_density_lipoprotein_cholesterol	-0.00266796	0.00287828	0.353963	589	18251.9	FALSE	FALSE
MR-link 2	atopic_dermatitis	birth_weight	-0.0199584	0.00900556	0.026676	59	77.4401	FALSE	FALSE
MR-IVW	atopic_dermatitis	birth_weight	-0.0458739	0.0109899	2.99033e-05	56	130.764	FALSE	FALSE
MR-IVW LD	atopic_dermatitis	birth_weight	-0.0418348	0.00981256	2.0135e-05	56	134.117	FALSE	FALSE
MR-PCA	atopic_dermatitis	birth_weight	-0.0190425	0.00801991	0.0175773	60	123.342	FALSE	FALSE
MR-link 2	child_onset_asthma	body_mass_index	-0.0255442	0.0175041	0.144476	88	120.713	FALSE	FALSE
MR-IVW	child_onset_asthma	body_mass_index	0.0130062	0.0127645	0.308234	35	305.143	FALSE	FALSE
MR-IVW LD	child_onset_asthma	body_mass_index	0.0173787	0.012179	0.153597	35	306.476	FALSE	FALSE
MR-PCA	child_onset_asthma	body_mass_index	0.006866	0.00940847	0.465532	93	735.52	FALSE	FALSE
MR-link 2	atopic_dermatitis	covid_19	-0.01905	0.0481051	0.692099	59	51.5335	FALSE	FALSE
MR-IVW	atopic_dermatitis	covid_19	-0.0354374	0.0512684	0.489432	47	63.2975	FALSE	FALSE
MR-IVW LD	atopic_dermatitis	covid_19	-0.0387466	0.0487665	0.426886	47	64.8015	FALSE	FALSE
MR-PCA	atopic_dermatitis	covid_19	0.0338577	0.0384288	0.378291	60	81.2727	FALSE	FALSE
MR-link 2	high_density_lipoprotein_cholesterol	diastolic_blood_pressure	-0.0251321	0.00349423	6.36374e-13	661	1824.3	FALSE	FALSE
MR-IVW	high_density_lipoprotein_cholesterol	diastolic_blood_pressure	-0.044532	0.00447255	2.35636e-23	623	4833.48	FALSE	FALSE
MR-IVW LD	high_density_lipoprotein_cholesterol	diastolic_blood_pressure	-0.0467375	0.00362186	4.25869e-38	623	7262.81	FALSE	FALSE
MR-PCA	high_density_lipoprotein_cholesterol	diastolic_blood_pressure	-0.0493891	0.00302714	7.66765e-60	661	6457.03	FALSE	FALSE
MR-link 2	atopic_dermatitis	diastolic_blood_pressure	0.00236896	0.00740566	0.749056	59	94.5589	FALSE	FALSE
MR-IVW	atopic_dermatitis	diastolic_blood_pressure	0.0233705	0.00606783	0.000117375	54	327.324	FALSE	FALSE
MR-IVW LD	atopic_dermatitis	diastolic_blood_pressure	0.0216667	0.00568669	0.000138931	54	336.441	FALSE	FALSE
MR-PCA	atopic_dermatitis	diastolic_blood_pressure	0.0157093	0.00480925	0.00108892	60	413.201	FALSE	FALSE
MR-link 2	diastolic_blood_pressure	total_cholesterol	0.00276463	0.00471299	0.557474	605	1520.23	FALSE	FALSE
MR-IVW	diastolic_blood_pressure	total_cholesterol	-0.0213501	0.00394102	6.04709e-08	590	7888.36	FALSE	FALSE
MR-IVW LD	diastolic_blood_pressure	total_cholesterol	-0.0278877	0.00336964	1.27206e-16	590	10183.5	FALSE	FALSE
MR-PCA	diastolic_blood_pressure	total_cholesterol	-0.0106146	0.00272842	0.000100086	605	9269.39	FALSE	FALSE
MR-link 2	type_2_diabetes	low_density_lipoprotein_cholesterol	0.0104561	0.00437142	0.0167598	200	555.788	FALSE	FALSE
MR-IVW	type_2_diabetes	low_density_lipoprotein_cholesterol	-0.0183069	0.00372155	8.69115e-07	192	17977.6	FALSE	FALSE
MR-IVW LD	type_2_diabetes	low_density_lipoprotein_cholesterol	-0.0127625	0.00352747	0.000296846	192	18203.6	FALSE	FALSE
MR-PCA	type_2_diabetes	low_density_lipoprotein_cholesterol	0.00193579	0.00287972	0.501446	200	8978.91	FALSE	FALSE
MR-link 2	birth_weight	covid_19	4.21741e-14	3.84746e-09	0.999991	866	702.033	FALSE	FALSE
MR-IVW	birth_weight	covid_19	-0.0129221	0.0363185	0.721991	596	701.303	FALSE	FALSE
MR-IVW LD	birth_weight	covid_19	-0.0291044	0.0344273	0.397894	596	752.763	FALSE	FALSE
MR-PCA	birth_weight	covid_19	-0.0257449	0.0163738	0.115875	959	1039.79	FALSE	FALSE
MR-link 2	stroke	diastolic_blood_pressure	0.274115	0.0740593	0.000214505	24	99.8995	FALSE	FALSE
MR-IVW	stroke	diastolic_blood_pressure	0.505238	0.0421257	3.84026e-33	22	1220.62	FALSE	FALSE
MR-IVW LD	stroke	diastolic_blood_pressure	0.505238	0.0421257	3.84026e-33	22	1220.62	FALSE	FALSE
MR-PCA	stroke	diastolic_blood_pressure	0.421636	0.0310534	5.42348e-42	24	906.401	FALSE	FALSE
MR-link 2	high_density_lipoprotein_cholesterol	IL18:Q14116:OID20694:v1:Inflammation	-1.23999e-13	1.49012e-08	0.999993	657	1065.92	FALSE	FALSE
MR-IVW	high_density_lipoprotein_cholesterol	IL18:Q14116:OID20694:v1:Inflammation	-0.203424	0.0175065	3.26546e-31	627	955.773	FALSE	FALSE
MR-IVW LD	high_density_lipoprotein_cholesterol	IL18:Q14116:OID20694:v1:Inflammation	-0.202276	0.0171313	3.57297e-32	627	1050.87	FALSE	FALSE
MR-PCA	high_density_lipoprotein_cholesterol	IL18:Q14116:OID20694:v1:Inflammation	-0.195322	0.0143079	1.98087e-42	658	998.494	FALSE	FALSE
MR-link 2	diastolic_blood_pressure	low_density_lipoprotein_cholesterol	-0.00475116	0.00471193	0.313298	605	1378.14	FALSE	FALSE
MR-IVW	diastolic_blood_pressure	low_density_lipoprotein_cholesterol	-0.0226666	0.00401185	1.60546e-08	590	5967.25	FALSE	FALSE
MR-IVW LD	diastolic_blood_pressure	low_density_lipoprotein_cholesterol	-0.0316425	0.00348992	1.22542e-19	590	7937.52	FALSE	FALSE
MR-PCA	diastolic_blood_pressure	low_density_lipoprotein_cholesterol	-0.0160009	0.00282386	1.45895e-08	605	7168.78	FALSE	FALSE
MR-link 2	total_cholesterol	high_density_lipoprotein_cholesterol	0.177848	0.00403151	0	517	10366.7	FALSE	FALSE
MR-IVW	total_cholesterol	high_density_lipoprotein_cholesterol	0.204334	0.00438482	0	497	14118.7	FALSE	FALSE
MR-IVW LD	total_cholesterol	high_density_lipoprotein_cholesterol	0.250171	0.00299107	0	497	69486.4	FALSE	FALSE
MR-PCA	total_cholesterol	high_density_lipoprotein_cholesterol	0.243776	0.00268349	0	517	70238.2	FALSE	FALSE
MR-link 2	birth_weight	coronary_artery_disease	1.09575e-13	4.13284e-09	0.999979	877	1209.26	FALSE	FALSE
MR-IVW	birth_weight	coronary_artery_disease	-0.0237648	0.00336951	1.75224e-12	735	1426.71	FALSE	FALSE
MR-IVW LD	birth_weight	coronary_artery_disease	-0.025734	0.00301216	1.30371e-17	735	1690.19	FALSE	FALSE
MR-PCA	birth_weight	coronary_artery_disease	-0.0177629	0.00164886	4.62399e-27	959	1867.16	FALSE	FALSE
MR-link 2	adult_onset_asthma	non_high_density_lipoprotein_cholesterol	-0.014834	0.0154959	0.338423	40	53.1557	FALSE	FALSE
MR-IVW	adult_onset_asthma	non_high_density_lipoprotein_cholesterol	0.0508851	0.0129768	8.8093e-05	40	441.23	FALSE	FALSE
MR-IVW LD	adult_onset_asthma	non_high_density_lipoprotein_cholesterol	0.0420171	0.0116998	0.000329086	40	446.955	FALSE	FALSE
MR-PCA	adult_onset_asthma	non_high_density_lipoprotein_cholesterol	0.0318026	0.00911805	0.00048688	40	368.869	FALSE	FALSE
MR-link 2	diastolic_blood_pressure	covid_19	-0.0512876	0.0375902	0.172446	605	659.91	FALSE	FALSE
MR-IVW	diastolic_blood_pressure	covid_19	-0.0348801	0.0397343	0.380034	518	729.598	FALSE	FALSE
MR-IVW LD	diastolic_blood_pressure	covid_19	-0.0712074	0.0380173	0.0610646	518	778.933	FALSE	FALSE
MR-PCA	diastolic_blood_pressure	covid_19	-0.0676413	0.0294191	0.0214921	605	971.834	FALSE	FALSE
MR-link 2	non_high_density_lipoprotein_cholesterol	adult_onset_asthma	-0.00261292	0.00447794	0.559551	394	529.603	FALSE	FALSE
MR-IVW	non_high_density_lipoprotein_cholesterol	adult_onset_asthma	0.00101534	0.00561864	0.856595	376	671.066	FALSE	FALSE
MR-IVW LD	non_high_density_lipoprotein_cholesterol	adult_onset_asthma	0.00252662	0.00527747	0.632113	376	722.612	FALSE	FALSE
MR-PCA	non_high_density_lipoprotein_cholesterol	adult_onset_asthma	0.00469756	0.00465432	0.312835	394	762.908	FALSE	FALSE
MR-link 2	stroke	adult_onset_asthma	-0.139815	0.0764954	0.0675865	24	19.3368	FALSE	FALSE
MR-IVW	stroke	adult_onset_asthma	-0.126278	0.0639962	0.0484716	22	35.785	FALSE	FALSE
MR-IVW LD	stroke	adult_onset_asthma	-0.126278	0.0639962	0.0484716	22	35.785	FALSE	FALSE
MR-PCA	stroke	adult_onset_asthma	-0.0693424	0.0457151	0.129308	24	36.241	FALSE	FALSE
MR-link 2	child_onset_asthma	atopic_dermatitis	0.703796	0.0259938	1.91371e-161	99	404.416	FALSE	FALSE
MR-IVW	child_onset_asthma	atopic_dermatitis	0.728816	0.0209347	1.50574e-265	98	621.409	FALSE	FALSE
MR-IVW LD	child_onset_asthma	atopic_dermatitis	0.81137	0.0182294	0	98	1079.9	FALSE	FALSE
MR-PCA	child_onset_asthma	atopic_dermatitis	0.671205	0.0148574	0	99	1109.72	FALSE	FALSE
MR-link 2	adult_onset_asthma	birth_weight	-0.0360645	0.0290338	0.214179	40	50.823	FALSE	FALSE
MR-IVW	adult_onset_asthma	birth_weight	0.024065	0.0249279	0.334351	40	107.628	FALSE	FALSE
MR-IVW LD	adult_onset_asthma	birth_weight	0.0249348	0.0227656	0.273392	40	114.821	FALSE	FALSE
MR-PCA	adult_onset_asthma	birth_weight	-0.00888626	0.017732	0.616272	40	116.883	FALSE	FALSE
MR-link 2	adult_onset_asthma	diastolic_blood_pressure	0.0146102	0.0178891	0.414094	40	70.5496	FALSE	FALSE
MR-IVW	adult_onset_asthma	diastolic_blood_pressure	0.0634891	0.0144473	1.11006e-05	38	460.225	FALSE	FALSE
MR-IVW LD	adult_onset_asthma	diastolic_blood_pressure	0.0560121	0.0132222	2.27329e-05	38	467.794	FALSE	FALSE
MR-PCA	adult_onset_asthma	diastolic_blood_pressure	0.0444322	0.0104402	2.08216e-05	40	318.606	FALSE	FALSE
MR-link 2	IL18:Q14116:OID20694:v1:Inflammation	atopic_dermatitis	0.00306078	0.00920972	0.739631	20	58.2422	FALSE	FALSE
MR-IVW	IL18:Q14116:OID20694:v1:Inflammation	atopic_dermatitis	0.00816819	0.0082283	0.320859	20	98.5341	FALSE	FALSE
MR-IVW LD	IL18:Q14116:OID20694:v1:Inflammation	atopic_dermatitis	0.00397284	0.00848275	0.639539	20	96.8008	FALSE	FALSE
MR-PCA	IL18:Q14116:OID20694:v1:Inflammation	atopic_dermatitis	0.000362226	0.00769956	0.962477	20	92.4865	FALSE	FALSE
MR-link 2	body_mass_index	child_onset_asthma	0.0117569	0.00749436	0.116703	818	976.087	FALSE	FALSE
MR-IVW	body_mass_index	child_onset_asthma	0.0142174	0.00790172	0.071975	566	1187.02	FALSE	FALSE
MR-IVW LD	body_mass_index	child_onset_asthma	0.0119869	0.00766063	0.117644	566	1226.14	FALSE	FALSE
MR-PCA	body_mass_index	child_onset_asthma	0.00777024	0.00632164	0.219016	825	1765.95	FALSE	FALSE
MR-link 2	type_2_diabetes	body_mass_index	0.0347239	0.00988953	0.000446119	192	788.858	FALSE	FALSE
MR-IVW	type_2_diabetes	body_mass_index	0.091243	0.00603168	1.06995e-51	104	6528.46	FALSE	FALSE
MR-IVW LD	type_2_diabetes	body_mass_index	0.0585153	0.00557296	8.65007e-26	104	6739.32	FALSE	FALSE
MR-PCA	type_2_diabetes	body_mass_index	0.0972607	0.00477037	2.11502e-92	196	8575.77	FALSE	FALSE
MR-link 2	smoking	low_density_lipoprotein_cholesterol	0.0323192	0.00997102	0.0011898	176	258.232	FALSE	FALSE
MR-IVW	smoking	low_density_lipoprotein_cholesterol	0.0159981	0.00792647	0.0435588	157	848.826	FALSE	FALSE
MR-IVW LD	smoking	low_density_lipoprotein_cholesterol	0.0161064	0.00791194	0.0417793	157	848.636	FALSE	FALSE
MR-PCA	smoking	low_density_lipoprotein_cholesterol	0.0145464	0.00540285	0.00709499	176	809.058	FALSE	FALSE
MR-link 2	type_2_diabetes	systolic_blood_pressure	0.0879933	0.00707521	1.64888e-35	200	462.522	FALSE	FALSE
MR-IVW	type_2_diabetes	systolic_blood_pressure	0.0920127	0.00512151	3.60093e-72	191	1479.81	FALSE	FALSE
MR-IVW LD	type_2_diabetes	systolic_blood_pressure	0.0934493	0.00459614	6.68e-92	191	1643.41	FALSE	FALSE
MR-PCA	type_2_diabetes	systolic_blood_pressure	0.0944854	0.00390913	4.55125e-129	200	1760.32	FALSE	FALSE
MR-link 2	IL18:Q14116:OID20694:v1:Inflammation	type_2_diabetes	0.00937745	0.00625894	0.134069	20	24.3011	FALSE	FALSE
MR-IVW	IL18:Q14116:OID20694:v1:Inflammation	type_2_diabetes	-0.00318324	0.00568462	0.575498	20	45.6737	FALSE	FALSE
MR-IVW LD	IL18:Q14116:OID20694:v1:Inflammation	type_2_diabetes	-0.00272049	0.00572595	0.634705	20	45.6478	FALSE	FALSE
MR-PCA	IL18:Q14116:OID20694:v1:Inflammation	type_2_diabetes	0.00250748	0.00518003	0.628339	20	38.1609	FALSE	FALSE
MR-link 2	coronary_artery_disease	smoking	0.0672272	0.0131338	3.07758e-07	198	250.486	FALSE	FALSE
MR-IVW	coronary_artery_disease	smoking	0.0394545	0.0120132	0.00102251	194	460.271	FALSE	FALSE
MR-IVW LD	coronary_artery_disease	smoking	0.0351276	0.011867	0.00307542	194	475.033	FALSE	FALSE
MR-PCA	coronary_artery_disease	smoking	0.0456672	0.00989302	3.91017e-06	199	476.653	FALSE	FALSE
MR-link 2	stroke	IL18:Q14116:OID20694:v1:Inflammation	0.378875	0.238836	0.112661	24	38.1121	FALSE	FALSE
MR-IVW	stroke	IL18:Q14116:OID20694:v1:Inflammation	0.675141	0.199936	0.000733369	22	128.977	FALSE	FALSE
MR-IVW LD	stroke	IL18:Q14116:OID20694:v1:Inflammation	0.675141	0.199936	0.000733369	22	128.977	FALSE	FALSE
MR-PCA	stroke	IL18:Q14116:OID20694:v1:Inflammation	0.127943	0.141807	0.366935	24	125.868	FALSE	FALSE
MR-link 2	birth_weight	systolic_blood_pressure	-1.95096e-13	1.05367e-08	0.999985	884	1623.91	FALSE	FALSE
MR-IVW	birth_weight	systolic_blood_pressure	-0.0703088	0.00443435	1.28818e-56	735	2026.47	FALSE	FALSE
MR-IVW LD	birth_weight	systolic_blood_pressure	-0.0835781	0.00376661	4.36557e-109	735	2869.36	FALSE	FALSE
MR-PCA	birth_weight	systolic_blood_pressure	-0.0537316	0.00206084	7.44692e-150	959	3331.49	FALSE	FALSE
MR-link 2	child_onset_asthma	covid_19	-0.139685	0.0627618	0.0260381	99	121.706	FALSE	FALSE
MR-IVW	child_onset_asthma	covid_19	-0.115552	0.0603867	0.0556788	84	150.111	FALSE	FALSE
MR-IVW LD	child_onset_asthma	covid_19	-0.115662	0.0601709	0.0545782	84	150.243	FALSE	FALSE
MR-PCA	child_onset_asthma	covid_19	0.00179246	0.0478237	0.970102	99	258.592	FALSE	FALSE
MR-link 2	IL18:Q14116:OID20694:v1:Inflammation	covid_19	-0.0384355	0.0290714	0.186132	20	15.9065	FALSE	FALSE
MR-IVW	IL18:Q14116:OID20694:v1:Inflammation	covid_19	-0.0241383	0.0282288	0.392498	17	24.9179	FALSE	FALSE
MR-IVW LD	IL18:Q14116:OID20694:v1:Inflammation	covid_19	-0.025105	0.0293342	0.392094	17	25.1433	FALSE	FALSE
MR-PCA	IL18:Q14116:OID20694:v1:Inflammation	covid_19	-0.0339934	0.0260938	0.192665	20	20.8816	FALSE	FALSE
MR-link 2	covid_19	smoking	0.00940928	0.00351627	0.00745235	29	26.5602	FALSE	FALSE
MR-IVW	covid_19	smoking	0.00842895	0.00303642	0.00550413	26	75.144	FALSE	FALSE
MR-IVW LD	covid_19	smoking	0.00843365	0.00305641	0.00579195	26	74.8491	FALSE	FALSE
MR-PCA	covid_19	smoking	0.00998626	0.00266202	0.000175859	29	67.8195	FALSE	FALSE
MR-link 2	body_mass_index	non_high_density_lipoprotein_cholesterol	0.0992335	0.00505765	1.03358e-85	815	1201.55	FALSE	FALSE
MR-IVW	body_mass_index	non_high_density_lipoprotein_cholesterol	0.0369589	0.00475672	7.85942e-15	562	13896.7	FALSE	FALSE
MR-IVW LD	body_mass_index	non_high_density_lipoprotein_cholesterol	0.0459642	0.00448471	1.19474e-24	562	14656.2	FALSE	FALSE
MR-PCA	body_mass_index	non_high_density_lipoprotein_cholesterol	0.059103	0.00370348	2.47623e-57	822	14611.2	FALSE	FALSE
MR-link 2	covid_19	total_cholesterol	-0.00666039	0.0029137	0.022261	29	75.3272	FALSE	FALSE
MR-IVW	covid_19	total_cholesterol	0.00140655	0.00196297	0.473657	25	1710.46	FALSE	FALSE
MR-IVW LD	covid_19	total_cholesterol	0.000870949	0.00193995	0.653464	25	1714.14	FALSE	FALSE
MR-PCA	covid_19	total_cholesterol	-0.00199088	0.00170584	0.243172	29	1394.06	FALSE	FALSE
MR-link 2	c_reactive_protein	smoking	0.0303325	0.00431451	2.06e-12	289	627.276	FALSE	FALSE
MR-IVW	c_reactive_protein	smoking	0.0299645	0.00493105	1.22674e-09	273	984.198	FALSE	FALSE
MR-IVW LD	c_reactive_protein	smoking	0.0346156	0.00482206	7.04356e-13	273	996.343	FALSE	FALSE
MR-PCA	c_reactive_protein	smoking	0.0361197	0.00405846	5.59208e-19	289	1062.08	FALSE	FALSE
MR-link 2	adult_onset_asthma	IL18:Q14116:OID20694:v1:Inflammation	0.239108	0.0651883	0.000244491	40	45.7818	FALSE	FALSE
MR-IVW	adult_onset_asthma	IL18:Q14116:OID20694:v1:Inflammation	0.224069	0.0615045	0.000269336	40	88.7043	FALSE	FALSE
MR-IVW LD	adult_onset_asthma	IL18:Q14116:OID20694:v1:Inflammation	0.230771	0.0608784	0.000150234	40	89.2609	FALSE	FALSE
MR-PCA	adult_onset_asthma	IL18:Q14116:OID20694:v1:Inflammation	0.176336	0.0473832	0.000198058	40	91.5386	FALSE	FALSE
MR-link 2	body_mass_index	IL18:Q14116:OID20694:v1:Inflammation	0.155669	0.0213458	3.03684e-13	822	691.874	FALSE	FALSE
MR-IVW	body_mass_index	IL18:Q14116:OID20694:v1:Inflammation	0.14738	0.0240072	8.30551e-10	566	791.534	FALSE	FALSE
MR-IVW LD	body_mass_index	IL18:Q14116:OID20694:v1:Inflammation	0.146572	0.0234526	4.11239e-10	566	807.431	FALSE	FALSE
MR-PCA	body_mass_index	IL18:Q14116:OID20694:v1:Inflammation	0.153972	0.0193524	1.77335e-15	826	1008.41	FALSE	FALSE
MR-link 2	c_reactive_protein	child_onset_asthma	0.010926	0.00613962	0.0751438	289	413.699	FALSE	FALSE
MR-IVW	c_reactive_protein	child_onset_asthma	0.0201186	0.00660503	0.00231941	277	828.14	FALSE	FALSE
MR-IVW LD	c_reactive_protein	child_onset_asthma	0.0199444	0.00618943	0.00127151	277	884.098	FALSE	FALSE
MR-PCA	c_reactive_protein	child_onset_asthma	0.0127452	0.00526397	0.0154687	289	982.373	FALSE	FALSE
MR-link 2	atopic_dermatitis	c_reactive_protein	0.0111491	0.00652541	0.0875303	59	148.709	FALSE	FALSE
MR-IVW	atopic_dermatitis	c_reactive_protein	-0.0187195	0.00764244	0.0143089	56	2494.1	FALSE	FALSE
MR-IVW LD	atopic_dermatitis	c_reactive_protein	-0.00980763	0.00633448	0.121552	56	2578.13	FALSE	FALSE
MR-PCA	atopic_dermatitis	c_reactive_protein	-0.00722848	0.005224	0.166448	60	2165.93	FALSE	FALSE
MR-link 2	body_mass_index	diastolic_blood_pressure	-0.0303049	0.00637935	2.02943e-06	820	1386.17	FALSE	FALSE
MR-IVW	body_mass_index	diastolic_blood_pressure	-0.0628087	0.00533864	5.91861e-32	564	5331.7	FALSE	FALSE
MR-IVW LD	body_mass_index	diastolic_blood_pressure	-0.0785648	0.00494953	9.71734e-57	564	6065.27	FALSE	FALSE
MR-PCA	body_mass_index	diastolic_blood_pressure	-0.0595769	0.00408467	3.47515e-48	825	7078.13	FALSE	FALSE
MR-link 2	c_reactive_protein	total_cholesterol	-0.0189954	0.00358855	1.20114e-07	289	2457.94	FALSE	FALSE
MR-IVW	c_reactive_protein	total_cholesterol	0.00107244	0.00362967	0.767638	269	14575.3	FALSE	FALSE
MR-IVW LD	c_reactive_protein	total_cholesterol	-0.124062	0.00304666	0	269	33293.7	FALSE	FALSE
MR-PCA	c_reactive_protein	total_cholesterol	-0.0941526	0.00256421	3.7687e-295	289	28651.8	FALSE	FALSE
MR-link 2	covid_19	low_density_lipoprotein_cholesterol	-0.00660931	0.00277507	0.0172341	29	86.6943	FALSE	FALSE
MR-IVW	covid_19	low_density_lipoprotein_cholesterol	-0.000227045	0.00203035	0.910962	25	1885.14	FALSE	FALSE
MR-IVW LD	covid_19	low_density_lipoprotein_cholesterol	-0.000798879	0.00200882	0.690861	25	1889.51	FALSE	FALSE
MR-PCA	covid_19	low_density_lipoprotein_cholesterol	-0.00263391	0.00176669	0.135995	29	1462.16	FALSE	FALSE
MR-link 2	low_density_lipoprotein_cholesterol	stroke	0.0167325	0.00217322	1.36702e-14	449	586.632	FALSE	FALSE
MR-IVW	low_density_lipoprotein_cholesterol	stroke	0.0150594	0.00289007	1.88087e-07	421	689.585	FALSE	FALSE
MR-IVW LD	low_density_lipoprotein_cholesterol	stroke	0.0175805	0.00287668	9.87632e-10	421	782.345	FALSE	FALSE
MR-PCA	low_density_lipoprotein_cholesterol	stroke	0.0140115	0.00237161	3.46278e-09	451	772.704	FALSE	FALSE
MR-link 2	birth_weight	body_mass_index	0.0201921	0.00766289	0.00841256	701	800.561	FALSE	FALSE
MR-IVW	birth_weight	body_mass_index	0.0855306	0.00949797	2.15387e-19	146	1130.74	FALSE	FALSE
MR-IVW LD	birth_weight	body_mass_index	0.0966157	0.00873639	1.98312e-28	146	1385.9	FALSE	FALSE
MR-PCA	birth_weight	body_mass_index	0.0542306	0.00469394	7.10296e-31	899	5174.44	FALSE	FALSE
MR-link 2	birth_weight	c_reactive_protein	-8.12176e-12	4.96705e-09	0.998695	900	1169.74	FALSE	FALSE
MR-IVW	birth_weight	c_reactive_protein	-0.0357568	0.0042098	2.00133e-17	885	1702.75	FALSE	FALSE
MR-IVW LD	birth_weight	c_reactive_protein	-0.04208	0.0037928	1.33092e-28	885	2262.91	FALSE	FALSE
MR-PCA	birth_weight	c_reactive_protein	-0.0277504	0.00194493	3.4612e-46	957	2250.7	FALSE	FALSE
MR-link 2	c_reactive_protein	low_density_lipoprotein_cholesterol	-0.000160434	0.00359289	0.964384	289	2219.82	FALSE	FALSE
MR-IVW	c_reactive_protein	low_density_lipoprotein_cholesterol	0.00845965	0.00362848	0.0197292	269	9914.54	FALSE	FALSE
MR-IVW LD	c_reactive_protein	low_density_lipoprotein_cholesterol	-0.160809	0.00315222	0	269	31964.3	FALSE	FALSE
MR-PCA	c_reactive_protein	low_density_lipoprotein_cholesterol	-0.109535	0.00265644	0	289	25895.1	FALSE	FALSE
MR-link 2	smoking	systolic_blood_pressure	-0.035342	0.0146914	0.0161446	176	302.443	FALSE	FALSE
MR-IVW	smoking	systolic_blood_pressure	-0.0788371	0.0105675	8.63082e-14	155	1482.97	FALSE	FALSE
MR-IVW LD	smoking	systolic_blood_pressure	-0.0883385	0.0102425	6.42444e-18	155	1527.76	FALSE	FALSE
MR-PCA	smoking	systolic_blood_pressure	-0.0505848	0.00745188	1.13542e-11	176	1276.52	FALSE	FALSE
MR-link 2	atopic_dermatitis	child_onset_asthma	0.242303	0.0100232	4.14683e-129	59	310.94	FALSE	FALSE
MR-IVW	atopic_dermatitis	child_onset_asthma	0.381686	0.0104038	1.17133e-294	56	335.596	FALSE	FALSE
MR-IVW LD	atopic_dermatitis	child_onset_asthma	0.380887	0.00856382	0	56	455.351	FALSE	FALSE
MR-PCA	atopic_dermatitis	child_onset_asthma	0.34986	0.0071976	0	60	630.561	FALSE	FALSE
MR-link 2	child_onset_asthma	coronary_artery_disease	-0.0112754	0.00723035	0.118889	99	152.975	FALSE	FALSE
MR-IVW	child_onset_asthma	coronary_artery_disease	-0.00756998	0.00616331	0.219359	96	417.213	FALSE	FALSE
MR-IVW LD	child_onset_asthma	coronary_artery_disease	-0.0119115	0.00582794	0.0409667	96	495.924	FALSE	FALSE
MR-PCA	child_onset_asthma	coronary_artery_disease	-0.0102327	0.0048713	0.0356759	99	502.44	FALSE	FALSE
MR-link 2	diastolic_blood_pressure	body_mass_index	-0.0580838	0.00877089	3.53571e-11	556	995.461	FALSE	FALSE
MR-IVW	diastolic_blood_pressure	body_mass_index	-0.114668	0.00694291	2.82097e-61	266	3163.89	FALSE	FALSE
MR-IVW LD	diastolic_blood_pressure	body_mass_index	-0.12346	0.00616998	4.5289e-89	266	3695.3	FALSE	FALSE
MR-PCA	diastolic_blood_pressure	body_mass_index	-0.0975243	0.00498792	3.95846e-85	582	5538.72	FALSE	FALSE
MR-link 2	total_cholesterol	diastolic_blood_pressure	0.0201082	0.0039614	3.85417e-07	520	1299.35	FALSE	FALSE
MR-IVW	total_cholesterol	diastolic_blood_pressure	0.0103625	0.00465686	0.0260668	488	4174.95	FALSE	FALSE
MR-IVW LD	total_cholesterol	diastolic_blood_pressure	0.00732633	0.00373358	0.0497296	488	5404.32	FALSE	FALSE
MR-PCA	total_cholesterol	diastolic_blood_pressure	0.00864833	0.00326711	0.00811883	521	4691.26	FALSE	FALSE
MR-link 2	IL18:Q14116:OID20694:v1:Inflammation	coronary_artery_disease	0.00860005	0.00380716	0.0238889	20	69.9207	FALSE	FALSE
MR-IVW	IL18:Q14116:OID20694:v1:Inflammation	coronary_artery_disease	0.00161979	0.00283539	0.567812	19	553.398	FALSE	FALSE
MR-IVW LD	IL18:Q14116:OID20694:v1:Inflammation	coronary_artery_disease	0.00184011	0.00286844	0.521196	19	553.164	FALSE	FALSE
MR-PCA	IL18:Q14116:OID20694:v1:Inflammation	coronary_artery_disease	0.0055781	0.00264874	0.0352094	20	333.154	FALSE	FALSE
MR-link 2	birth_weight	atopic_dermatitis	7.47316e-14	3.72529e-09	0.999984	888	716.649	FALSE	FALSE
MR-IVW	birth_weight	atopic_dermatitis	-0.00242043	0.00894275	0.786654	898	985.116	FALSE	FALSE
MR-IVW LD	birth_weight	atopic_dermatitis	0.00145164	0.00846706	0.863873	898	1059.84	FALSE	FALSE
MR-PCA	birth_weight	atopic_dermatitis	0.00138844	0.00434564	0.749346	956	1017.83	FALSE	FALSE
MR-link 2	coronary_artery_disease	stroke	4.85872e-13	1.49012e-08	0.999974	199	720.075	FALSE	FALSE
MR-IVW	coronary_artery_disease	stroke	0.11506	0.00789998	4.71323e-48	194	623.462	FALSE	FALSE
MR-IVW LD	coronary_artery_disease	stroke	0.12398	0.00747201	7.87765e-62	194	667.125	FALSE	FALSE
MR-PCA	coronary_artery_disease	stroke	0.111785	0.00623792	8.20196e-72	199	569.482	FALSE	FALSE
MR-link 2	covid_19	systolic_blood_pressure	-0.00370353	0.00401392	0.356179	29	57.2097	FALSE	FALSE
MR-IVW	covid_19	systolic_blood_pressure	0.00378182	0.00343989	0.271593	25	178.189	FALSE	FALSE
MR-IVW LD	covid_19	systolic_blood_pressure	0.000763763	0.00260996	0.769801	25	181.874	FALSE	FALSE
MR-PCA	covid_19	systolic_blood_pressure	0.00143438	0.00232784	0.537771	29	177.211	FALSE	FALSE
MR-link 2	smoking	c_reactive_protein	0.253788	0.014588	8.68872e-68	176	249.787	FALSE	FALSE
MR-IVW	smoking	c_reactive_protein	0.195793	0.0116918	6.03602e-63	156	1162.91	FALSE	FALSE
MR-IVW LD	smoking	c_reactive_protein	0.192764	0.0115554	1.78229e-62	156	1168.43	FALSE	FALSE
MR-PCA	smoking	c_reactive_protein	0.166292	0.00797474	1.45254e-96	176	1526.74	FALSE	FALSE
MR-link 2	diastolic_blood_pressure	atopic_dermatitis	-0.0289919	0.0119996	0.0156896	605	684.934	FALSE	FALSE
MR-IVW	diastolic_blood_pressure	atopic_dermatitis	-0.0265978	0.0119179	0.0256317	593	974.79	FALSE	FALSE
MR-IVW LD	diastolic_blood_pressure	atopic_dermatitis	-0.024744	0.0114527	0.0307312	593	1035.67	FALSE	FALSE
MR-PCA	diastolic_blood_pressure	atopic_dermatitis	-0.0125645	0.00926375	0.175001	605	1011.14	FALSE	FALSE
MR-link 2	high_density_lipoprotein_cholesterol	smoking	-0.017331	0.00379432	4.93298e-06	659	900.194	FALSE	FALSE
MR-IVW	high_density_lipoprotein_cholesterol	smoking	-0.0138705	0.0046169	0.0026621	629	1561.34	FALSE	FALSE
MR-IVW LD	high_density_lipoprotein_cholesterol	smoking	-0.0141081	0.00435351	0.00119268	629	1701.07	FALSE	FALSE
MR-PCA	high_density_lipoprotein_cholesterol	smoking	-0.020834	0.0036354	9.99168e-09	659	1488.04	FALSE	FALSE
MR-link 2	coronary_artery_disease	body_mass_index	-0.00160909	0.0159129	0.919456	190	419.643	FALSE	FALSE
MR-IVW	coronary_artery_disease	body_mass_index	-0.0447463	0.0137822	0.00116757	105	1698.62	FALSE	FALSE
MR-IVW LD	coronary_artery_disease	body_mass_index	-0.0643513	0.0129721	7.02269e-07	105	1729.63	FALSE	FALSE
MR-PCA	coronary_artery_disease	body_mass_index	0.0152773	0.010707	0.153622	194	2895.83	FALSE	FALSE
MR-link 2	child_onset_asthma	c_reactive_protein	0.051619	0.0106042	1.12852e-06	99	168.347	FALSE	FALSE
MR-IVW	child_onset_asthma	c_reactive_protein	0.0635518	0.00856388	1.16311e-13	98	1290.72	FALSE	FALSE
MR-IVW LD	child_onset_asthma	c_reactive_protein	0.0544279	0.0080723	1.55635e-11	98	1312.26	FALSE	FALSE
MR-PCA	child_onset_asthma	c_reactive_protein	0.060283	0.00657606	4.86174e-20	99	2270.37	FALSE	FALSE
MR-link 2	total_cholesterol	adult_onset_asthma	-0.00383321	0.0047834	0.422925	518	670.963	FALSE	FALSE
MR-IVW	total_cholesterol	adult_onset_asthma	0.00279241	0.00578414	0.62926	495	1029.74	FALSE	FALSE
MR-IVW LD	total_cholesterol	adult_onset_asthma	0.00291043	0.00555309	0.600202	495	1074.43	FALSE	FALSE
MR-PCA	total_cholesterol	adult_onset_asthma	0.00816295	0.00488864	0.0949628	519	986.109	FALSE	FALSE
MR-link 2	high_density_lipoprotein_cholesterol	total_cholesterol	0.246022	0.00322779	0	659	7761.95	FALSE	FALSE
MR-IVW	high_density_lipoprotein_cholesterol	total_cholesterol	0.214899	0.0038252	0	629	13097.6	FALSE	FALSE
MR-IVW LD	high_density_lipoprotein_cholesterol	total_cholesterol	0.125857	0.00273742	0	629	43296.4	FALSE	FALSE
MR-PCA	high_density_lipoprotein_cholesterol	total_cholesterol	0.136338	0.00228851	0	659	41910.8	FALSE	FALSE
MR-link 2	covid_19	stroke	0.000853178	0.00222557	0.701458	29	43.2488	FALSE	FALSE
MR-IVW	covid_19	stroke	0.00179336	0.00190932	0.347593	26	79.4175	FALSE	FALSE
MR-IVW LD	covid_19	stroke	0.00184785	0.00192425	0.336907	26	79.36	FALSE	FALSE
MR-PCA	covid_19	stroke	0.00154045	0.00168518	0.360654	29	63.1778	FALSE	FALSE
MR-link 2	non_high_density_lipoprotein_cholesterol	smoking	0.0123181	0.00347461	0.000392352	398	519.059	FALSE	FALSE
MR-IVW	non_high_density_lipoprotein_cholesterol	smoking	-0.00380628	0.00423972	0.369311	382	771.398	FALSE	FALSE
MR-IVW LD	non_high_density_lipoprotein_cholesterol	smoking	-0.00456971	0.00408075	0.26279	382	819.551	FALSE	FALSE
MR-PCA	non_high_density_lipoprotein_cholesterol	smoking	-0.000130496	0.00361061	0.971169	398	781.611	FALSE	FALSE
MR-link 2	stroke	smoking	0.125872	0.0624168	0.0437327	24	45.8586	FALSE	FALSE
MR-IVW	stroke	smoking	0.122263	0.0508352	0.0161688	22	83.6467	FALSE	FALSE
MR-IVW LD	stroke	smoking	0.122263	0.0508352	0.0161688	22	83.6467	FALSE	FALSE
MR-PCA	stroke	smoking	0.055174	0.0362187	0.127669	24	98.1951	FALSE	FALSE
MR-link 2	total_cholesterol	stroke	0.0148371	0.00236354	3.44083e-10	519	722.914	FALSE	FALSE
MR-IVW	total_cholesterol	stroke	0.009904	0.00284123	0.000490638	492	894.725	FALSE	FALSE
MR-IVW LD	total_cholesterol	stroke	0.0107476	0.00280748	0.00012909	492	985.457	FALSE	FALSE
MR-PCA	total_cholesterol	stroke	0.0114422	0.00246084	3.32373e-06	520	884.671	FALSE	FALSE
MR-link 2	systolic_blood_pressure	type_2_diabetes	0.158294	0.00913072	2.49647e-67	589	1124.58	FALSE	FALSE
MR-IVW	systolic_blood_pressure	type_2_diabetes	0.147947	0.00868836	5.07315e-65	578	3425.44	FALSE	FALSE
MR-IVW LD	systolic_blood_pressure	type_2_diabetes	0.151757	0.00779476	2.00685e-84	578	3812.74	FALSE	FALSE
MR-PCA	systolic_blood_pressure	type_2_diabetes	0.152042	0.00632504	1.11116e-127	589	3132.82	FALSE	FALSE
MR-link 2	non_high_density_lipoprotein_cholesterol	covid_19	0.0180153	0.0251704	0.474156	392	476.042	FALSE	FALSE
MR-IVW	non_high_density_lipoprotein_cholesterol	covid_19	-0.00489387	0.0316185	0.876996	343	592.713	FALSE	FALSE
MR-IVW LD	non_high_density_lipoprotein_cholesterol	covid_19	-0.00820054	0.0303663	0.787119	343	606.527	FALSE	FALSE
MR-PCA	non_high_density_lipoprotein_cholesterol	covid_19	-0.00528738	0.0254903	0.835676	396	598.566	FALSE	FALSE
MR-link 2	non_high_density_lipoprotein_cholesterol	low_density_lipoprotein_cholesterol	0.872703	0.00297698	0	396	2542.24	FALSE	FALSE
MR-IVW	non_high_density_lipoprotein_cholesterol	low_density_lipoprotein_cholesterol	0.889432	0.00313011	0	382	4973.08	FALSE	FALSE
MR-IVW LD	non_high_density_lipoprotein_cholesterol	low_density_lipoprotein_cholesterol	0.931252	0.0026487	0	382	6312.4	FALSE	FALSE
MR-PCA	non_high_density_lipoprotein_cholesterol	low_density_lipoprotein_cholesterol	0.917254	0.00234813	0	396	7095.77	FALSE	FALSE
MR-link 2	atopic_dermatitis	non_high_density_lipoprotein_cholesterol	1.93922e-14	1.49012e-08	0.999999	60	102.104	FALSE	FALSE
MR-IVW	atopic_dermatitis	non_high_density_lipoprotein_cholesterol	-0.0187286	0.00607458	0.00204853	56	282.659	FALSE	FALSE
MR-IVW LD	atopic_dermatitis	non_high_density_lipoprotein_cholesterol	-0.0155961	0.00505257	0.0020235	56	290.25	FALSE	FALSE
MR-PCA	atopic_dermatitis	non_high_density_lipoprotein_cholesterol	-0.0144231	0.00412403	0.000469942	60	346.115	FALSE	FALSE
MR-link 2	diastolic_blood_pressure	birth_weight	-0.168317	0.00989815	7.55828e-65	605	1101.15	FALSE	FALSE
MR-IVW	diastolic_blood_pressure	birth_weight	-0.136779	0.00835053	2.67034e-60	593	2151.51	FALSE	FALSE
MR-IVW LD	diastolic_blood_pressure	birth_weight	-0.13621	0.00785769	2.57805e-67	593	2413.61	FALSE	FALSE
MR-PCA	diastolic_blood_pressure	birth_weight	-0.121169	0.0063552	4.82521e-81	605	2236.82	FALSE	FALSE
MR-link 2	atopic_dermatitis	adult_onset_asthma	0.098058	0.00820915	6.8983e-33	59	228.093	FALSE	FALSE
MR-IVW	atopic_dermatitis	adult_onset_asthma	0.167342	0.00907899	7.29764e-76	56	290.475	FALSE	FALSE
MR-IVW LD	atopic_dermatitis	adult_onset_asthma	0.1728	0.00839812	4.49838e-94	56	326.449	FALSE	FALSE
MR-PCA	atopic_dermatitis	adult_onset_asthma	0.164256	0.00707466	3.03009e-119	60	395.374	FALSE	FALSE
MR-link 2	birth_weight	non_high_density_lipoprotein_cholesterol	1.11444e-13	3.9825e-09	0.999978	902	1131.21	FALSE	FALSE
MR-IVW	birth_weight	non_high_density_lipoprotein_cholesterol	-0.0204131	0.00334938	1.09709e-09	905	2471.26	FALSE	FALSE
MR-IVW LD	birth_weight	non_high_density_lipoprotein_cholesterol	-0.0214858	0.00294964	3.23618e-13	905	2975.83	FALSE	FALSE
MR-PCA	birth_weight	non_high_density_lipoprotein_cholesterol	-0.0141474	0.00147398	8.13883e-22	956	3168.92	FALSE	FALSE
MR-link 2	birth_weight	type_2_diabetes	1.12675e-14	6.664e-09	0.999999	891	1322.4	FALSE	FALSE
MR-IVW	birth_weight	type_2_diabetes	-0.0641572	0.00631668	3.09092e-24	908	1477.13	FALSE	FALSE
MR-IVW LD	birth_weight	type_2_diabetes	-0.0850749	0.00561199	6.55881e-52	908	2256.9	FALSE	FALSE
MR-PCA	birth_weight	type_2_diabetes	-0.0403858	0.00281681	1.27761e-46	956	2205.31	FALSE	FALSE
MR-link 2	low_density_lipoprotein_cholesterol	smoking	0.00640613	0.00434031	0.139954	450	586.331	FALSE	FALSE
MR-IVW	low_density_lipoprotein_cholesterol	smoking	-0.00438101	0.00503734	0.384461	427	875.517	FALSE	FALSE
MR-IVW LD	low_density_lipoprotein_cholesterol	smoking	-0.00385333	0.00486604	0.42843	427	947.522	FALSE	FALSE
MR-PCA	low_density_lipoprotein_cholesterol	smoking	-0.00213071	0.00423888	0.615203	450	929.406	FALSE	FALSE
MR-link 2	atopic_dermatitis	stroke	-0.00102724	0.0044614	0.817898	59	79.8033	FALSE	FALSE
MR-IVW	atopic_dermatitis	stroke	0.00204846	0.00453999	0.651843	56	108.007	FALSE	FALSE
MR-IVW LD	atopic_dermatitis	stroke	0.00361436	0.00428555	0.399015	56	110.338	FALSE	FALSE
MR-PCA	atopic_dermatitis	stroke	0.000170324	0.00357138	0.961962	60	94.2455	FALSE	FALSE
MR-link 2	adult_onset_asthma	child_onset_asthma	0.947234	0.0343565	2.49706e-167	40	150.322	FALSE	FALSE
MR-IVW	adult_onset_asthma	child_onset_asthma	0.990774	0.0221385	0	40	361.182	FALSE	FALSE
MR-IVW LD	adult_onset_asthma	child_onset_asthma	1.00095	0.0198687	0	40	435.568	FALSE	FALSE
MR-PCA	adult_onset_asthma	child_onset_asthma	0.846424	0.0154645	0	40	632.473	FALSE	FALSE
MR-PRESSO	IL18:Q14116:OID20694:v1:Inflammation	adult_onset_asthma	-0.0199787	0.0133867	0.152906			FALSE	FALSE
MR-APSS	IL18:Q14116:OID20694:v1:Inflammation	adult_onset_asthma	-0.0347946	0.0186685	0.062348			FALSE	FALSE
MR-PRESSO	IL18:Q14116:OID20694:v1:Inflammation	atopic_dermatitis	-0.0216382	0.028636	0.460215			FALSE	FALSE
MR-APSS	IL18:Q14116:OID20694:v1:Inflammation	atopic_dermatitis	-0.010832	0.0306405	0.7237			FALSE	FALSE
MR-PRESSO	IL18:Q14116:OID20694:v1:Inflammation	birth_weight	-0.0109312	0.0225948	0.636579			FALSE	FALSE
MR-APSS	IL18:Q14116:OID20694:v1:Inflammation	birth_weight	0.000516635	0.0328111	0.98744			FALSE	FALSE
MR-PRESSO	IL18:Q14116:OID20694:v1:Inflammation	body_mass_index	0.0070514	0.00830321	0.407549			FALSE	FALSE
MR-APSS	IL18:Q14116:OID20694:v1:Inflammation	body_mass_index	0.00476174	0.0135914	0.72608			FALSE	FALSE
MR-PRESSO	IL18:Q14116:OID20694:v1:Inflammation	c_reactive_protein	0.0308754	0.0130178	0.0325808			FALSE	FALSE
MR-APSS	IL18:Q14116:OID20694:v1:Inflammation	c_reactive_protein	0.157283	0.074757	0.035385			FALSE	FALSE
MR-PRESSO	IL18:Q14116:OID20694:v1:Inflammation	child_onset_asthma	-0.0193629	0.0157193	0.234795			FALSE	FALSE
MR-APSS	IL18:Q14116:OID20694:v1:Inflammation	child_onset_asthma	-0.0117128	0.025213	0.64225			FALSE	FALSE
MR-PRESSO	IL18:Q14116:OID20694:v1:Inflammation	coronary_artery_disease	-0.000901274	0.00762461	0.907711			FALSE	FALSE
MR-APSS	IL18:Q14116:OID20694:v1:Inflammation	coronary_artery_disease	-0.0316316	0.039555	0.42389			FALSE	FALSE
MR-PRESSO	IL18:Q14116:OID20694:v1:Inflammation	covid_19						FALSE	FALSE
MR-APSS	IL18:Q14116:OID20694:v1:Inflammation	covid_19	0.044136	0.065248	0.49876			FALSE	FALSE
MR-PRESSO	IL18:Q14116:OID20694:v1:Inflammation	diastolic_blood_pressure	0.0115072	0.0141526	0.435104			FALSE	FALSE
MR-APSS	IL18:Q14116:OID20694:v1:Inflammation	diastolic_blood_pressure	0.00056688	0.0239604	0.98112			FALSE	FALSE
MR-PRESSO	IL18:Q14116:OID20694:v1:Inflammation	high_density_lipoprotein_cholesterol	-0.0443257	0.0129737	0.0189083			FALSE	FALSE
MR-APSS	IL18:Q14116:OID20694:v1:Inflammation	high_density_lipoprotein_cholesterol	0.0490718	0.0728776	0.50073			FALSE	FALSE
MR-PRESSO	IL18:Q14116:OID20694:v1:Inflammation	low_density_lipoprotein_cholesterol	-0.0350552	0.0144809	0.0460386			FALSE	FALSE
MR-APSS	IL18:Q14116:OID20694:v1:Inflammation	low_density_lipoprotein_cholesterol	-0.00352634	0.0350689	0.9199			FALSE	FALSE
MR-PRESSO	IL18:Q14116:OID20694:v1:Inflammation	non_high_density_lipoprotein_cholesterol	-0.0250279	0.0131597	0.0936993			FALSE	FALSE
MR-APSS	IL18:Q14116:OID20694:v1:Inflammation	non_high_density_lipoprotein_cholesterol	0.0113802	0.0386629	0.76849			FALSE	FALSE
MR-PRESSO	IL18:Q14116:OID20694:v1:Inflammation	smoking	-0.0153419	0.00937545	0.122562			FALSE	FALSE
MR-APSS	IL18:Q14116:OID20694:v1:Inflammation	smoking	-0.0149598	0.0157953	0.34359			FALSE	FALSE
MR-PRESSO	IL18:Q14116:OID20694:v1:Inflammation	stroke	-0.000610038	0.00649218	0.926304			FALSE	FALSE
MR-APSS	IL18:Q14116:OID20694:v1:Inflammation	stroke	-0.00190898	0.00950053	0.84075			FALSE	FALSE
MR-PRESSO	IL18:Q14116:OID20694:v1:Inflammation	systolic_blood_pressure	-0.00111368	0.0112356	0.922826			FALSE	FALSE
MR-APSS	IL18:Q14116:OID20694:v1:Inflammation	systolic_blood_pressure	-0.0388858	0.0293241	0.18482			FALSE	FALSE
MR-PRESSO	IL18:Q14116:OID20694:v1:Inflammation	total_cholesterol	-0.0363558	0.00891102	0.00954114			FALSE	FALSE
MR-APSS	IL18:Q14116:OID20694:v1:Inflammation	total_cholesterol	-0.0104211	0.0370095	0.77827			FALSE	FALSE
MR-PRESSO	IL18:Q14116:OID20694:v1:Inflammation	type_2_diabetes	-0.00218428	0.0122241	0.86018			FALSE	FALSE
MR-APSS	IL18:Q14116:OID20694:v1:Inflammation	type_2_diabetes	-0.00753449	0.0160964	0.63972			FALSE	FALSE
MR-PRESSO	adult_onset_asthma	IL18:Q14116:OID20694:v1:Inflammation	0.254736	0.0630446	0.000267772			FALSE	FALSE
MR-APSS	adult_onset_asthma	IL18:Q14116:OID20694:v1:Inflammation	0.260342	0.0989188	0.0084914			FALSE	FALSE
MR-PRESSO	adult_onset_asthma	atopic_dermatitis	0.796545	0.0826263	6.68031e-10			FALSE	FALSE
MR-APSS	adult_onset_asthma	atopic_dermatitis	0.833543	0.142687	5.1647e-09			FALSE	FALSE
MR-PRESSO	adult_onset_asthma	birth_weight	0.00516785	0.0489224	0.916576			FALSE	FALSE
MR-APSS	adult_onset_asthma	birth_weight	0.0483006	0.0815851	0.55383			FALSE	FALSE
MR-PRESSO	adult_onset_asthma	body_mass_index	-0.0411646	0.025146	0.112074			FALSE	FALSE
MR-APSS	adult_onset_asthma	body_mass_index	-0.0603164	0.0389306	0.1213			FALSE	FALSE
MR-PRESSO	adult_onset_asthma	c_reactive_protein	0.0732383	0.0249522	0.00622921			FALSE	FALSE
MR-APSS	adult_onset_asthma	c_reactive_protein	0.10788	0.0508075	0.033728			FALSE	FALSE
MR-PRESSO	adult_onset_asthma	child_onset_asthma	1.04958	0.0553775	3.01892e-18			FALSE	FALSE
MR-APSS	adult_onset_asthma	child_onset_asthma	1.11336	0.0981294	7.7787e-30			FALSE	FALSE
MR-PRESSO	adult_onset_asthma	coronary_artery_disease	0.000430335	0.0149592	0.977218			FALSE	FALSE
MR-APSS	adult_onset_asthma	coronary_artery_disease	-0.0470174	0.0309404	0.12861			FALSE	FALSE
MR-PRESSO	adult_onset_asthma	covid_19	-0.0936549	0.155843	0.551633			FALSE	FALSE
MR-APSS	adult_onset_asthma	covid_19	-0.0985676	0.176185	0.57585			FALSE	FALSE
MR-PRESSO	adult_onset_asthma	diastolic_blood_pressure	0.03701	0.0290281	0.213182			FALSE	FALSE
MR-APSS	adult_onset_asthma	diastolic_blood_pressure	0.0815059	0.0513742	0.11262			FALSE	FALSE
MR-PRESSO	adult_onset_asthma	high_density_lipoprotein_cholesterol	0.0469396	0.0164631	0.00794296			FALSE	FALSE
MR-APSS	adult_onset_asthma	high_density_lipoprotein_cholesterol	0.0319757	0.0506082	0.5275			FALSE	FALSE
MR-PRESSO	adult_onset_asthma	low_density_lipoprotein_cholesterol	0.0125538	0.0155536	0.42574			FALSE	FALSE
MR-APSS	adult_onset_asthma	low_density_lipoprotein_cholesterol	0.107414	0.074386	0.14874			FALSE	FALSE
MR-PRESSO	adult_onset_asthma	non_high_density_lipoprotein_cholesterol	0.0140759	0.0170011	0.413652			FALSE	FALSE
MR-APSS	adult_onset_asthma	non_high_density_lipoprotein_cholesterol	0.0779319	0.062745	0.21422			FALSE	FALSE
MR-PRESSO	adult_onset_asthma	smoking	-0.0492447	0.0187642	0.0130469			FALSE	FALSE
MR-APSS	adult_onset_asthma	smoking	-0.0706596	0.0383581	0.06546			FALSE	FALSE
MR-PRESSO	adult_onset_asthma	stroke						FALSE	FALSE
MR-APSS	adult_onset_asthma	stroke	0.00789907	0.012847	0.53865			FALSE	FALSE
MR-PRESSO	adult_onset_asthma	systolic_blood_pressure	0.0347829	0.0279151	0.222728			FALSE	FALSE
MR-APSS	adult_onset_asthma	systolic_blood_pressure	0.0910837	0.0466479	0.050869			FALSE	FALSE
MR-PRESSO	adult_onset_asthma	total_cholesterol	0.0328412	0.0169801	0.0625835			FALSE	FALSE
MR-APSS	adult_onset_asthma	total_cholesterol	0.074634	0.0585215	0.20219			FALSE	FALSE
MR-PRESSO	adult_onset_asthma	type_2_diabetes	-0.0227549	0.0278524	0.419466			FALSE	FALSE
MR-APSS	adult_onset_asthma	type_2_diabetes	-0.0227778	0.0721907	0.75236			FALSE	FALSE
MR-PRESSO	atopic_dermatitis	IL18:Q14116:OID20694:v1:Inflammation						FALSE	FALSE
MR-APSS	atopic_dermatitis	IL18:Q14116:OID20694:v1:Inflammation	0.0872807	0.044138	0.047991			FALSE	FALSE
MR-PRESSO	atopic_dermatitis	adult_onset_asthma	0.227111	0.0207823	2.99937e-14			FALSE	FALSE
MR-APSS	atopic_dermatitis	adult_onset_asthma	0.230964	0.0280099	1.6407e-16			FALSE	FALSE
MR-PRESSO	atopic_dermatitis	birth_weight	-0.0862445	0.0235863	0.000633394			FALSE	FALSE
MR-APSS	atopic_dermatitis	birth_weight	-0.0469412	0.0362322	0.19513			FALSE	FALSE
MR-PRESSO	atopic_dermatitis	body_mass_index	-0.0129913	0.0100071	0.200553			FALSE	FALSE
MR-APSS	atopic_dermatitis	body_mass_index	-0.0247532	0.0168938	0.14286			FALSE	FALSE
MR-PRESSO	atopic_dermatitis	c_reactive_protein	0.0246934	0.0142176	0.0891115			FALSE	FALSE
MR-APSS	atopic_dermatitis	c_reactive_protein	0.0541086	0.023848	0.023275			FALSE	FALSE
MR-PRESSO	atopic_dermatitis	child_onset_asthma	0.373399	0.0242374	5.37143e-20			FALSE	FALSE
MR-APSS	atopic_dermatitis	child_onset_asthma	0.425081	0.0367011	5.0709e-31			FALSE	FALSE
MR-PRESSO	atopic_dermatitis	coronary_artery_disease	-0.0122753	0.00723363	0.0957982			FALSE	FALSE
MR-APSS	atopic_dermatitis	coronary_artery_disease	-0.00872751	0.0105254	0.407			FALSE	FALSE
MR-PRESSO	atopic_dermatitis	covid_19						FALSE	FALSE
MR-APSS	atopic_dermatitis	covid_19	-0.00949674	0.0650142	0.88386			FALSE	FALSE
MR-PRESSO	atopic_dermatitis	diastolic_blood_pressure	0.0215207	0.0109659	0.0556388			FALSE	FALSE
MR-APSS	atopic_dermatitis	diastolic_blood_pressure	0.0377169	0.0164983	0.022248			FALSE	FALSE
MR-PRESSO	atopic_dermatitis	high_density_lipoprotein_cholesterol	-0.00860857	0.00951191	0.37027			FALSE	FALSE
MR-APSS	atopic_dermatitis	high_density_lipoprotein_cholesterol	-0.00293433	0.0152989	0.8479			FALSE	FALSE
MR-PRESSO	atopic_dermatitis	low_density_lipoprotein_cholesterol	0.00350202	0.00842845	0.679708			FALSE	FALSE
MR-APSS	atopic_dermatitis	low_density_lipoprotein_cholesterol	-0.0113639	0.0144198	0.43065			FALSE	FALSE
MR-PRESSO	atopic_dermatitis	non_high_density_lipoprotein_cholesterol	-0.0116711	0.0097273	0.236217			FALSE	FALSE
MR-APSS	atopic_dermatitis	non_high_density_lipoprotein_cholesterol	-0.00793595	0.0155809	0.61052			FALSE	FALSE
MR-PRESSO	atopic_dermatitis	smoking	0.0102767	0.0110555	0.35698			FALSE	FALSE
MR-APSS	atopic_dermatitis	smoking	0.00680824	0.0136517	0.61798			FALSE	FALSE
MR-PRESSO	atopic_dermatitis	stroke	0.00065015	0.00707425	0.927115			FALSE	FALSE
MR-APSS	atopic_dermatitis	stroke	-0.00153795	0.00746151	0.8367			FALSE	FALSE
MR-PRESSO	atopic_dermatitis	systolic_blood_pressure	0.00311666	0.00985168	0.753131			FALSE	FALSE
MR-APSS	atopic_dermatitis	systolic_blood_pressure	0.0310959	0.0180707	0.085289			FALSE	FALSE
MR-PRESSO	atopic_dermatitis	total_cholesterol	0.00222348	0.00995682	0.82435			FALSE	FALSE
MR-APSS	atopic_dermatitis	total_cholesterol	-0.00935807	0.0170554	0.58322			FALSE	FALSE
MR-PRESSO	atopic_dermatitis	type_2_diabetes	-0.0146836	0.0151179	0.335826			FALSE	FALSE
MR-APSS	atopic_dermatitis	type_2_diabetes	0.0171519	0.021046	0.41509			FALSE	FALSE
MR-PRESSO	body_mass_index	IL18:Q14116:OID20694:v1:Inflammation	0.181039	0.0222552	1.4345e-15			FALSE	FALSE
MR-APSS	body_mass_index	IL18:Q14116:OID20694:v1:Inflammation	0.15146	0.0429709	0.00042393			FALSE	FALSE
MR-PRESSO	body_mass_index	adult_onset_asthma	0.0629623	0.00809812	2.17981e-14			FALSE	FALSE
MR-APSS	body_mass_index	adult_onset_asthma	0.0381293	0.0159546	0.016855			FALSE	FALSE
MR-PRESSO	body_mass_index	atopic_dermatitis	0.0224018	0.0130483	0.0863706			FALSE	FALSE
MR-APSS	body_mass_index	atopic_dermatitis	0.0140969	0.0271842	0.60406			FALSE	FALSE
MR-PRESSO	body_mass_index	birth_weight	0.0957839	0.0155527	1.21274e-09			FALSE	FALSE
MR-APSS	body_mass_index	birth_weight	0.13343	0.0390434	0.00063206			FALSE	FALSE
MR-PRESSO	body_mass_index	c_reactive_protein	0.382108	0.00771205	1.47593e-246			FALSE	FALSE
MR-APSS	body_mass_index	c_reactive_protein	0.318468	0.0323904	8.1836e-23			FALSE	FALSE
MR-PRESSO	body_mass_index	child_onset_asthma	0.00177026	0.00841611	0.833451			FALSE	FALSE
MR-APSS	body_mass_index	child_onset_asthma	-0.0118711	0.0197254	0.5473			FALSE	FALSE
MR-PRESSO	body_mass_index	coronary_artery_disease	0.118613	0.00485998	2.86685e-99			FALSE	FALSE
MR-APSS	body_mass_index	coronary_artery_disease	0.0797774	0.0164584	1.252e-06			FALSE	FALSE
MR-PRESSO	body_mass_index	covid_19	0.541423	0.0402688	1.51215e-37			FALSE	FALSE
MR-APSS	body_mass_index	covid_19	0.557952	0.0713601	5.332e-15			FALSE	FALSE
MR-PRESSO	body_mass_index	diastolic_blood_pressure	-0.0275182	0.0077944	0.000440752			FALSE	FALSE
MR-APSS	body_mass_index	diastolic_blood_pressure	-0.0948045	0.0278413	0.00066123			FALSE	FALSE
MR-PRESSO	body_mass_index	high_density_lipoprotein_cholesterol	-0.277628	0.00587522	1.16239e-225			FALSE	FALSE
MR-APSS	body_mass_index	high_density_lipoprotein_cholesterol	-0.139907	0.0421831	0.00091101			FALSE	FALSE
MR-PRESSO	body_mass_index	low_density_lipoprotein_cholesterol	0.0139658	0.0051394	0.00672691			FALSE	FALSE
MR-APSS	body_mass_index	low_density_lipoprotein_cholesterol	-0.0640727	0.0352901	0.069431			FALSE	FALSE
MR-PRESSO	body_mass_index	non_high_density_lipoprotein_cholesterol	0.0864995	0.00570679	1.19379e-45			FALSE	FALSE
MR-APSS	body_mass_index	non_high_density_lipoprotein_cholesterol	-0.0034581	0.0262009	0.895			FALSE	FALSE
MR-PRESSO	body_mass_index	smoking	0.122803	0.00860276	2.56123e-41			FALSE	FALSE
MR-APSS	body_mass_index	smoking	0.134325	0.0195057	5.7202e-12			FALSE	FALSE
MR-PRESSO	body_mass_index	stroke	0.0318513	0.00384727	4.795e-16			FALSE	FALSE
MR-APSS	body_mass_index	stroke	0.0270414	0.00732965	0.00022486			FALSE	FALSE
MR-PRESSO	body_mass_index	systolic_blood_pressure	-0.00782758	0.00801478	0.329069			FALSE	FALSE
MR-APSS	body_mass_index	systolic_blood_pressure	-0.0727516	0.0266518	0.0063391			FALSE	FALSE
MR-PRESSO	body_mass_index	total_cholesterol	-0.0191544	0.00506776	0.000169266			FALSE	FALSE
MR-APSS	body_mass_index	total_cholesterol	-0.0824638	0.0366774	0.024554			FALSE	FALSE
MR-PRESSO	body_mass_index	type_2_diabetes	0.487505	0.0108569	6.80469e-222			FALSE	FALSE
MR-APSS	body_mass_index	type_2_diabetes	0.397419	0.0438978	1.3873e-19			FALSE	FALSE
MR-PRESSO	c_reactive_protein	IL18:Q14116:OID20694:v1:Inflammation	0.206221	0.0330336	1.60827e-09			FALSE	FALSE
MR-APSS	c_reactive_protein	IL18:Q14116:OID20694:v1:Inflammation	0.221638	0.0407044	5.1784e-08			FALSE	FALSE
MR-PRESSO	c_reactive_protein	adult_onset_asthma	0.0131559	0.0119325	0.27119			FALSE	FALSE
MR-APSS	c_reactive_protein	adult_onset_asthma	-0.00215956	0.0139468	0.87695			FALSE	FALSE
MR-PRESSO	c_reactive_protein	atopic_dermatitis	0.051777	0.019555	0.00857402			FALSE	FALSE
MR-APSS	c_reactive_protein	atopic_dermatitis	0.0198491	0.0273918	0.46868			FALSE	FALSE
MR-PRESSO	c_reactive_protein	birth_weight	-0.0681485	0.0203959	0.000991727			FALSE	FALSE
MR-APSS	c_reactive_protein	birth_weight	-0.0296857	0.0390554	0.4472			FALSE	FALSE
MR-PRESSO	c_reactive_protein	body_mass_index	0.205964	0.0140669	1.99132e-32			FALSE	FALSE
MR-APSS	c_reactive_protein	body_mass_index	0.148604	0.0283888	1.6535e-07			FALSE	FALSE
MR-PRESSO	c_reactive_protein	child_onset_asthma	0.0337468	0.0124639	0.00722911			FALSE	FALSE
MR-APSS	c_reactive_protein	child_onset_asthma	0.00596762	0.0195027	0.75961			FALSE	FALSE
MR-PRESSO	c_reactive_protein	coronary_artery_disease	0.0271644	0.00738113	0.000283462			FALSE	FALSE
MR-APSS	c_reactive_protein	coronary_artery_disease	-0.0207804	0.0147355	0.15847			FALSE	FALSE
MR-PRESSO	c_reactive_protein	covid_19	0.1415	0.0508107	0.0057103			FALSE	FALSE
MR-APSS	c_reactive_protein	covid_19	0.185545	0.0685482	0.0067939			FALSE	FALSE
MR-PRESSO	c_reactive_protein	diastolic_blood_pressure	0.0105914	0.0112751	0.34863			FALSE	FALSE
MR-APSS	c_reactive_protein	diastolic_blood_pressure	-0.0308351	0.0203526	0.12976			FALSE	FALSE
MR-PRESSO	c_reactive_protein	high_density_lipoprotein_cholesterol	-0.0527042	0.00909017	2.95648e-08			FALSE	FALSE
MR-APSS	c_reactive_protein	high_density_lipoprotein_cholesterol	0.120117	0.0374883	0.0013548			FALSE	FALSE
MR-PRESSO	c_reactive_protein	low_density_lipoprotein_cholesterol	0.0107062	0.0100177	0.286607			FALSE	FALSE
MR-APSS	c_reactive_protein	low_density_lipoprotein_cholesterol	0.0305054	0.0336386	0.36448			FALSE	FALSE
MR-PRESSO	c_reactive_protein	non_high_density_lipoprotein_cholesterol	0.0457733	0.0119604	0.000175354			FALSE	FALSE
MR-APSS	c_reactive_protein	non_high_density_lipoprotein_cholesterol	0.0115453	0.0349113	0.74087			FALSE	FALSE
MR-PRESSO	c_reactive_protein	smoking	0.0192405	0.00982205	0.0511687			FALSE	FALSE
MR-APSS	c_reactive_protein	smoking	0.015496	0.0134889	0.25064			FALSE	FALSE
MR-PRESSO	c_reactive_protein	stroke	-0.00204745	0.0056539	0.717527			FALSE	FALSE
MR-APSS	c_reactive_protein	stroke	-0.00353849	0.00661385	0.59264			FALSE	FALSE
MR-PRESSO	c_reactive_protein	systolic_blood_pressure	0.0173903	0.0106777	0.104829			FALSE	FALSE
MR-APSS	c_reactive_protein	systolic_blood_pressure	-0.0335797	0.0199503	0.092343			FALSE	FALSE
MR-PRESSO	c_reactive_protein	total_cholesterol	-0.0186066	0.0100202	0.0649671			FALSE	FALSE
MR-APSS	c_reactive_protein	total_cholesterol	-0.0112061	0.033938	0.74125			FALSE	FALSE
MR-PRESSO	c_reactive_protein	type_2_diabetes	0.0793183	0.0180029	1.61587e-05			FALSE	FALSE
MR-APSS	c_reactive_protein	type_2_diabetes	0.0379396	0.0334722	0.25702			FALSE	FALSE
MR-PRESSO	child_onset_asthma	IL18:Q14116:OID20694:v1:Inflammation	0.107647	0.0466317	0.0233185			FALSE	FALSE
MR-APSS	child_onset_asthma	IL18:Q14116:OID20694:v1:Inflammation	0.0936404	0.0644587	0.1463			FALSE	FALSE
MR-PRESSO	child_onset_asthma	adult_onset_asthma	0.529423	0.0225849	7.30083e-39			FALSE	FALSE
MR-APSS	child_onset_asthma	adult_onset_asthma	0.540635	0.0398888	7.5483e-42			FALSE	FALSE
MR-PRESSO	child_onset_asthma	atopic_dermatitis	0.653439	0.0426823	8.7694e-25			FALSE	FALSE
MR-APSS	child_onset_asthma	atopic_dermatitis	0.807853	0.0743587	1.7059e-27			FALSE	FALSE
MR-PRESSO	child_onset_asthma	birth_weight	-0.0306709	0.0292004	0.297217			FALSE	FALSE
MR-APSS	child_onset_asthma	birth_weight	0.00100597	0.0415181	0.98067			FALSE	FALSE
MR-PRESSO	child_onset_asthma	body_mass_index	-0.0107659	0.0162995	0.510854			FALSE	FALSE
MR-APSS	child_onset_asthma	body_mass_index	-0.0237394	0.0212464	0.26385			FALSE	FALSE
MR-PRESSO	child_onset_asthma	c_reactive_protein	0.0655615	0.0175961	0.000380919			FALSE	FALSE
MR-APSS	child_onset_asthma	c_reactive_protein	0.053712	0.0307237	0.080425			FALSE	FALSE
MR-PRESSO	child_onset_asthma	coronary_artery_disease	-0.0126776	0.00869886	0.148739			FALSE	FALSE
MR-APSS	child_onset_asthma	coronary_artery_disease	-0.0417064	0.0174622	0.016922			FALSE	FALSE
MR-PRESSO	child_onset_asthma	covid_19						FALSE	FALSE
MR-APSS	child_onset_asthma	covid_19	-0.122385	0.103788	0.23833			FALSE	FALSE
MR-PRESSO	child_onset_asthma	diastolic_blood_pressure	0.0368207	0.0137054	0.00888504			FALSE	FALSE
MR-APSS	child_onset_asthma	diastolic_blood_pressure	0.00923568	0.0320023	0.77289			FALSE	FALSE
MR-PRESSO	child_onset_asthma	high_density_lipoprotein_cholesterol	0.0364229	0.0122889	0.00414936			FALSE	FALSE
MR-APSS	child_onset_asthma	high_density_lipoprotein_cholesterol	0.050778	0.0282613	0.072378			FALSE	FALSE
MR-PRESSO	child_onset_asthma	low_density_lipoprotein_cholesterol	-0.0128991	0.00921425	0.165406			FALSE	FALSE
MR-APSS	child_onset_asthma	low_density_lipoprotein_cholesterol	-0.0122171	0.0185718	0.51065			FALSE	FALSE
MR-PRESSO	child_onset_asthma	non_high_density_lipoprotein_cholesterol	-0.0197978	0.0103729	0.0597691			FALSE	FALSE
MR-APSS	child_onset_asthma	non_high_density_lipoprotein_cholesterol	-0.0293682	0.019281	0.12772			FALSE	FALSE
MR-PRESSO	child_onset_asthma	smoking	-0.0219409	0.0125761	0.0846183			FALSE	FALSE
MR-APSS	child_onset_asthma	smoking	-0.0264013	0.0164216	0.1079			FALSE	FALSE
MR-PRESSO	child_onset_asthma	stroke	0.00432205	0.00780574	0.581172			FALSE	FALSE
MR-APSS	child_onset_asthma	stroke	0.00700314	0.0101543	0.4904			FALSE	FALSE
MR-PRESSO	child_onset_asthma	systolic_blood_pressure	0.0241679	0.0153458	0.119438			FALSE	FALSE
MR-APSS	child_onset_asthma	systolic_blood_pressure	0.0160645	0.0307768	0.60169			FALSE	FALSE
MR-PRESSO	child_onset_asthma	total_cholesterol	-0.00493916	0.0110078	0.654896			FALSE	FALSE
MR-APSS	child_onset_asthma	total_cholesterol	-0.00922048	0.0211736	0.66322			FALSE	FALSE
MR-PRESSO	child_onset_asthma	type_2_diabetes	-0.0200726	0.0196049	0.308878			FALSE	FALSE
MR-APSS	child_onset_asthma	type_2_diabetes	-0.0338605	0.0300135	0.25925			FALSE	FALSE
MR-PRESSO	coronary_artery_disease	IL18:Q14116:OID20694:v1:Inflammation	0.139097	0.0621032	0.0262966			FALSE	FALSE
MR-APSS	coronary_artery_disease	IL18:Q14116:OID20694:v1:Inflammation	0.0861917	0.0869726	0.32167			FALSE	FALSE
MR-PRESSO	coronary_artery_disease	adult_onset_asthma	-0.0321892	0.0211137	0.129048			FALSE	FALSE
MR-APSS	coronary_artery_disease	adult_onset_asthma	-0.0482955	0.0262726	0.066026			FALSE	FALSE
MR-PRESSO	coronary_artery_disease	atopic_dermatitis	0.0152133	0.032297	0.638167			FALSE	FALSE
MR-APSS	coronary_artery_disease	atopic_dermatitis	0.00989868	0.046054	0.82982			FALSE	FALSE
MR-PRESSO	coronary_artery_disease	birth_weight	-0.248481	0.0472536	5.64669e-07			FALSE	FALSE
MR-APSS	coronary_artery_disease	birth_weight	-0.229944	0.0724576	0.0015061			FALSE	FALSE
MR-PRESSO	coronary_artery_disease	body_mass_index	-0.0232967	0.0217265	0.285321			FALSE	FALSE
MR-APSS	coronary_artery_disease	body_mass_index	-0.0117996	0.0447915	0.79222			FALSE	FALSE
MR-PRESSO	coronary_artery_disease	c_reactive_protein	0.0173772	0.0245833	0.48071			FALSE	FALSE
MR-APSS	coronary_artery_disease	c_reactive_protein	-0.109138	0.0622089	0.079365			FALSE	FALSE
MR-PRESSO	coronary_artery_disease	child_onset_asthma	-0.00672168	0.0239601	0.779393			FALSE	FALSE
MR-APSS	coronary_artery_disease	child_onset_asthma	-0.0396245	0.0361033	0.27241			FALSE	FALSE
MR-PRESSO	coronary_artery_disease	covid_19	-0.034855	0.115583	0.76332			FALSE	FALSE
MR-APSS	coronary_artery_disease	covid_19	-0.0648485	0.131909	0.62299			FALSE	FALSE
MR-PRESSO	coronary_artery_disease	diastolic_blood_pressure	0.227784	0.0299718	8.68416e-12			FALSE	FALSE
MR-APSS	coronary_artery_disease	diastolic_blood_pressure	0.401188	0.0666662	1.7673e-09			FALSE	FALSE
MR-PRESSO	coronary_artery_disease	high_density_lipoprotein_cholesterol	-0.209059	0.0224797	1.03768e-15			FALSE	FALSE
MR-APSS	coronary_artery_disease	high_density_lipoprotein_cholesterol	-0.378056	0.0734874	2.6824e-07			FALSE	FALSE
MR-PRESSO	coronary_artery_disease	low_density_lipoprotein_cholesterol	0.00645766	0.0206502	0.755072			FALSE	FALSE
MR-APSS	coronary_artery_disease	low_density_lipoprotein_cholesterol	0.361544	0.0870679	3.2896e-05			FALSE	FALSE
MR-PRESSO	coronary_artery_disease	non_high_density_lipoprotein_cholesterol	0.0723485	0.024798	0.00420144			FALSE	FALSE
MR-APSS	coronary_artery_disease	non_high_density_lipoprotein_cholesterol	0.492447	0.0950343	2.1977e-07			FALSE	FALSE
MR-PRESSO	coronary_artery_disease	smoking	0.0163382	0.0192318	0.396689			FALSE	FALSE
MR-APSS	coronary_artery_disease	smoking	0.0242733	0.0236039	0.30378			FALSE	FALSE
MR-PRESSO	coronary_artery_disease	stroke	0.118144	0.0131617	4.02955e-16			FALSE	FALSE
MR-APSS	coronary_artery_disease	stroke	0.116607	0.0170996	9.1472e-12			FALSE	FALSE
MR-PRESSO	coronary_artery_disease	systolic_blood_pressure	0.356412	0.0289345	4.87221e-23			FALSE	FALSE
MR-APSS	coronary_artery_disease	systolic_blood_pressure	0.540569	0.0663713	3.8048e-16			FALSE	FALSE
MR-PRESSO	coronary_artery_disease	total_cholesterol	0.00554851	0.0213071	0.794997			FALSE	FALSE
MR-APSS	coronary_artery_disease	total_cholesterol	0.362255	0.0970243	0.00018873			FALSE	FALSE
MR-PRESSO	coronary_artery_disease	type_2_diabetes	0.173495	0.033581	6.69845e-07			FALSE	FALSE
MR-APSS	coronary_artery_disease	type_2_diabetes	0.176814	0.0482083	0.00024474			FALSE	FALSE
MR-PRESSO	covid_19	IL18:Q14116:OID20694:v1:Inflammation						FALSE	FALSE
MR-APSS	covid_19	IL18:Q14116:OID20694:v1:Inflammation	0.0121227	0.020837	0.56071			FALSE	FALSE
MR-PRESSO	covid_19	adult_onset_asthma						FALSE	FALSE
MR-APSS	covid_19	adult_onset_asthma	0.00291289	0.00723788	0.68735			FALSE	FALSE
MR-PRESSO	covid_19	atopic_dermatitis						FALSE	FALSE
MR-APSS	covid_19	atopic_dermatitis	0.00092323	0.0102298	0.92809			FALSE	FALSE
MR-PRESSO	covid_19	birth_weight	0.0365893	0.0109707	0.00329881			FALSE	FALSE
MR-APSS	covid_19	birth_weight	0.0219359	0.0167714	0.1909			FALSE	FALSE
MR-PRESSO	covid_19	body_mass_index	0.00811073	0.00650112	0.22734			FALSE	FALSE
MR-APSS	covid_19	body_mass_index	0.0261198	0.012828	0.041735			FALSE	FALSE
MR-PRESSO	covid_19	c_reactive_protein	0.00938901	0.00487586	0.0671755			FALSE	FALSE
MR-APSS	covid_19	c_reactive_protein	0.0170154	0.0123887	0.16961			FALSE	FALSE
MR-PRESSO	covid_19	child_onset_asthma	-8.72467e-05	0.00849885	0.991906			FALSE	FALSE
MR-APSS	covid_19	child_onset_asthma	-0.0043525	0.012167	0.72055			FALSE	FALSE
MR-PRESSO	covid_19	coronary_artery_disease	-0.0108399	0.00440196	0.0217117			FALSE	FALSE
MR-APSS	covid_19	coronary_artery_disease	-0.00699299	0.00560899	0.21249			FALSE	FALSE
MR-PRESSO	covid_19	diastolic_blood_pressure	0.000632484	0.00604968	0.91783			FALSE	FALSE
MR-APSS	covid_19	diastolic_blood_pressure	-0.0110662	0.0139598	0.42794			FALSE	FALSE
MR-PRESSO	covid_19	high_density_lipoprotein_cholesterol	-8.72007e-05	0.00396507	0.982652			FALSE	FALSE
MR-APSS	covid_19	high_density_lipoprotein_cholesterol	-0.0105855	0.0122659	0.38814			FALSE	FALSE
MR-PRESSO	covid_19	low_density_lipoprotein_cholesterol	0.00519276	0.00489094	0.307694			FALSE	FALSE
MR-APSS	covid_19	low_density_lipoprotein_cholesterol	-0.00119498	0.0134352	0.92913			FALSE	FALSE
MR-PRESSO	covid_19	non_high_density_lipoprotein_cholesterol	-0.0037617	0.00587552	0.530088			FALSE	FALSE
MR-APSS	covid_19	non_high_density_lipoprotein_cholesterol	-0.00012108	0.00813659	0.98813			FALSE	FALSE
MR-PRESSO	covid_19	smoking	0.0049559	0.00564375	0.388959			FALSE	FALSE
MR-APSS	covid_19	smoking	0.0070112	0.00587806	0.23296			FALSE	FALSE
MR-PRESSO	covid_19	stroke	0.00102277	0.00341999	0.767471			FALSE	FALSE
MR-APSS	covid_19	stroke	0.00380009	0.00424971	0.37122			FALSE	FALSE
MR-PRESSO	covid_19	systolic_blood_pressure	0.00651597	0.00460934	0.173642			FALSE	FALSE
MR-APSS	covid_19	systolic_blood_pressure	0.00323344	0.0112995	0.77476			FALSE	FALSE
MR-PRESSO	covid_19	total_cholesterol	0.00373843	0.00448595	0.419688			FALSE	FALSE
MR-APSS	covid_19	total_cholesterol	-0.00448027	0.0166608	0.788			FALSE	FALSE
MR-PRESSO	covid_19	type_2_diabetes	0.00438694	0.00907531	0.634341			FALSE	FALSE
MR-APSS	covid_19	type_2_diabetes	0.0244151	0.012476	0.050351			FALSE	FALSE
MR-PRESSO	diastolic_blood_pressure	IL18:Q14116:OID20694:v1:Inflammation	0.0186658	0.027074	0.49081			FALSE	FALSE
MR-APSS	diastolic_blood_pressure	IL18:Q14116:OID20694:v1:Inflammation	0.0125	0.0373034	0.73756			FALSE	FALSE
MR-PRESSO	diastolic_blood_pressure	adult_onset_asthma	-0.0208898	0.00887419	0.0188938			FALSE	FALSE
MR-APSS	diastolic_blood_pressure	adult_onset_asthma	-0.0117173	0.0139462	0.40081			FALSE	FALSE
MR-PRESSO	diastolic_blood_pressure	atopic_dermatitis	-0.0148654	0.0151383	0.326505			FALSE	FALSE
MR-APSS	diastolic_blood_pressure	atopic_dermatitis	-0.00941592	0.0231798	0.68459			FALSE	FALSE
MR-PRESSO	diastolic_blood_pressure	birth_weight	-0.229716	0.0198597	1.93216e-27			FALSE	FALSE
MR-APSS	diastolic_blood_pressure	birth_weight	-0.187927	0.0396834	2.1833e-06			FALSE	FALSE
MR-PRESSO	diastolic_blood_pressure	body_mass_index	-0.0673572	0.00935385	2.28785e-12			FALSE	FALSE
MR-APSS	diastolic_blood_pressure	body_mass_index	-0.0666121	0.0214951	0.0019421			FALSE	FALSE
MR-PRESSO	diastolic_blood_pressure	c_reactive_protein	0.015583	0.00927531	0.0935227			FALSE	FALSE
MR-APSS	diastolic_blood_pressure	c_reactive_protein	-0.00800972	0.020734	0.69927			FALSE	FALSE
MR-PRESSO	diastolic_blood_pressure	child_onset_asthma	-0.018546	0.00978168	0.0584469			TRUE	TRUE
MR-APSS	diastolic_blood_pressure	child_onset_asthma	-0.0244435	0.015836	0.1227			TRUE	TRUE
MR-PRESSO	diastolic_blood_pressure	coronary_artery_disease	0.14421	0.00663941	1.18613e-75			FALSE	FALSE
MR-APSS	diastolic_blood_pressure	coronary_artery_disease	0.177041	0.0158067	4.0619e-29			FALSE	FALSE
MR-PRESSO	diastolic_blood_pressure	covid_19	-0.0226458	0.0471408	0.631123			FALSE	FALSE
MR-APSS	diastolic_blood_pressure	covid_19	-0.0220419	0.0664209	0.74			FALSE	FALSE
MR-PRESSO	diastolic_blood_pressure	high_density_lipoprotein_cholesterol	-0.0410549	0.00776277	1.89167e-07			FALSE	FALSE
MR-APSS	diastolic_blood_pressure	high_density_lipoprotein_cholesterol	-0.0709877	0.0235086	0.0025307			FALSE	FALSE
MR-PRESSO	diastolic_blood_pressure	low_density_lipoprotein_cholesterol	-0.0347215	0.00678148	4.28118e-07			FALSE	FALSE
MR-APSS	diastolic_blood_pressure	low_density_lipoprotein_cholesterol	-0.0299937	0.0201027	0.13569			FALSE	FALSE
MR-PRESSO	diastolic_blood_pressure	non_high_density_lipoprotein_cholesterol	-0.0139215	0.00792581	0.0795752			FALSE	FALSE
MR-APSS	diastolic_blood_pressure	non_high_density_lipoprotein_cholesterol	-0.00975026	0.0232747	0.67527			FALSE	FALSE
MR-PRESSO	diastolic_blood_pressure	smoking	-0.0113482	0.00813717	0.163664			FALSE	FALSE
MR-APSS	diastolic_blood_pressure	smoking	-0.00223351	0.0127684	0.86114			FALSE	FALSE
MR-PRESSO	diastolic_blood_pressure	stroke	0.0723124	0.00498835	4.69687e-41			FALSE	FALSE
MR-APSS	diastolic_blood_pressure	stroke	0.0895538	0.00802905	6.867e-29			FALSE	FALSE
MR-PRESSO	diastolic_blood_pressure	systolic_blood_pressure	0.834229	0.00972038	3.65609e-322			FALSE	FALSE
MR-APSS	diastolic_blood_pressure	systolic_blood_pressure	0.788127	0.0323453	3.9193e-131			FALSE	FALSE
MR-PRESSO	diastolic_blood_pressure	total_cholesterol	-0.0241487	0.00674197	0.000373792			FALSE	FALSE
MR-APSS	diastolic_blood_pressure	total_cholesterol	-0.023419	0.0213478	0.27263			FALSE	FALSE
MR-PRESSO	diastolic_blood_pressure	type_2_diabetes	0.075415	0.0131582	1.62048e-08			FALSE	FALSE
MR-APSS	diastolic_blood_pressure	type_2_diabetes	0.0776801	0.0257932	0.0025983			FALSE	FALSE
MR-PRESSO	high_density_lipoprotein_cholesterol	IL18:Q14116:OID20694:v1:Inflammation	-0.230257	0.0259017	5.09335e-18			FALSE	FALSE
MR-APSS	high_density_lipoprotein_cholesterol	IL18:Q14116:OID20694:v1:Inflammation	-0.195894	0.037595	1.882e-07			FALSE	FALSE
MR-PRESSO	high_density_lipoprotein_cholesterol	adult_onset_asthma	-0.00600037	0.00883771	0.497395			FALSE	FALSE
MR-APSS	high_density_lipoprotein_cholesterol	adult_onset_asthma	0.00107113	0.0114901	0.92573			FALSE	FALSE
MR-PRESSO	high_density_lipoprotein_cholesterol	atopic_dermatitis	-0.0303094	0.0145147	0.0371423			FALSE	FALSE
MR-APSS	high_density_lipoprotein_cholesterol	atopic_dermatitis	-0.0188041	0.0219632	0.39191			FALSE	FALSE
MR-PRESSO	high_density_lipoprotein_cholesterol	birth_weight	0.0834402	0.0169418	1.11465e-06			FALSE	FALSE
MR-APSS	high_density_lipoprotein_cholesterol	birth_weight	0.0610555	0.0311222	0.049786			FALSE	FALSE
MR-PRESSO	high_density_lipoprotein_cholesterol	body_mass_index	-0.106179	0.00990192	3.35982e-24			FALSE	FALSE
MR-APSS	high_density_lipoprotein_cholesterol	body_mass_index	-0.0352038	0.0249462	0.15819			FALSE	FALSE
MR-PRESSO	high_density_lipoprotein_cholesterol	c_reactive_protein	-0.0758967	0.0108238	6.76579e-12			FALSE	FALSE
MR-APSS	high_density_lipoprotein_cholesterol	c_reactive_protein	0.0985031	0.0250012	8.1504e-05			FALSE	FALSE
MR-PRESSO	high_density_lipoprotein_cholesterol	child_onset_asthma	0.00319522	0.00924451	0.729726			TRUE	TRUE
MR-APSS	high_density_lipoprotein_cholesterol	child_onset_asthma	0.0175513	0.0171721	0.30674			TRUE	TRUE
MR-PRESSO	high_density_lipoprotein_cholesterol	coronary_artery_disease	-0.104898	0.00682922	2.02777e-45			TRUE	TRUE
MR-APSS	high_density_lipoprotein_cholesterol	coronary_artery_disease	-0.0955528	0.013284	6.3337e-13			TRUE	TRUE
MR-PRESSO	high_density_lipoprotein_cholesterol	covid_19	-0.128337	0.0427488	0.00277401			FALSE	FALSE
MR-APSS	high_density_lipoprotein_cholesterol	covid_19	-0.0707175	0.055653	0.20384			FALSE	FALSE
MR-PRESSO	high_density_lipoprotein_cholesterol	diastolic_blood_pressure	-0.0586479	0.00892758	1.2038e-10			FALSE	FALSE
MR-APSS	high_density_lipoprotein_cholesterol	diastolic_blood_pressure	-0.079233	0.0207603	0.00013532			FALSE	FALSE
MR-PRESSO	high_density_lipoprotein_cholesterol	low_density_lipoprotein_cholesterol	0.0153647	0.00830414	0.0648595			FALSE	FALSE
MR-APSS	high_density_lipoprotein_cholesterol	low_density_lipoprotein_cholesterol	0.010766	0.0258094	0.67658			FALSE	FALSE
MR-PRESSO	high_density_lipoprotein_cholesterol	non_high_density_lipoprotein_cholesterol	-0.143174	0.0101417	1.56634e-38			FALSE	FALSE
MR-APSS	high_density_lipoprotein_cholesterol	non_high_density_lipoprotein_cholesterol	-0.094649	0.0308246	0.0021366			FALSE	FALSE
MR-PRESSO	high_density_lipoprotein_cholesterol	smoking	-0.00280062	0.00761473	0.713144			FALSE	FALSE
MR-APSS	high_density_lipoprotein_cholesterol	smoking	-0.00506077	0.0103695	0.62552			FALSE	FALSE
MR-PRESSO	high_density_lipoprotein_cholesterol	stroke	-0.0179144	0.00408774	1.35332e-05			TRUE	TRUE
MR-APSS	high_density_lipoprotein_cholesterol	stroke	-0.0125122	0.00579121	0.030731			TRUE	TRUE
MR-PRESSO	high_density_lipoprotein_cholesterol	systolic_blood_pressure	-0.0639901	0.00864497	5.04655e-13			FALSE	FALSE
MR-APSS	high_density_lipoprotein_cholesterol	systolic_blood_pressure	-0.0860955	0.0194035	9.1177e-06			FALSE	FALSE
MR-PRESSO	high_density_lipoprotein_cholesterol	total_cholesterol	0.183925	0.00913264	4.54389e-66			FALSE	FALSE
MR-APSS	high_density_lipoprotein_cholesterol	total_cholesterol	0.222399	0.031916	3.2087e-12			FALSE	FALSE
MR-PRESSO	high_density_lipoprotein_cholesterol	type_2_diabetes	-0.321728	0.0161087	1.88925e-68			FALSE	FALSE
MR-APSS	high_density_lipoprotein_cholesterol	type_2_diabetes	-0.209165	0.0300221	3.2366e-12			FALSE	FALSE
MR-PRESSO	low_density_lipoprotein_cholesterol	IL18:Q14116:OID20694:v1:Inflammation	-0.0051062	0.0326018	0.87561			FALSE	FALSE
MR-APSS	low_density_lipoprotein_cholesterol	IL18:Q14116:OID20694:v1:Inflammation	-0.054762	0.0393834	0.16438			FALSE	FALSE
MR-PRESSO	low_density_lipoprotein_cholesterol	adult_onset_asthma	0.00407804	0.0100731	0.68578			FALSE	FALSE
MR-APSS	low_density_lipoprotein_cholesterol	adult_onset_asthma	0.00379363	0.0123124	0.75799			FALSE	FALSE
MR-PRESSO	low_density_lipoprotein_cholesterol	atopic_dermatitis	-0.022103	0.0165228	0.181635			FALSE	FALSE
MR-APSS	low_density_lipoprotein_cholesterol	atopic_dermatitis	-0.0340116	0.0206595	0.099704			FALSE	FALSE
MR-PRESSO	low_density_lipoprotein_cholesterol	birth_weight	-0.00604717	0.0207127	0.770484			FALSE	FALSE
MR-APSS	low_density_lipoprotein_cholesterol	birth_weight	0.0004679	0.0197271	0.98108			FALSE	FALSE
MR-PRESSO	low_density_lipoprotein_cholesterol	body_mass_index	-0.0121991	0.00898343	0.17526			FALSE	FALSE
MR-APSS	low_density_lipoprotein_cholesterol	body_mass_index	-0.0347138	0.0152721	0.023025			FALSE	FALSE
MR-PRESSO	low_density_lipoprotein_cholesterol	c_reactive_protein	0.0283326	0.0113355	0.0128694			FALSE	FALSE
MR-APSS	low_density_lipoprotein_cholesterol	c_reactive_protein	0.0124136	0.0245133	0.61257			FALSE	FALSE
MR-PRESSO	low_density_lipoprotein_cholesterol	child_onset_asthma	-0.00311158	0.0108786	0.774986			TRUE	TRUE
MR-APSS	low_density_lipoprotein_cholesterol	child_onset_asthma	0.00619913	0.0138884	0.65534			TRUE	TRUE
MR-PRESSO	low_density_lipoprotein_cholesterol	coronary_artery_disease	0.145662	0.00677689	4.38495e-70			FALSE	FALSE
MR-APSS	low_density_lipoprotein_cholesterol	coronary_artery_disease	0.149777	0.0143334	1.4725e-25			FALSE	FALSE
MR-PRESSO	low_density_lipoprotein_cholesterol	covid_19	0.0201811	0.0508692	0.691745			FALSE	FALSE
MR-APSS	low_density_lipoprotein_cholesterol	covid_19	0.0555377	0.0641012	0.38627			FALSE	FALSE
MR-PRESSO	low_density_lipoprotein_cholesterol	diastolic_blood_pressure	0.0255965	0.00986542	0.00983563			FALSE	FALSE
MR-APSS	low_density_lipoprotein_cholesterol	diastolic_blood_pressure	0.0110521	0.0214791	0.60687			FALSE	FALSE
MR-PRESSO	low_density_lipoprotein_cholesterol	high_density_lipoprotein_cholesterol	0.0332855	0.0105862	0.00182819			FALSE	FALSE
MR-APSS	low_density_lipoprotein_cholesterol	high_density_lipoprotein_cholesterol	0.0403189	0.0326221	0.21648			FALSE	FALSE
MR-PRESSO	low_density_lipoprotein_cholesterol	non_high_density_lipoprotein_cholesterol	0.975874	0.00702763	0			FALSE	FALSE
MR-APSS	low_density_lipoprotein_cholesterol	non_high_density_lipoprotein_cholesterol	0.993595	0.0305844	1.6278e-231			FALSE	FALSE
MR-PRESSO	low_density_lipoprotein_cholesterol	smoking	-0.00275087	0.00850575	0.74653			FALSE	FALSE
MR-APSS	low_density_lipoprotein_cholesterol	smoking	0.000583867	0.00852249	0.94538			FALSE	FALSE
MR-PRESSO	low_density_lipoprotein_cholesterol	stroke	0.0127647	0.00482771	0.00846859			FALSE	FALSE
MR-APSS	low_density_lipoprotein_cholesterol	stroke	0.0138203	0.00622997	0.02653			FALSE	FALSE
MR-PRESSO	low_density_lipoprotein_cholesterol	systolic_blood_pressure	0.0393009	0.00958634	5.0392e-05			FALSE	FALSE
MR-APSS	low_density_lipoprotein_cholesterol	systolic_blood_pressure	0.0274772	0.0207849	0.18617			FALSE	FALSE
MR-PRESSO	low_density_lipoprotein_cholesterol	total_cholesterol	0.953254	0.00685848	0			FALSE	FALSE
MR-APSS	low_density_lipoprotein_cholesterol	total_cholesterol	0.92914	0.0352257	2.5304e-153			FALSE	FALSE
MR-PRESSO	low_density_lipoprotein_cholesterol	type_2_diabetes	-0.035216	0.0143696	0.014657			FALSE	FALSE
MR-APSS	low_density_lipoprotein_cholesterol	type_2_diabetes	-0.007933	0.0226326	0.72595			FALSE	FALSE
MR-PRESSO	non_high_density_lipoprotein_cholesterol	IL18:Q14116:OID20694:v1:Inflammation	0.0077069	0.0295647	0.794463			FALSE	FALSE
MR-APSS	non_high_density_lipoprotein_cholesterol	IL18:Q14116:OID20694:v1:Inflammation	0.000882102	0.0292528	0.97594			FALSE	FALSE
MR-PRESSO	non_high_density_lipoprotein_cholesterol	adult_onset_asthma	0.000637169	0.00903783	0.943828			FALSE	FALSE
MR-APSS	non_high_density_lipoprotein_cholesterol	adult_onset_asthma	-0.00210362	0.0108189	0.84583			FALSE	FALSE
MR-PRESSO	non_high_density_lipoprotein_cholesterol	atopic_dermatitis	-0.0217816	0.015971	0.173323			FALSE	FALSE
MR-APSS	non_high_density_lipoprotein_cholesterol	atopic_dermatitis	-0.0204792	0.0201744	0.31006			FALSE	FALSE
MR-PRESSO	non_high_density_lipoprotein_cholesterol	birth_weight	-0.0452484	0.0182033	0.013422			FALSE	FALSE
MR-APSS	non_high_density_lipoprotein_cholesterol	birth_weight	-0.0236308	0.0307496	0.44219			FALSE	FALSE
MR-PRESSO	non_high_density_lipoprotein_cholesterol	body_mass_index	-0.00871761	0.0090409	0.335587			FALSE	FALSE
MR-APSS	non_high_density_lipoprotein_cholesterol	body_mass_index	-0.0259794	0.0149904	0.083083			FALSE	FALSE
MR-PRESSO	non_high_density_lipoprotein_cholesterol	c_reactive_protein	0.0426453	0.0116693	0.000296611			FALSE	FALSE
MR-APSS	non_high_density_lipoprotein_cholesterol	c_reactive_protein	0.00624073	0.0243512	0.79773			FALSE	FALSE
MR-PRESSO	non_high_density_lipoprotein_cholesterol	child_onset_asthma	-0.000280758	0.0102787	0.978222			FALSE	FALSE
MR-APSS	non_high_density_lipoprotein_cholesterol	child_onset_asthma	0.00999786	0.0133795	0.45491			FALSE	FALSE
MR-PRESSO	non_high_density_lipoprotein_cholesterol	coronary_artery_disease	0.148258	0.00652887	1.05447e-73			FALSE	FALSE
MR-APSS	non_high_density_lipoprotein_cholesterol	coronary_artery_disease	0.157087	0.0140205	3.8933e-29			FALSE	FALSE
MR-PRESSO	non_high_density_lipoprotein_cholesterol	covid_19	0.0410265	0.0472874	0.386077			FALSE	FALSE
MR-APSS	non_high_density_lipoprotein_cholesterol	covid_19	0.0627919	0.0610996	0.30409			FALSE	FALSE
MR-PRESSO	non_high_density_lipoprotein_cholesterol	diastolic_blood_pressure	0.0318121	0.00929772	0.000696227			FALSE	FALSE
MR-APSS	non_high_density_lipoprotein_cholesterol	diastolic_blood_pressure	0.0208903	0.0220431	0.34328			FALSE	FALSE
MR-PRESSO	non_high_density_lipoprotein_cholesterol	high_density_lipoprotein_cholesterol	-0.08076	0.00928697	4.35715e-16			FALSE	FALSE
MR-APSS	non_high_density_lipoprotein_cholesterol	high_density_lipoprotein_cholesterol	-0.106658	0.0354575	0.0026293			FALSE	FALSE
MR-PRESSO	non_high_density_lipoprotein_cholesterol	low_density_lipoprotein_cholesterol	0.89486	0.0077003	0			FALSE	FALSE
MR-APSS	non_high_density_lipoprotein_cholesterol	low_density_lipoprotein_cholesterol	0.922487	0.0296305	8.6199e-213			FALSE	FALSE
MR-PRESSO	non_high_density_lipoprotein_cholesterol	smoking	-0.00399478	0.00782881	0.610126			FALSE	FALSE
MR-APSS	non_high_density_lipoprotein_cholesterol	smoking	0.00227665	0.00915446	0.8036			FALSE	FALSE
MR-PRESSO	non_high_density_lipoprotein_cholesterol	stroke	0.0137818	0.0045175	0.00242222			FALSE	FALSE
MR-APSS	non_high_density_lipoprotein_cholesterol	stroke	0.015517	0.00607871	0.01069			FALSE	FALSE
MR-PRESSO	non_high_density_lipoprotein_cholesterol	systolic_blood_pressure	0.0386219	0.00912796	2.92948e-05			FALSE	FALSE
MR-APSS	non_high_density_lipoprotein_cholesterol	systolic_blood_pressure	0.0383208	0.0216216	0.076338			FALSE	FALSE
MR-PRESSO	non_high_density_lipoprotein_cholesterol	total_cholesterol	0.901973	0.00750978	0			FALSE	FALSE
MR-APSS	non_high_density_lipoprotein_cholesterol	total_cholesterol	0.868882	0.0348185	1.9026e-137			FALSE	FALSE
MR-PRESSO	non_high_density_lipoprotein_cholesterol	type_2_diabetes	0.000203237	0.0147137	0.988986			FALSE	FALSE
MR-APSS	non_high_density_lipoprotein_cholesterol	type_2_diabetes	0.0170811	0.0235185	0.46766			FALSE	FALSE
MR-PRESSO	smoking	IL18:Q14116:OID20694:v1:Inflammation	0.102988	0.0548049	0.0622422			FALSE	FALSE
MR-APSS	smoking	IL18:Q14116:OID20694:v1:Inflammation	0.0997556	0.082513	0.22667			FALSE	FALSE
MR-PRESSO	smoking	adult_onset_asthma	0.0483402	0.0208778	0.0220245			FALSE	FALSE
MR-APSS	smoking	adult_onset_asthma	0.0887607	0.0305049	0.0036175			FALSE	FALSE
MR-PRESSO	smoking	atopic_dermatitis	0.007386	0.0322823	0.819361			FALSE	FALSE
MR-APSS	smoking	atopic_dermatitis	0.0306119	0.0497526	0.53837			FALSE	FALSE
MR-PRESSO	smoking	birth_weight	-0.0504475	0.0346351	0.147691			FALSE	FALSE
MR-APSS	smoking	birth_weight	-0.0277884	0.0636601	0.66247			FALSE	FALSE
MR-PRESSO	smoking	body_mass_index	0.213975	0.0255054	3.49013e-13			FALSE	FALSE
MR-APSS	smoking	body_mass_index	0.37015	0.0574828	1.2001e-10			FALSE	FALSE
MR-PRESSO	smoking	c_reactive_protein	0.224254	0.0191242	4.12537e-22			FALSE	FALSE
MR-APSS	smoking	c_reactive_protein	0.265819	0.0467257	1.2784e-08			FALSE	FALSE
MR-PRESSO	smoking	child_onset_asthma	-0.00460818	0.0209708	0.826387			FALSE	FALSE
MR-APSS	smoking	child_onset_asthma	0.00566704	0.0338183	0.86692			FALSE	FALSE
MR-PRESSO	smoking	coronary_artery_disease	0.110784	0.0126202	5.20323e-15			FALSE	FALSE
MR-APSS	smoking	coronary_artery_disease	0.125308	0.0269652	3.3678e-06			FALSE	FALSE
MR-PRESSO	smoking	covid_19						FALSE	FALSE
MR-APSS	smoking	covid_19	0.203648	0.13537	0.13248			FALSE	FALSE
MR-PRESSO	smoking	diastolic_blood_pressure	-0.0228421	0.0185261	0.220081			FALSE	FALSE
MR-APSS	smoking	diastolic_blood_pressure	-0.0207897	0.0523146	0.69107			FALSE	FALSE
MR-PRESSO	smoking	high_density_lipoprotein_cholesterol	-0.110185	0.0144011	6.18222e-12			FALSE	FALSE
MR-APSS	smoking	high_density_lipoprotein_cholesterol	-0.156106	0.0311726	5.5058e-07			FALSE	FALSE
MR-PRESSO	smoking	low_density_lipoprotein_cholesterol	0.0163405	0.013922	0.242558			FALSE	FALSE
MR-APSS	smoking	low_density_lipoprotein_cholesterol	0.0215675	0.0270822	0.42582			FALSE	FALSE
MR-PRESSO	smoking	non_high_density_lipoprotein_cholesterol	0.0381982	0.0155747	0.0154133			FALSE	FALSE
MR-APSS	smoking	non_high_density_lipoprotein_cholesterol	0.0555485	0.0277113	0.045012			FALSE	FALSE
MR-PRESSO	smoking	stroke	0.0341865	0.00967134	0.000550182			FALSE	FALSE
MR-APSS	smoking	stroke	0.0487974	0.013932	0.00046085			FALSE	FALSE
MR-PRESSO	smoking	systolic_blood_pressure	-0.0552687	0.0214727	0.0112827			FALSE	FALSE
MR-APSS	smoking	systolic_blood_pressure	-0.0320471	0.0481559	0.50574			FALSE	FALSE
MR-PRESSO	smoking	total_cholesterol	0.0231934	0.0129667	0.0760119			FALSE	FALSE
MR-APSS	smoking	total_cholesterol	0.0272921	0.0293989	0.35323			FALSE	FALSE
MR-PRESSO	smoking	type_2_diabetes	0.116626	0.0270721	3.10894e-05			FALSE	FALSE
MR-APSS	smoking	type_2_diabetes	0.18908	0.0417323	5.8761e-06			FALSE	FALSE
MR-PRESSO	stroke	IL18:Q14116:OID20694:v1:Inflammation	0.466873	0.258603	0.0911247			FALSE	FALSE
MR-APSS	stroke	IL18:Q14116:OID20694:v1:Inflammation	0.0184998	0.38149	0.96132			FALSE	FALSE
MR-PRESSO	stroke	adult_onset_asthma	-0.188512	0.0707953	0.0163993			FALSE	FALSE
MR-APSS	stroke	adult_onset_asthma	-0.0934923	0.0948726	0.3244			FALSE	FALSE
MR-PRESSO	stroke	atopic_dermatitis	-0.472907	0.175387	0.0152905			FALSE	FALSE
MR-APSS	stroke	atopic_dermatitis	-0.450589	0.251685	0.073408			FALSE	FALSE
MR-PRESSO	stroke	birth_weight	-0.378262	0.18335	0.0635295			FALSE	FALSE
MR-APSS	stroke	birth_weight	-0.675528	0.314695	0.031824			FALSE	FALSE
MR-PRESSO	stroke	body_mass_index	-0.0177498	0.076766	0.820268			FALSE	FALSE
MR-APSS	stroke	body_mass_index	-0.0711256	0.0962396	0.45988			FALSE	FALSE
MR-PRESSO	stroke	c_reactive_protein	0.0625751	0.0948583	0.520982			FALSE	FALSE
MR-APSS	stroke	c_reactive_protein	0.231253	0.231915	0.31869			FALSE	FALSE
MR-PRESSO	stroke	child_onset_asthma	-0.319487	0.101722	0.00673211			FALSE	FALSE
MR-APSS	stroke	child_onset_asthma	-0.211474	0.151148	0.16178			FALSE	FALSE
MR-PRESSO	stroke	coronary_artery_disease	0.532208	0.0740665	9.3767e-05			FALSE	FALSE
MR-APSS	stroke	coronary_artery_disease	0.768154	0.200092	0.00012353			FALSE	FALSE
MR-PRESSO	stroke	covid_19	0.721953	0.550019	0.206764			FALSE	FALSE
MR-APSS	stroke	covid_19	1.09775	0.840094	0.19131			FALSE	FALSE
MR-PRESSO	stroke	diastolic_blood_pressure	0.146121	0.134395	0.308595			FALSE	FALSE
MR-APSS	stroke	diastolic_blood_pressure	0.98181	0.328618	0.0028109			FALSE	FALSE
MR-PRESSO	stroke	high_density_lipoprotein_cholesterol	-0.0837763	0.0618589	0.195688			FALSE	FALSE
MR-APSS	stroke	high_density_lipoprotein_cholesterol	0.0170213	0.128632	0.89473			FALSE	FALSE
MR-PRESSO	stroke	low_density_lipoprotein_cholesterol	0.0155752	0.047018	0.747285			FALSE	FALSE
MR-APSS	stroke	low_density_lipoprotein_cholesterol	0.18243	0.258412	0.48021			FALSE	FALSE
MR-PRESSO	stroke	non_high_density_lipoprotein_cholesterol	0.171289	0.0679285	0.02683			FALSE	FALSE
MR-APSS	stroke	non_high_density_lipoprotein_cholesterol	0.446399	0.362834	0.21858			FALSE	FALSE
MR-PRESSO	stroke	smoking	0.0101802	0.0807466	0.901243			FALSE	FALSE
MR-APSS	stroke	smoking	-0.00718398	0.101902	0.9438			FALSE	FALSE
MR-PRESSO	stroke	systolic_blood_pressure	0.387998	0.134923	0.028216			FALSE	FALSE
MR-APSS	stroke	systolic_blood_pressure	1.3605	0.340233	6.3684e-05			FALSE	FALSE
MR-PRESSO	stroke	total_cholesterol	0.0399788	0.0661892	0.55929			FALSE	FALSE
MR-APSS	stroke	total_cholesterol	0.148898	0.257866	0.56365			FALSE	FALSE
MR-PRESSO	stroke	type_2_diabetes	0.398432	0.13574	0.00924462			FALSE	FALSE
MR-APSS	stroke	type_2_diabetes	0.542057	0.179631	0.0025477			FALSE	FALSE
MR-PRESSO	systolic_blood_pressure	IL18:Q14116:OID20694:v1:Inflammation	0.0512499	0.0271728	0.0597641			FALSE	FALSE
MR-APSS	systolic_blood_pressure	IL18:Q14116:OID20694:v1:Inflammation	0.0259915	0.038669	0.50149			FALSE	FALSE
MR-PRESSO	systolic_blood_pressure	adult_onset_asthma	-0.00502608	0.00918947	0.584624			FALSE	FALSE
MR-APSS	systolic_blood_pressure	adult_onset_asthma	-0.00687924	0.0132253	0.60295			FALSE	FALSE
MR-PRESSO	systolic_blood_pressure	atopic_dermatitis	-0.0126957	0.0151252	0.401592			FALSE	FALSE
MR-APSS	systolic_blood_pressure	atopic_dermatitis	-0.00815709	0.0213798	0.70281			FALSE	FALSE
MR-PRESSO	systolic_blood_pressure	birth_weight	-0.340561	0.0188737	1.09345e-55			FALSE	FALSE
MR-APSS	systolic_blood_pressure	birth_weight	-0.285794	0.040531	1.7733e-12			FALSE	FALSE
MR-PRESSO	systolic_blood_pressure	body_mass_index	-0.0608167	0.00899671	4.00201e-11			FALSE	FALSE
MR-APSS	systolic_blood_pressure	body_mass_index	-0.058002	0.0202754	0.004227			FALSE	FALSE
MR-PRESSO	systolic_blood_pressure	c_reactive_protein	0.025083	0.00941362	0.00793932			FALSE	FALSE
MR-APSS	systolic_blood_pressure	c_reactive_protein	-0.0249746	0.0242107	0.30228			FALSE	FALSE
MR-PRESSO	systolic_blood_pressure	child_onset_asthma	-0.00524025	0.00979138	0.592721			TRUE	TRUE
MR-APSS	systolic_blood_pressure	child_onset_asthma	-0.0187656	0.0156913	0.23173			TRUE	TRUE
MR-PRESSO	systolic_blood_pressure	coronary_artery_disease	0.160518	0.0064698	1.84601e-91			FALSE	FALSE
MR-APSS	systolic_blood_pressure	coronary_artery_disease	0.204813	0.0171941	1.0277e-32			FALSE	FALSE
MR-PRESSO	systolic_blood_pressure	covid_19	-0.0389687	0.0459285	0.396513			FALSE	FALSE
MR-APSS	systolic_blood_pressure	covid_19	-0.059029	0.064417	0.35948			FALSE	FALSE
MR-PRESSO	systolic_blood_pressure	diastolic_blood_pressure	0.85138	0.009293	0			FALSE	FALSE
MR-APSS	systolic_blood_pressure	diastolic_blood_pressure	0.810695	0.0363086	1.9801e-110			FALSE	FALSE
MR-PRESSO	systolic_blood_pressure	high_density_lipoprotein_cholesterol	-0.0344649	0.00786	1.42978e-05			FALSE	FALSE
MR-APSS	systolic_blood_pressure	high_density_lipoprotein_cholesterol	-0.0993061	0.0272784	0.00027215			FALSE	FALSE
MR-PRESSO	systolic_blood_pressure	low_density_lipoprotein_cholesterol	-0.0454392	0.00659193	1.60786e-11			FALSE	FALSE
MR-APSS	systolic_blood_pressure	low_density_lipoprotein_cholesterol	-0.0435545	0.0179451	0.01522			FALSE	FALSE
MR-PRESSO	systolic_blood_pressure	non_high_density_lipoprotein_cholesterol	-0.0272655	0.00778772	0.000501899			FALSE	FALSE
MR-APSS	systolic_blood_pressure	non_high_density_lipoprotein_cholesterol	-0.0119233	0.0220777	0.58916			FALSE	FALSE
MR-PRESSO	systolic_blood_pressure	smoking	-0.0053435	0.00856358	0.532884			FALSE	FALSE
MR-APSS	systolic_blood_pressure	smoking	0.00670348	0.013008	0.60632			FALSE	FALSE
MR-PRESSO	systolic_blood_pressure	stroke	0.0831017	0.0050578	2.85602e-50			FALSE	FALSE
MR-APSS	systolic_blood_pressure	stroke	0.111615	0.008283	2.189e-41			FALSE	FALSE
MR-PRESSO	systolic_blood_pressure	total_cholesterol	-0.0335937	0.00683762	1.21485e-06			FALSE	FALSE
MR-APSS	systolic_blood_pressure	total_cholesterol	-0.0345461	0.0198935	0.082466			FALSE	FALSE
MR-PRESSO	systolic_blood_pressure	type_2_diabetes	0.117149	0.0134339	3.13166e-17			FALSE	FALSE
MR-APSS	systolic_blood_pressure	type_2_diabetes	0.147875	0.0268412	3.6034e-08			FALSE	FALSE
MR-PRESSO	total_cholesterol	IL18:Q14116:OID20694:v1:Inflammation	-0.0543229	0.0282562	0.0550418			FALSE	FALSE
MR-APSS	total_cholesterol	IL18:Q14116:OID20694:v1:Inflammation	-0.0860164	0.036632	0.018869			FALSE	FALSE
MR-PRESSO	total_cholesterol	adult_onset_asthma	0.00629552	0.00905817	0.487334			FALSE	FALSE
MR-APSS	total_cholesterol	adult_onset_asthma	0.00515849	0.0113502	0.64948			FALSE	FALSE
MR-PRESSO	total_cholesterol	atopic_dermatitis	-0.0134915	0.0155068	0.384644			FALSE	FALSE
MR-APSS	total_cholesterol	atopic_dermatitis	-0.018585	0.0202032	0.35762			FALSE	FALSE
MR-PRESSO	total_cholesterol	birth_weight	-0.0406664	0.0192525	0.0352503			FALSE	FALSE
MR-APSS	total_cholesterol	birth_weight	-0.0177331	0.031416	0.57244			FALSE	FALSE
MR-PRESSO	total_cholesterol	body_mass_index	-0.030356	0.00843352	0.000351962			FALSE	FALSE
MR-APSS	total_cholesterol	body_mass_index	-0.0411731	0.0148361	0.0055168			FALSE	FALSE
MR-PRESSO	total_cholesterol	c_reactive_protein	0.0380955	0.0104166	0.000284343			FALSE	FALSE
MR-APSS	total_cholesterol	c_reactive_protein	-0.00458482	0.0228096	0.8407			FALSE	FALSE
MR-PRESSO	total_cholesterol	child_onset_asthma	-0.00841774	0.00996984	0.398853			TRUE	TRUE
MR-APSS	total_cholesterol	child_onset_asthma	0.00762711	0.0137013	0.57775			TRUE	TRUE
MR-PRESSO	total_cholesterol	coronary_artery_disease	0.117685	0.00625363	1.09255e-60			FALSE	FALSE
MR-APSS	total_cholesterol	coronary_artery_disease	0.11795	0.0133826	1.2109e-18			FALSE	FALSE
MR-PRESSO	total_cholesterol	covid_19	0.0485415	0.0459447	0.291163			FALSE	FALSE
MR-APSS	total_cholesterol	covid_19	0.0400755	0.058681	0.49465			FALSE	FALSE
MR-PRESSO	total_cholesterol	diastolic_blood_pressure	0.0128605	0.00900391	0.153881			FALSE	FALSE
MR-APSS	total_cholesterol	diastolic_blood_pressure	-0.00300295	0.0187894	0.87302			FALSE	FALSE
MR-PRESSO	total_cholesterol	high_density_lipoprotein_cholesterol	0.1806	0.0117908	3.35805e-41			FALSE	FALSE
MR-APSS	total_cholesterol	high_density_lipoprotein_cholesterol	0.176902	0.0387544	5.0023e-06			FALSE	FALSE
MR-PRESSO	total_cholesterol	low_density_lipoprotein_cholesterol	0.897463	0.00725439	0			FALSE	FALSE
MR-APSS	total_cholesterol	low_density_lipoprotein_cholesterol	0.859104	0.0330708	8.8413e-149			FALSE	FALSE
MR-PRESSO	total_cholesterol	non_high_density_lipoprotein_cholesterol	0.951631	0.00735453	0			FALSE	FALSE
MR-APSS	total_cholesterol	non_high_density_lipoprotein_cholesterol	0.911611	0.0355401	4.2017e-145			FALSE	FALSE
MR-PRESSO	total_cholesterol	smoking	0.00254245	0.00768529	0.740903			FALSE	FALSE
MR-APSS	total_cholesterol	smoking	-0.00242687	0.00891647	0.78548			FALSE	FALSE
MR-PRESSO	total_cholesterol	stroke	0.00700917	0.00446474	0.116994			FALSE	FALSE
MR-APSS	total_cholesterol	stroke	0.00803847	0.00574459	0.16172			FALSE	FALSE
MR-PRESSO	total_cholesterol	systolic_blood_pressure	0.0171951	0.00838559	0.0408524			FALSE	FALSE
MR-APSS	total_cholesterol	systolic_blood_pressure	0.0151572	0.0200395	0.44943			FALSE	FALSE
MR-PRESSO	total_cholesterol	type_2_diabetes	-0.0605483	0.0130728	4.57849e-06			FALSE	FALSE
MR-APSS	total_cholesterol	type_2_diabetes	-0.041626	0.0238778	0.081282			FALSE	FALSE
MR-PRESSO	type_2_diabetes	IL18:Q14116:OID20694:v1:Inflammation	0.0651104	0.0275121	0.0190384			FALSE	FALSE
MR-APSS	type_2_diabetes	IL18:Q14116:OID20694:v1:Inflammation	0.0789762	0.0337359	0.019232			FALSE	FALSE
MR-PRESSO	type_2_diabetes	adult_onset_asthma	0.0117394	0.0113102	0.300763			FALSE	FALSE
MR-APSS	type_2_diabetes	adult_onset_asthma	-0.00030253	0.0107139	0.97747			FALSE	FALSE
MR-PRESSO	type_2_diabetes	atopic_dermatitis	0.0215786	0.0175738	0.221138			FALSE	FALSE
MR-APSS	type_2_diabetes	atopic_dermatitis	0.00842221	0.0209474	0.68764			FALSE	FALSE
MR-PRESSO	type_2_diabetes	birth_weight	-0.126556	0.0237282	5.4148e-07			FALSE	FALSE
MR-APSS	type_2_diabetes	birth_weight	-0.116745	0.0418756	0.005305			FALSE	FALSE
MR-PRESSO	type_2_diabetes	body_mass_index	0.0550884	0.0149828	0.000401365			FALSE	FALSE
MR-APSS	type_2_diabetes	body_mass_index	0.0529862	0.0311738	0.089186			FALSE	FALSE
MR-PRESSO	type_2_diabetes	c_reactive_protein	0.0463813	0.013239	0.000636473			FALSE	FALSE
MR-APSS	type_2_diabetes	c_reactive_protein	0.0347956	0.0237429	0.14278			FALSE	FALSE
MR-PRESSO	type_2_diabetes	child_onset_asthma	0.00443281	0.0101267	0.662149			FALSE	FALSE
MR-APSS	type_2_diabetes	child_onset_asthma	-0.0104775	0.0136073	0.44131			FALSE	FALSE
MR-PRESSO	type_2_diabetes	coronary_artery_disease	0.0735059	0.00786526	7.69767e-17			FALSE	FALSE
MR-APSS	type_2_diabetes	coronary_artery_disease	0.0810028	0.010651	2.8449e-14			FALSE	FALSE
MR-PRESSO	type_2_diabetes	covid_19	0.124384	0.0549084	0.0247135			FALSE	FALSE
MR-APSS	type_2_diabetes	covid_19	0.12638	0.0624286	0.04293			FALSE	FALSE
MR-PRESSO	type_2_diabetes	diastolic_blood_pressure	0.0276309	0.0103784	0.0087558			FALSE	FALSE
MR-APSS	type_2_diabetes	diastolic_blood_pressure	0.0195985	0.0199464	0.32582			FALSE	FALSE
MR-PRESSO	type_2_diabetes	high_density_lipoprotein_cholesterol	-0.147942	0.0108315	7.41098e-25			FALSE	FALSE
MR-APSS	type_2_diabetes	high_density_lipoprotein_cholesterol	-0.16789	0.025899	9.0215e-11			FALSE	FALSE
MR-PRESSO	type_2_diabetes	low_density_lipoprotein_cholesterol	0.0166086	0.00732083	0.0248062			FALSE	FALSE
MR-APSS	type_2_diabetes	low_density_lipoprotein_cholesterol	0.0312593	0.0204255	0.12592			FALSE	FALSE
MR-PRESSO	type_2_diabetes	non_high_density_lipoprotein_cholesterol	0.0573864	0.00902595	2.65851e-09			FALSE	FALSE
MR-APSS	type_2_diabetes	non_high_density_lipoprotein_cholesterol	0.0787323	0.0247801	0.0014868			FALSE	FALSE
MR-PRESSO	type_2_diabetes	smoking	0.00326722	0.00982158	0.73981			FALSE	FALSE
MR-APSS	type_2_diabetes	smoking	0.0189375	0.0130324	0.14619			FALSE	FALSE
MR-PRESSO	type_2_diabetes	stroke	0.0331427	0.00467074	3.07456e-11			FALSE	FALSE
MR-APSS	type_2_diabetes	stroke	0.0331781	0.00556914	2.5613e-09			FALSE	FALSE
MR-PRESSO	type_2_diabetes	systolic_blood_pressure	0.091089	0.0100032	7.88059e-16			FALSE	FALSE
MR-APSS	type_2_diabetes	systolic_blood_pressure	0.0957878	0.0189795	4.49e-07			FALSE	FALSE
MR-PRESSO	type_2_diabetes	total_cholesterol	0.0102447	0.00768508	0.184691			FALSE	FALSE
MR-APSS	type_2_diabetes	total_cholesterol	0.0267439	0.023111	0.24719			FALSE	FALSE
