# Supplementary material for: MR-link-2: pleiotropy robust cis Mendelian randomization validated in three independent reference datasets of causality
Source: Nat Commun. 2025 Jul 3;16:6112. doi: 10.1038/s41467-025-60868-1 (PMC12229666; doi:10.1038/s41467-025-60868-1)
Supplement: Supplementary file 14 — Supplementary Data 12 [file 41467_2025_60868_MOESM14_ESM.xlsx]

## Sheet: Sheet1
Method	Exposure trait	Outcome_trait	Ratio of regions P < 0.05	number of associated regions	considered causal
MR-link 2	systolic_blood_pressure	child_onset_asthma	0.0867347	588	FALSE
MR-IVW	systolic_blood_pressure	child_onset_asthma	0.142114	577	FALSE
MR-IVW LD	systolic_blood_pressure	child_onset_asthma	0.159445	577	FALSE
MR-PCA	systolic_blood_pressure	child_onset_asthma	0.153061	588	FALSE
MR-link 2	diastolic_blood_pressure	child_onset_asthma	0.0811258	604	FALSE
MR-IVW	diastolic_blood_pressure	child_onset_asthma	0.130068	592	FALSE
MR-IVW LD	diastolic_blood_pressure	child_onset_asthma	0.153716	592	FALSE
MR-PCA	diastolic_blood_pressure	child_onset_asthma	0.168874	604	FALSE
MR-link 2	total_cholesterol	child_onset_asthma	0.088632	519	FALSE
MR-IVW	total_cholesterol	child_onset_asthma	0.153535	495	FALSE
MR-IVW LD	total_cholesterol	child_onset_asthma	0.177778	495	FALSE
MR-PCA	total_cholesterol	child_onset_asthma	0.16185	519	FALSE
MR-link 2	low_density_lipoprotein_cholesterol	child_onset_asthma	0.107143	448	FALSE
MR-IVW	low_density_lipoprotein_cholesterol	child_onset_asthma	0.128571	420	FALSE
MR-IVW LD	low_density_lipoprotein_cholesterol	child_onset_asthma	0.142857	420	FALSE
MR-PCA	low_density_lipoprotein_cholesterol	child_onset_asthma	0.162946	448	FALSE
MR-link 2	high_density_lipoprotein_cholesterol	child_onset_asthma	0.0957447	658	FALSE
MR-IVW	high_density_lipoprotein_cholesterol	child_onset_asthma	0.146965	626	FALSE
MR-IVW LD	high_density_lipoprotein_cholesterol	child_onset_asthma	0.172524	626	FALSE
MR-PCA	high_density_lipoprotein_cholesterol	child_onset_asthma	0.173252	658	FALSE
MR-link 2	high_density_lipoprotein_cholesterol	coronary_artery_disease	0.355522	661	FALSE
MR-IVW	high_density_lipoprotein_cholesterol	coronary_artery_disease	0.380417	623	FALSE
MR-IVW LD	high_density_lipoprotein_cholesterol	coronary_artery_disease	0.414125	623	FALSE
MR-PCA	high_density_lipoprotein_cholesterol	coronary_artery_disease	0.414523	661	FALSE
MR-link 2	high_density_lipoprotein_cholesterol	stroke	0.114977	661	FALSE
MR-IVW	high_density_lipoprotein_cholesterol	stroke	0.111288	629	FALSE
MR-IVW LD	high_density_lipoprotein_cholesterol	stroke	0.128776	629	FALSE
MR-PCA	high_density_lipoprotein_cholesterol	stroke	0.13767	661	FALSE
MR-link 2	systolic_blood_pressure	coronary_artery_disease	0.40747	589	TRUE
MR-IVW	systolic_blood_pressure	coronary_artery_disease	0.433276	577	TRUE
MR-IVW LD	systolic_blood_pressure	coronary_artery_disease	0.47487	577	TRUE
MR-PCA	systolic_blood_pressure	coronary_artery_disease	0.490662	589	TRUE
MR-link 2	diastolic_blood_pressure	coronary_artery_disease	0.332231	605	TRUE
MR-IVW	diastolic_blood_pressure	coronary_artery_disease	0.423986	592	TRUE
MR-IVW LD	diastolic_blood_pressure	coronary_artery_disease	0.469595	592	TRUE
MR-PCA	diastolic_blood_pressure	coronary_artery_disease	0.449587	605	TRUE
MR-link 2	smoking	coronary_artery_disease	0.232955	176	TRUE
MR-IVW	smoking	coronary_artery_disease	0.298701	154	TRUE
MR-IVW LD	smoking	coronary_artery_disease	0.298701	154	TRUE
MR-PCA	smoking	coronary_artery_disease	0.335227	176	TRUE
MR-link 2	systolic_blood_pressure	stroke	0.225806	589	TRUE
MR-IVW	systolic_blood_pressure	stroke	0.228374	578	TRUE
MR-IVW LD	systolic_blood_pressure	stroke	0.254325	578	TRUE
MR-PCA	systolic_blood_pressure	stroke	0.252971	589	TRUE
MR-link 2	diastolic_blood_pressure	stroke	0.203306	605	TRUE
MR-IVW	diastolic_blood_pressure	stroke	0.22597	593	TRUE
MR-IVW LD	diastolic_blood_pressure	stroke	0.247892	593	TRUE
MR-PCA	diastolic_blood_pressure	stroke	0.231405	605	TRUE
MR-link 2	smoking	stroke	0.0568182	176	TRUE
MR-IVW	smoking	stroke	0.134615	156	TRUE
MR-IVW LD	smoking	stroke	0.134615	156	TRUE
MR-PCA	smoking	stroke	0.113636	176	TRUE
MR-link 2	low_density_lipoprotein_cholesterol	coronary_artery_disease	0.32816	451	TRUE
MR-IVW	low_density_lipoprotein_cholesterol	coronary_artery_disease	0.399516	413	TRUE
MR-IVW LD	low_density_lipoprotein_cholesterol	coronary_artery_disease	0.452785	413	TRUE
MR-PCA	low_density_lipoprotein_cholesterol	coronary_artery_disease	0.425721	451	TRUE
MR-link 2	smoking	type_2_diabetes	0.107955	176	TRUE
MR-IVW	smoking	type_2_diabetes	0.272152	158	TRUE
MR-IVW LD	smoking	type_2_diabetes	0.265823	158	TRUE
MR-PCA	smoking	type_2_diabetes	0.255682	176	TRUE
MR-link 2	low_density_lipoprotein_cholesterol	stroke	0.0931264	451	TRUE
MR-IVW	low_density_lipoprotein_cholesterol	stroke	0.0997625	421	TRUE
MR-IVW LD	low_density_lipoprotein_cholesterol	stroke	0.11639	421	TRUE
MR-PCA	low_density_lipoprotein_cholesterol	stroke	0.101996	451	TRUE
