# Supplementary material for: MR-link-2: pleiotropy robust cis Mendelian randomization validated in three independent reference datasets of causality
Source: Nat Commun. 2025 Jul 3;16:6112. doi: 10.1038/s41467-025-60868-1 (PMC12229666; doi:10.1038/s41467-025-60868-1)
Supplement: Supplementary file 15 — Supplementary Data 13 [file 41467_2025_60868_MOESM15_ESM.xlsx]

## Sheet: Sheet1
method	Spearman correlation	p value	number of comparisons
MR-link-2	0.210472	1.01897e-245	26207
MR-IVW	0.206132	1.47821e-235	24738
MR-IVW LD	0.198412	4.73919e-218	24738
MR-PCA	0.200905	1.26399e-223	26207
