# Supplementary material for: MR-link-2: pleiotropy robust cis Mendelian randomization validated in three independent reference datasets of causality
Source: Nat Commun. 2025 Jul 3;16:6112. doi: 10.1038/s41467-025-60868-1 (PMC12229666; doi:10.1038/s41467-025-60868-1)
Supplement: Supplementary file 16 — Supplementary Data 14 [file 41467_2025_60868_MOESM16_ESM.xlsx]

## Sheet: Sheet1
associated region	exposure	outcome	p(MR-link-2)	p(MR-IVW)	p(MR-IVW LD)	p(MR-PCA)	coloc PP.H4.abf	coloc susie max(PP.H4.abf)
HMGCR	low_density_lipoprotein_cholesterol	coronary_artery_disease	1.1509e-09	0.00513835	0.000102373	1.68743e-07	0.06889	0.838697
IL18	IL18:Q14116:OID20694:v1:Inflammation	atopic_dermatitis	0.000209389	3.36957e-05	0.000121933	3.50554e-05	0.0913037	0.751381
IL6R	c_reactive_protein	covid_19	0.0959098	0.0104403	0.00509135	0.00221548	9.98859e-14	0.00382121
IL6R	c_reactive_protein	type_2_diabetes	0.01226	0.128355	0.0789675	0.159102	0.00220393
CRP	c_reactive_protein	coronary_artery_disease	0.309342	0.97449	0.985481	0.834193	0.00118015
PCSK9	low_density_lipoprotein_cholesterol	body_mass_index	0.783091	0.764051	0.618309	0.140535	0.00164849	0.0254058
