# Supplementary material for: MR-link-2: pleiotropy robust cis Mendelian randomization validated in three independent reference datasets of causality
Source: Nat Commun. 2025 Jul 3;16:6112. doi: 10.1038/s41467-025-60868-1 (PMC12229666; doi:10.1038/s41467-025-60868-1)
Supplement: Supplementary file 17 — Supplementary Data 15 [file 41467_2025_60868_MOESM17_ESM.xlsx]

## Sheet: Sheet1
Method	Exposure name	Outcome name	Weighted alpha estimate	se(alpha)	P alpha	Considered a true positive
MR-link 2	Lymphocytes	GZMK	0.123919	0.0230162	7.2845e-08	TRUE
MR-IVW	Lymphocytes	GZMK	0.121028	0.0244819	7.67102e-07	TRUE
MR-IVW LD	Lymphocytes	GZMK	0.124821	0.0235661	1.17946e-07	TRUE
MR-PCA	Lymphocytes	GZMK	0.0847247	0.0201898	2.71174e-05	TRUE
MR-link 2	Lymphocytes	MEF2C	-0.0326372	0.02198	0.137582	TRUE
MR-IVW	Lymphocytes	MEF2C	-0.0450217	0.0237051	0.0575327	TRUE
MR-IVW LD	Lymphocytes	MEF2C	-0.0423749	0.0229328	0.0646337	TRUE
MR-PCA	Lymphocytes	MEF2C	-0.0216068	0.0196522	0.271568	TRUE
MR-link 2	Lymphocytes	CD3D	0.160095	0.0257741	5.24883e-10	TRUE
MR-IVW	Lymphocytes	CD3D	0.149594	0.0284793	1.49855e-07	TRUE
MR-IVW LD	Lymphocytes	CD3D	0.152112	0.0273726	2.74324e-08	TRUE
MR-PCA	Lymphocytes	CD3D	0.151513	0.0234128	9.71051e-11	TRUE
MR-link 2	Lymphocytes	CD3E	0.151142	0.0221001	7.97691e-12	TRUE
MR-IVW	Lymphocytes	CD3E	0.138069	0.0243432	1.41344e-08	TRUE
MR-IVW LD	Lymphocytes	CD3E	0.133165	0.0231719	9.09284e-09	TRUE
MR-PCA	Lymphocytes	CD3E	0.126361	0.0198455	1.92483e-10	TRUE
MR-link 2	F13A1	Platelets	0.00954654	0.00422982	0.0240106	FALSE
MR-IVW	F13A1	Platelets	0.0854566	0.00595964	1.24419e-46	FALSE
MR-IVW LD	F13A1	Platelets	0.128586	0.00400174	1.54306e-226	FALSE
MR-PCA	F13A1	Platelets	0.130881	0.00384598	7.83803e-254	FALSE
MR-link 2	Lymphocytes	LDHB	0.349807	0.0301765	4.52351e-31	TRUE
MR-IVW	Lymphocytes	LDHB	0.336442	0.0320591	9.16237e-26	TRUE
MR-IVW LD	Lymphocytes	LDHB	0.326462	0.0316022	5.13727e-25	TRUE
MR-PCA	Lymphocytes	LDHB	0.303859	0.0269491	1.73817e-29	TRUE
MR-link 2	CCDC88A	Monocytes	0.0367532	0.0341005	0.281126	FALSE
MR-IVW	CCDC88A	Monocytes	0.0439085	0.0186765	0.0187231	FALSE
MR-IVW LD	CCDC88A	Monocytes	0.0439085	0.0186765	0.0187231	FALSE
MR-PCA	CCDC88A	Monocytes	0.0152397	0.0142766	0.285764	FALSE
MR-link 2	HLA-DMA	Monocytes	-0.0503996	0.094894	0.595339	FALSE
MR-IVW	HLA-DMA	Monocytes	-0.10782	0.0206856	1.86471e-07	FALSE
MR-IVW LD	HLA-DMA	Monocytes	-0.10782	0.0206856	1.86471e-07	FALSE
MR-PCA	HLA-DMA	Monocytes	-0.0590937	0.0182082	0.00117268	FALSE
MR-link 2	HLA-DRB1	Monocytes	0.000581495	0.0332826	0.98606	FALSE
MR-IVW	HLA-DRB1	Monocytes	0.00592922	0.0218339	0.78596	FALSE
MR-IVW LD	HLA-DRB1	Monocytes	0.00592922	0.0218339	0.78596	FALSE
MR-PCA	HLA-DRB1	Monocytes	0.00192195	0.0207155	0.926079	FALSE
MR-link 2	Lymphocytes	CD79A	0.134531	0.0245061	4.02612e-08	TRUE
MR-IVW	Lymphocytes	CD79A	0.137485	0.0268194	2.95487e-07	TRUE
MR-IVW LD	Lymphocytes	CD79A	0.150053	0.025798	6.01093e-09	TRUE
MR-PCA	Lymphocytes	CD79A	0.121803	0.0220915	3.51655e-08	TRUE
MR-link 2	Monocytes	MNDA	0.00215636	0.020945	0.918	TRUE
MR-IVW	Monocytes	MNDA	-0.00788664	0.0232826	0.734809	TRUE
MR-IVW LD	Monocytes	MNDA	-0.0074823	0.0229973	0.744912	TRUE
MR-PCA	Monocytes	MNDA	0.00187795	0.0206224	0.927442	TRUE
MR-link 2	Lymphocytes	HLA-DQA1	0.0876992	0.02947	0.00292149	TRUE
MR-IVW	Lymphocytes	HLA-DQA1	0.0844082	0.0323517	0.00907868	TRUE
MR-IVW LD	Lymphocytes	HLA-DQA1	0.075425	0.0316039	0.0170064	TRUE
MR-PCA	Lymphocytes	HLA-DQA1	0.0922377	0.0269502	0.000620418	TRUE
MR-link 2	Lymphocytes	KLRB1	0.0788483	0.0239174	0.000978293	TRUE
MR-IVW	Lymphocytes	KLRB1	0.0476565	0.0257821	0.0645403	TRUE
MR-IVW LD	Lymphocytes	KLRB1	0.0682363	0.0247489	0.00583093	TRUE
MR-PCA	Lymphocytes	KLRB1	0.0549254	0.0211786	0.00950217	TRUE
MR-link 2	Monocytes	AIF1	0.242651	0.0243118	1.85017e-23	TRUE
MR-IVW	Monocytes	AIF1	0.209915	0.0270326	8.14962e-15	TRUE
MR-IVW LD	Monocytes	AIF1	0.211889	0.0264872	1.24745e-15	TRUE
MR-PCA	Monocytes	AIF1	0.203055	0.023715	1.1064e-17	TRUE
MR-link 2	LINC02446	Lymphocytes	0.0178007	0.0129144	0.168092	FALSE
MR-IVW	LINC02446	Lymphocytes	0.0199645	0.0159137	0.209642	FALSE
MR-IVW LD	LINC02446	Lymphocytes	0.0208937	0.00639281	0.00108188	FALSE
MR-PCA	LINC02446	Lymphocytes	0.0136128	0.0056006	0.0150743	FALSE
MR-link 2	Lymphocytes	KLRG1	0.0444324	0.0231714	0.0551674	TRUE
MR-IVW	Lymphocytes	KLRG1	0.0470457	0.0250051	0.059911	TRUE
MR-IVW LD	Lymphocytes	KLRG1	0.0432077	0.0242158	0.0743783	TRUE
MR-PCA	Lymphocytes	KLRG1	0.0396622	0.0207753	0.0562492	TRUE
MR-link 2	Lymphocytes	CTSW	0.106334	0.0217203	9.80117e-07	TRUE
MR-IVW	Lymphocytes	CTSW	0.133092	0.024134	3.49361e-08	TRUE
MR-IVW LD	Lymphocytes	CTSW	0.127216	0.0231714	4.0142e-08	TRUE
MR-PCA	Lymphocytes	CTSW	0.0971745	0.019845	9.74723e-07	TRUE
MR-link 2	GZMK	Lymphocytes	0.00837876	0.0187055	0.654204	FALSE
MR-IVW	GZMK	Lymphocytes	0.0125552	0.00912573	0.168882	FALSE
MR-IVW LD	GZMK	Lymphocytes	0.0125552	0.00912573	0.168882	FALSE
MR-PCA	GZMK	Lymphocytes	-0.00534291	0.00838828	0.524158	FALSE
MR-link 2	Monocytes	CD74	0.100286	0.0208377	1.48895e-06	TRUE
MR-IVW	Monocytes	CD74	0.0795006	0.0229995	0.000546988	TRUE
MR-IVW LD	Monocytes	CD74	0.0797597	0.0229972	0.000523889	TRUE
MR-PCA	Monocytes	CD74	0.0864501	0.0206225	2.76482e-05	TRUE
MR-link 2	Lymphocytes	MS4A1	0.215206	0.0218349	6.45227e-23	TRUE
MR-IVW	Lymphocytes	MS4A1	0.188566	0.0239068	3.0824e-15	TRUE
MR-IVW LD	Lymphocytes	MS4A1	0.19501	0.0229331	1.84092e-17	TRUE
MR-PCA	Lymphocytes	MS4A1	0.207656	0.0196524	4.26172e-26	TRUE
MR-link 2	CD4	Lymphocytes	-0.00889186	0.0152514	0.559881	FALSE
MR-IVW	CD4	Lymphocytes	-0.00217942	0.0130748	0.867615	FALSE
MR-IVW LD	CD4	Lymphocytes	-0.0023143	0.00874047	0.791179	FALSE
MR-PCA	CD4	Lymphocytes	-0.00452069	0.00773347	0.558842	FALSE
MR-link 2	NEAT1	Monocytes	-0.0089218	0.0135064	0.508893	FALSE
MR-IVW	NEAT1	Monocytes	-0.0163814	0.00565473	0.0037682	FALSE
MR-IVW LD	NEAT1	Monocytes	-0.0163814	0.00565473	0.0037682	FALSE
MR-PCA	NEAT1	Monocytes	-0.0230379	0.00582409	7.6335e-05	FALSE
MR-link 2	TRDC	Lymphocytes	-0.0110876	0.00837731	0.185659	FALSE
MR-IVW	TRDC	Lymphocytes	-0.0117266	0.0082481	0.155103	FALSE
MR-IVW LD	TRDC	Lymphocytes	-0.0117266	0.0082481	0.155103	FALSE
MR-PCA	TRDC	Lymphocytes	-0.0101412	0.00771001	0.188401	FALSE
MR-link 2	Lymphocytes	CD4	0.0693415	0.0216472	0.00135883	TRUE
MR-IVW	Lymphocytes	CD4	0.0671044	0.0234784	0.00426142	TRUE
MR-IVW LD	Lymphocytes	CD4	0.0654723	0.0229337	0.00430565	TRUE
MR-PCA	Lymphocytes	CD4	0.0707732	0.0196527	0.000316757	TRUE
MR-link 2	LYAR	Lymphocytes	0.00348788	0.0045525	0.443589	FALSE
MR-IVW	LYAR	Lymphocytes	0.00672021	0.00594146	0.258026	FALSE
MR-IVW LD	LYAR	Lymphocytes	0.0065279	0.00623042	0.294755	FALSE
MR-PCA	LYAR	Lymphocytes	0.0053596	0.00669872	0.423657	FALSE
MR-link 2	CD8A	Lymphocytes	-0.0115179	0.0131266	0.380241	FALSE
MR-IVW	CD8A	Lymphocytes	-0.0104438	0.00843785	0.215816	FALSE
MR-IVW LD	CD8A	Lymphocytes	-0.0110878	0.00870884	0.202959	FALSE
MR-PCA	CD8A	Lymphocytes	-0.0148569	0.00830082	0.0734844	FALSE
MR-link 2	Lymphocytes	MAL	0.106095	0.01648	1.21203e-10	TRUE
MR-IVW	Lymphocytes	MAL	0.151078	0.0246322	8.60483e-10	TRUE
MR-IVW LD	Lymphocytes	MAL	0.159072	0.0240169	3.51135e-11	TRUE
MR-PCA	Lymphocytes	MAL	0.140887	0.0205641	7.32869e-12	TRUE
MR-link 2	Lymphocytes	TRDC	0.085337	0.0301847	0.00469636	TRUE
MR-IVW	Lymphocytes	TRDC	0.099118	0.0322192	0.00209541	TRUE
MR-IVW LD	Lymphocytes	TRDC	0.108256	0.0316041	0.000613955	TRUE
MR-PCA	Lymphocytes	TRDC	0.0903127	0.0269502	0.000804928	TRUE
MR-link 2	Lymphocytes	LYAR	0.064429	0.0240803	0.00745972	TRUE
MR-IVW	Lymphocytes	LYAR	0.0627456	0.0261623	0.0164706	TRUE
MR-IVW LD	Lymphocytes	LYAR	0.061089	0.0255182	0.0166685	TRUE
MR-PCA	Lymphocytes	LYAR	0.0548156	0.0218402	0.0120783	TRUE
MR-link 2	Lymphocytes	CD8B	0.0584971	0.0219687	0.00775058	TRUE
MR-IVW	Lymphocytes	CD8B	0.0541318	0.0238903	0.0234604	TRUE
MR-IVW LD	Lymphocytes	CD8B	0.0492786	0.0231716	0.0334464	TRUE
MR-PCA	Lymphocytes	CD8B	0.0483587	0.0198453	0.0148186	TRUE
MR-link 2	Lymphocytes	LINC02446	0.152383	0.0329087	3.64839e-06	TRUE
MR-IVW	Lymphocytes	LINC02446	0.100662	0.0361392	0.00534628	TRUE
MR-IVW LD	Lymphocytes	LINC02446	0.105007	0.0343845	0.00225882	TRUE
MR-PCA	Lymphocytes	LINC02446	0.116189	0.0292874	7.27275e-05	TRUE
MR-link 2	TYROBP	Monocytes	0.00950064	0.0368235	0.796403	FALSE
MR-IVW	TYROBP	Monocytes	-0.0173468	0.0210698	0.410336	FALSE
MR-IVW LD	TYROBP	Monocytes	-0.0173468	0.0210698	0.410336	FALSE
MR-PCA	TYROBP	Monocytes	-0.0109696	0.0172315	0.524383	FALSE
MR-link 2	Monocytes	CCDC88A	0.17552	0.0173686	5.21627e-24	TRUE
MR-IVW	Monocytes	CCDC88A	0.164424	0.0195471	4.04116e-17	TRUE
MR-IVW LD	Monocytes	CCDC88A	0.166105	0.019343	8.89855e-18	TRUE
MR-PCA	Monocytes	CCDC88A	0.14801	0.0172971	1.1588e-17	TRUE
MR-link 2	CD3E	Lymphocytes	-0.0176138	0.0245983	0.473956	FALSE
MR-IVW	CD3E	Lymphocytes	0.0146771	0.0179256	0.412913	FALSE
MR-IVW LD	CD3E	Lymphocytes	0.0146771	0.0179256	0.412913	FALSE
MR-PCA	CD3E	Lymphocytes	0.00605267	0.0149535	0.685649	FALSE
MR-link 2	HLA-DPB1	Monocytes	0.174994	0.0877384	0.0460981	FALSE
MR-IVW	HLA-DPB1	Monocytes	-0.00769465	0.0217519	0.723529	FALSE
MR-IVW LD	HLA-DPB1	Monocytes	-0.00769465	0.0217519	0.723529	FALSE
MR-PCA	HLA-DPB1	Monocytes	0.0928202	0.0136724	1.13003e-11	FALSE
MR-link 2	TRGC2	Lymphocytes	-0.00721693	0.00384562	0.0605647	FALSE
MR-IVW	TRGC2	Lymphocytes	-0.00518479	0.00314679	0.0994259	FALSE
MR-IVW LD	TRGC2	Lymphocytes	-0.00547358	0.00328598	0.0957661	FALSE
MR-PCA	TRGC2	Lymphocytes	-0.00518244	0.003123	0.097027	FALSE
MR-link 2	Monocytes	HLA-DQB1	0.0739109	0.018779	8.2913e-05	TRUE
MR-IVW	Monocytes	HLA-DQB1	0.0767128	0.0212207	0.000300346	TRUE
MR-IVW LD	Monocytes	HLA-DQB1	0.0713536	0.0207938	0.000600301	TRUE
MR-PCA	Monocytes	HLA-DQB1	0.0683218	0.0185991	0.000239359	TRUE
MR-link 2	GNG11	Platelets	0.0581219	0.0108712	8.97265e-08	FALSE
MR-IVW	GNG11	Platelets	0.127817	0.00742184	1.82566e-66	FALSE
MR-IVW LD	GNG11	Platelets	0.267103	0.00573107	0	FALSE
MR-PCA	GNG11	Platelets	0.250364	0.00497892	0	FALSE
MR-link 2	Lymphocytes	BANK1	0.155165	0.0218525	1.24274e-12	TRUE
MR-IVW	Lymphocytes	BANK1	0.104941	0.0238977	1.12698e-05	TRUE
MR-IVW LD	Lymphocytes	BANK1	0.120838	0.0229333	1.37075e-07	TRUE
MR-PCA	Lymphocytes	BANK1	0.142069	0.0196524	4.86191e-13	TRUE
MR-link 2	Lymphocytes	CD79B	0.151303	0.0228317	3.42828e-11	TRUE
MR-IVW	Lymphocytes	CD79B	0.152848	0.0245824	5.04218e-10	TRUE
MR-IVW LD	Lymphocytes	CD79B	0.167535	0.0240179	3.04928e-12	TRUE
MR-PCA	Lymphocytes	CD79B	0.149272	0.0205647	3.90953e-13	TRUE
MR-link 2	Monocytes	HLA-DPB1	0.169994	0.024272	2.49263e-12	TRUE
MR-IVW	Monocytes	HLA-DPB1	0.162303	0.0279185	6.12005e-09	TRUE
MR-IVW LD	Monocytes	HLA-DPB1	0.166919	0.0264873	2.94136e-10	TRUE
MR-PCA	Monocytes	HLA-DPB1	0.15398	0.0237158	8.43031e-11	TRUE
MR-link 2	CD79B	Lymphocytes	0.0648906	0.0404599	0.108752	FALSE
MR-IVW	CD79B	Lymphocytes	0.126449	0.0187473	1.53111e-11	FALSE
MR-IVW LD	CD79B	Lymphocytes	0.126449	0.0187473	1.53111e-11	FALSE
MR-PCA	CD79B	Lymphocytes	0.0481938	0.0114708	2.6521e-05	FALSE
MR-link 2	Platelets	F13A1	0.17773	0.0170153	1.53959e-25	TRUE
MR-IVW	Platelets	F13A1	0.181147	0.0193781	8.92909e-21	TRUE
MR-IVW LD	Platelets	F13A1	0.216165	0.0181578	1.11694e-32	TRUE
MR-PCA	Platelets	F13A1	0.192048	0.0162926	4.529e-32	TRUE
MR-link 2	Lymphocytes	TNFRSF13C	0.201107	0.0218466	3.40422e-20	TRUE
MR-IVW	Lymphocytes	TNFRSF13C	0.172318	0.0241455	9.56318e-13	TRUE
MR-IVW LD	Lymphocytes	TNFRSF13C	0.182187	0.0229332	1.95357e-15	TRUE
MR-PCA	Lymphocytes	TNFRSF13C	0.172675	0.0196523	1.54294e-18	TRUE
MR-link 2	RALGPS2	Lymphocytes	0.12565	0.118245	0.287953	FALSE
MR-IVW	RALGPS2	Lymphocytes	0.270977	0.0265775	2.07179e-24	FALSE
MR-IVW LD	RALGPS2	Lymphocytes	0.270977	0.0265775	2.07179e-24	FALSE
MR-PCA	RALGPS2	Lymphocytes	0.0927612	0.0184719	5.12014e-07	FALSE
MR-link 2	Monocytes	HLA-DRA	0.303734	0.0243971	1.40522e-35	TRUE
MR-IVW	Monocytes	HLA-DRA	0.266629	0.0276707	5.64735e-22	TRUE
MR-IVW LD	Monocytes	HLA-DRA	0.274728	0.0264865	3.31111e-25	TRUE
MR-PCA	Monocytes	HLA-DRA	0.256441	0.0237144	2.96437e-27	TRUE
MR-link 2	CD3D	Lymphocytes	-0.0234463	0.0345379	0.497228	FALSE
MR-IVW	CD3D	Lymphocytes	-0.0331822	0.0164729	0.0439724	FALSE
MR-IVW LD	CD3D	Lymphocytes	-0.0331822	0.0164729	0.0439724	FALSE
MR-PCA	CD3D	Lymphocytes	-0.00819995	0.014366	0.568143	FALSE
MR-link 2	MS4A1	Lymphocytes	-0.011665	0.0336283	0.728682	FALSE
MR-IVW	MS4A1	Lymphocytes	0.214831	0.0176333	3.81803e-34	FALSE
MR-IVW LD	MS4A1	Lymphocytes	0.214831	0.0176333	3.81803e-34	FALSE
MR-PCA	MS4A1	Lymphocytes	0.0644931	0.0116586	3.16968e-08	FALSE
MR-link 2	IL7R	Lymphocytes	-0.0219075	0.0369516	0.553268	FALSE
MR-IVW	IL7R	Lymphocytes	0.04249	0.047199	0.367998	FALSE
MR-IVW LD	IL7R	Lymphocytes	0.0448458	0.0118701	0.000158061	FALSE
MR-PCA	IL7R	Lymphocytes	-0.036317	0.00999143	0.000278179	FALSE
MR-link 2	Lymphocytes	HCST	0.100232	0.0232636	1.64339e-05	TRUE
MR-IVW	Lymphocytes	HCST	0.0906078	0.0254374	0.000368053	TRUE
MR-IVW LD	Lymphocytes	HCST	0.0926568	0.0247499	0.000181308	TRUE
MR-PCA	Lymphocytes	HCST	0.0855606	0.0211792	5.34851e-05	TRUE
MR-link 2	Monocytes	PSAP	0.192124	0.0209825	5.36548e-20	TRUE
MR-IVW	Monocytes	PSAP	0.163466	0.0236321	4.61002e-12	TRUE
MR-IVW LD	Monocytes	PSAP	0.166157	0.022997	5.00471e-13	TRUE
MR-PCA	Monocytes	PSAP	0.165816	0.0206221	8.93228e-16	TRUE
MR-link 2	GZMA	Lymphocytes	-0.000808055	0.0161009	0.959973	FALSE
MR-IVW	GZMA	Lymphocytes	-0.01609	0.0111378	0.148562	FALSE
MR-IVW LD	GZMA	Lymphocytes	-0.0161151	0.01123	0.151285	FALSE
MR-PCA	GZMA	Lymphocytes	-0.0089436	0.00854044	0.295005	FALSE
MR-link 2	MAL	Lymphocytes	-0.00356271	0.00971313	0.713773	FALSE
MR-IVW	MAL	Lymphocytes	0.153617	0.00807172	9.34539e-81	FALSE
MR-IVW LD	MAL	Lymphocytes	0.153617	0.00807172	9.34539e-81	FALSE
MR-PCA	MAL	Lymphocytes	0.165268	0.0073017	1.99902e-113	FALSE
MR-link 2	Monocytes	HLA-DPA1	0.207639	0.0243937	1.70965e-17	TRUE
MR-IVW	Monocytes	HLA-DPA1	0.176396	0.0280158	3.04847e-10	TRUE
MR-IVW LD	Monocytes	HLA-DPA1	0.188146	0.0264871	1.21788e-12	TRUE
MR-PCA	Monocytes	HLA-DPA1	0.179399	0.0237156	3.89055e-14	TRUE
MR-link 2	Lymphocytes	IL7R	0.141464	0.0262958	7.46059e-08	TRUE
MR-IVW	Lymphocytes	IL7R	0.113955	0.0277896	4.12026e-05	TRUE
MR-IVW LD	Lymphocytes	IL7R	0.107798	0.0273722	8.20865e-05	TRUE
MR-PCA	Lymphocytes	IL7R	0.106762	0.0234124	5.11339e-06	TRUE
MR-link 2	AIF1	Monocytes	0.571678	0.197738	0.00383906	FALSE
MR-IVW	AIF1	Monocytes	0.565594	0.0207577	1.78141e-163	FALSE
MR-IVW LD	AIF1	Monocytes	0.565594	0.0207577	1.78141e-163	FALSE
MR-PCA	AIF1	Monocytes	0.189487	0.0143113	5.13144e-40	FALSE
MR-link 2	CTSS	Monocytes	0.0358435	0.0178098	0.0441598	FALSE
MR-IVW	CTSS	Monocytes	0.0796816	0.0436663	0.0680333	FALSE
MR-IVW LD	CTSS	Monocytes	0.0908961	0.00602763	2.19584e-51	FALSE
MR-PCA	CTSS	Monocytes	0.0653655	0.00612153	1.29073e-26	FALSE
MR-link 2	Monocytes	HLA-DRB1	0.227379	0.024251	6.84687e-21	TRUE
MR-IVW	Monocytes	HLA-DRB1	0.224068	0.0270904	1.32701e-16	TRUE
MR-IVW LD	Monocytes	HLA-DRB1	0.226969	0.0264871	1.04364e-17	TRUE
MR-PCA	Monocytes	HLA-DRB1	0.197644	0.0237154	7.81593e-17	TRUE
MR-link 2	MEF2C	Lymphocytes	-0.00107499	0.00877971	0.902551	FALSE
MR-IVW	MEF2C	Lymphocytes	-0.0396538	0.019398	0.0409319	FALSE
MR-IVW LD	MEF2C	Lymphocytes	-0.0411567	0.00897386	4.51187e-06	FALSE
MR-PCA	MEF2C	Lymphocytes	-0.0398873	0.00917667	1.38263e-05	FALSE
MR-link 2	Monocytes	HLA-DMA	0.288221	0.0240243	3.68205e-33	TRUE
MR-IVW	Monocytes	HLA-DMA	0.249537	0.0268103	1.30876e-20	TRUE
MR-IVW LD	Monocytes	HLA-DMA	0.255417	0.0264866	5.24968e-22	TRUE
MR-PCA	Monocytes	HLA-DMA	0.240322	0.023715	3.91472e-24	TRUE
MR-link 2	FCN1	Monocytes	0.0014895	0.0031935	0.640919	FALSE
MR-IVW	FCN1	Monocytes	0.00962996	0.00314345	0.00218767	FALSE
MR-IVW LD	FCN1	Monocytes	0.00927894	0.00310349	0.00279121	FALSE
MR-PCA	FCN1	Monocytes	0.0412856	0.00309356	1.25545e-40	FALSE
MR-link 2	Lymphocytes	TPT1	0.0699401	0.0256649	0.00642766	TRUE
MR-IVW	Lymphocytes	TPT1	0.0397152	0.0275615	0.149595	TRUE
MR-IVW LD	Lymphocytes	TPT1	0.0419957	0.0269535	0.119214	TRUE
MR-PCA	Lymphocytes	TPT1	0.0430766	0.0231135	0.0623638	TRUE
MR-link 2	Monocytes	LYZ	0.304085	0.0198634	6.67889e-53	TRUE
MR-IVW	Monocytes	LYZ	0.263252	0.0223433	4.82464e-32	TRUE
MR-IVW LD	Monocytes	LYZ	0.288349	0.0215649	8.90727e-41	TRUE
MR-PCA	Monocytes	LYZ	0.27089	0.0192325	4.69798e-45	TRUE
MR-link 2	CST3	Monocytes	-0.00371218	0.0041818	0.374702	FALSE
MR-IVW	CST3	Monocytes	-0.0066151	0.00387561	0.087849	FALSE
MR-IVW LD	CST3	Monocytes	-0.00644248	0.00395255	0.103111	FALSE
MR-PCA	CST3	Monocytes	-0.00613078	0.00399297	0.124687	FALSE
MR-link 2	LYZ	Monocytes	-0.000120085	0.00310754	0.969175	FALSE
MR-IVW	LYZ	Monocytes	0.0112149	0.00771505	0.146048	FALSE
MR-IVW LD	LYZ	Monocytes	0.0118752	0.00232546	3.28003e-07	FALSE
MR-PCA	LYZ	Monocytes	0.00594195	0.00201416	0.00317681	FALSE
MR-link 2	KLRB1	Lymphocytes	0.00913835	0.0595122	0.877961	FALSE
MR-IVW	KLRB1	Lymphocytes	-0.13124	0.0132929	5.45548e-23	FALSE
MR-IVW LD	KLRB1	Lymphocytes	-0.13124	0.0132929	5.45548e-23	FALSE
MR-PCA	KLRB1	Lymphocytes	-0.0198874	0.0105265	0.0588565	FALSE
MR-link 2	Lymphocytes	TMSB10	0.164878	0.0299127	3.54822e-08	TRUE
MR-IVW	Lymphocytes	TMSB10	0.167744	0.0324323	2.31443e-07	TRUE
MR-IVW LD	Lymphocytes	TMSB10	0.156867	0.0316033	6.91925e-07	TRUE
MR-PCA	Lymphocytes	TMSB10	0.13105	0.0269495	1.15742e-06	TRUE
MR-link 2	Lymphocytes	GZMA	0.0615941	0.0230209	0.00746008	TRUE
MR-IVW	Lymphocytes	GZMA	0.0547339	0.0247393	0.0269372	TRUE
MR-IVW LD	Lymphocytes	GZMA	0.063236	0.0242157	0.00901823	TRUE
MR-PCA	Lymphocytes	GZMA	0.0400114	0.0207752	0.0541134	TRUE
MR-link 2	Lymphocytes	CD8A	0.0429195	0.0233606	0.0661712	TRUE
MR-IVW	Lymphocytes	CD8A	0.0628142	0.025303	0.0130471	TRUE
MR-IVW LD	Lymphocytes	CD8A	0.0557502	0.024335	0.0219663	TRUE
MR-PCA	Lymphocytes	CD8A	0.0471728	0.0208157	0.0234386	TRUE
MR-link 2	IGHM	Lymphocytes	0.169356	0.0529767	0.00138961	FALSE
MR-IVW	IGHM	Lymphocytes	0.154917	0.0132009	8.39695e-32	FALSE
MR-IVW LD	IGHM	Lymphocytes	0.154917	0.0132009	8.39695e-32	FALSE
MR-PCA	IGHM	Lymphocytes	0.0839268	0.00987859	1.96516e-17	FALSE
MR-link 2	TNFRSF13C	Lymphocytes	0.0377189	0.0165347	0.0225368	FALSE
MR-IVW	TNFRSF13C	Lymphocytes	0.0762706	0.0125183	1.11012e-09	FALSE
MR-IVW LD	TNFRSF13C	Lymphocytes	0.0664627	0.0107173	5.59458e-10	FALSE
MR-PCA	TNFRSF13C	Lymphocytes	0.0126501	0.0075664	0.094549	FALSE
MR-link 2	CTSW	Lymphocytes	-0.00137315	0.00327475	0.674987	FALSE
MR-IVW	CTSW	Lymphocytes	-0.000972054	0.00466478	0.834931	FALSE
MR-IVW LD	CTSW	Lymphocytes	-0.00135138	0.00285039	0.635427	FALSE
MR-PCA	CTSW	Lymphocytes	0.00359421	0.0025983	0.166576	FALSE
MR-link 2	Lymphocytes	LTB	0.191992	0.0296647	9.66524e-11	TRUE
MR-IVW	Lymphocytes	LTB	0.194942	0.0319536	1.05559e-09	TRUE
MR-IVW LD	Lymphocytes	LTB	0.1955	0.031603	6.16607e-10	TRUE
MR-PCA	Lymphocytes	LTB	0.15927	0.0269494	3.42221e-09	TRUE
MR-link 2	Lymphocytes	TRGC2	0.0675168	0.0299153	0.0240123	TRUE
MR-IVW	Lymphocytes	TRGC2	0.084986	0.0331945	0.0104598	TRUE
MR-IVW LD	Lymphocytes	TRGC2	0.0755075	0.0318869	0.0178857	TRUE
MR-PCA	Lymphocytes	TRGC2	0.0357674	0.0271644	0.187939	TRUE
MR-link 2	Platelets	GNG11	0.194355	0.0172509	1.92387e-29	TRUE
MR-IVW	Platelets	GNG11	0.19032	0.0192797	5.52966e-23	TRUE
MR-IVW LD	Platelets	GNG11	0.227663	0.0182436	9.71254e-36	TRUE
MR-PCA	Platelets	GNG11	0.216216	0.0163895	9.71283e-40	TRUE
MR-link 2	Lymphocytes	CD3G	0.330696	0.0297007	8.54237e-29	TRUE
MR-IVW	Lymphocytes	CD3G	0.324901	0.0323377	9.46016e-24	TRUE
MR-IVW LD	Lymphocytes	CD3G	0.326509	0.0316029	5.06948e-25	TRUE
MR-PCA	Lymphocytes	CD3G	0.284526	0.0269496	4.67999e-26	TRUE
MR-link 2	Monocytes	S100A9	0.0621532	0.0207548	0.00274765	TRUE
MR-IVW	Monocytes	S100A9	0.0495342	0.0234016	0.0342852	TRUE
MR-IVW LD	Monocytes	S100A9	0.0508501	0.0229973	0.0270266	TRUE
MR-PCA	Monocytes	S100A9	0.0698336	0.0206226	0.000708488	TRUE
MR-link 2	KLRG1	Lymphocytes	-0.00170856	0.0103613	0.869024	FALSE
MR-IVW	KLRG1	Lymphocytes	0.0622148	0.0180716	0.000575983	FALSE
MR-IVW LD	KLRG1	Lymphocytes	-0.0116391	0.00544375	0.0325111	FALSE
MR-PCA	KLRG1	Lymphocytes	-0.0215551	0.00479627	6.98535e-06	FALSE
MR-link 2	Monocytes	NEAT1	-0.0235536	0.0184971	0.202889	TRUE
MR-IVW	Monocytes	NEAT1	-0.0148047	0.0206013	0.47237	TRUE
MR-IVW LD	Monocytes	NEAT1	-0.0170612	0.0202464	0.399407	TRUE
MR-PCA	Monocytes	NEAT1	-0.025019	0.0181082	0.167083	TRUE
MR-link 2	SERPINA1	Monocytes	0.00357186	0.00391622	0.361733	FALSE
MR-IVW	SERPINA1	Monocytes	0.0139436	0.00892991	0.118419	FALSE
MR-IVW LD	SERPINA1	Monocytes	0.0142026	0.00542878	0.00889202	FALSE
MR-PCA	SERPINA1	Monocytes	0.0145397	0.00512623	0.00456361	FALSE
MR-link 2	MNDA	Monocytes	0.0156069	0.00645528	0.0156189	FALSE
MR-IVW	MNDA	Monocytes	0.0146837	0.00727554	0.0435674	FALSE
MR-IVW LD	MNDA	Monocytes	0.0156005	0.0049669	0.00168434	FALSE
MR-PCA	MNDA	Monocytes	0.0148195	0.0054647	0.00669057	FALSE
MR-link 2	Monocytes	SERPINA1	0.0668869	0.0208536	0.00133918	TRUE
MR-IVW	Monocytes	SERPINA1	0.0313673	0.0235891	0.183604	TRUE
MR-IVW LD	Monocytes	SERPINA1	0.0372919	0.0229973	0.104894	TRUE
MR-PCA	Monocytes	SERPINA1	0.0585834	0.0206226	0.00450089	TRUE
MR-link 2	CD8B	Lymphocytes	-0.0381784	0.0207403	0.0656533	FALSE
MR-IVW	CD8B	Lymphocytes	-0.0144774	0.0228566	0.526472	FALSE
MR-IVW LD	CD8B	Lymphocytes	-0.0144774	0.0228566	0.526472	FALSE
MR-PCA	CD8B	Lymphocytes	-0.0173624	0.0193793	0.370291	FALSE
MR-link 2	Monocytes	HLA-DQA1	0.058165	0.0240046	0.0153897	TRUE
MR-IVW	Monocytes	HLA-DQA1	0.0732355	0.0272395	0.00717568	TRUE
MR-IVW LD	Monocytes	HLA-DQA1	0.0738553	0.026488	0.00529926	TRUE
MR-PCA	Monocytes	HLA-DQA1	0.0588167	0.0237163	0.0131379	TRUE
MR-link 2	NKG7	Lymphocytes	0.00150301	0.010227	0.88316	FALSE
MR-IVW	NKG7	Lymphocytes	-0.00130493	0.00760359	0.863736	FALSE
MR-IVW LD	NKG7	Lymphocytes	-0.00126201	0.00777131	0.870996	FALSE
MR-PCA	NKG7	Lymphocytes	-0.00805637	0.00615425	0.190509	FALSE
MR-link 2	Lymphocytes	IGHM	0.303548	0.0322047	4.27787e-21	TRUE
MR-IVW	Lymphocytes	IGHM	0.285883	0.0355153	8.30869e-16	TRUE
MR-IVW LD	Lymphocytes	IGHM	0.311902	0.0343843	1.17852e-19	TRUE
MR-PCA	Lymphocytes	IGHM	0.284221	0.0292873	2.88302e-22	TRUE
MR-link 2	Lymphocytes	CD74	0.0484548	0.0260223	0.0625959	TRUE
MR-IVW	Lymphocytes	CD74	0.0190749	0.0280685	0.496769	TRUE
MR-IVW LD	Lymphocytes	CD74	0.0133116	0.0273729	0.626749	TRUE
MR-PCA	Lymphocytes	CD74	0.0336468	0.0234129	0.150688	TRUE
MR-link 2	S100A9	Monocytes	0.116972	0.0252143	3.49866e-06	FALSE
MR-IVW	S100A9	Monocytes	0.118017	0.0142531	1.23061e-16	FALSE
MR-IVW LD	S100A9	Monocytes	0.118017	0.0142531	1.23061e-16	FALSE
MR-PCA	S100A9	Monocytes	0.0760068	0.0107782	1.76508e-12	FALSE
MR-link 2	Monocytes	TYROBP	0.0959669	0.0207354	3.68936e-06	TRUE
MR-IVW	Monocytes	TYROBP	0.0705762	0.0233762	0.00253488	TRUE
MR-IVW LD	Monocytes	TYROBP	0.0744158	0.0227754	0.0010855	TRUE
MR-PCA	Monocytes	TYROBP	0.0795072	0.0204396	0.000100299	TRUE
MR-link 2	CST7	Lymphocytes	-0.012434	0.00472394	0.0084852	FALSE
MR-IVW	CST7	Lymphocytes	-0.0151921	0.0057184	0.00789088	FALSE
MR-IVW LD	CST7	Lymphocytes	-0.0155944	0.00427642	0.000265717	FALSE
MR-PCA	CST7	Lymphocytes	-0.00776416	0.0046037	0.0916985	FALSE
MR-link 2	Monocytes	CST3	0.22009	0.0206426	1.5345e-26	TRUE
MR-IVW	Monocytes	CST3	0.187839	0.0231363	4.70761e-16	TRUE
MR-IVW LD	Monocytes	CST3	0.185705	0.0227749	3.52238e-16	TRUE
MR-PCA	Monocytes	CST3	0.180895	0.0204391	8.71675e-19	TRUE
MR-link 2	HLA-DRA	Monocytes	0.0650457	0.0862725	0.450875	FALSE
MR-IVW	HLA-DRA	Monocytes	0.0374981	0.0209833	0.07393	FALSE
MR-IVW LD	HLA-DRA	Monocytes	0.0374981	0.0209833	0.07393	FALSE
MR-PCA	HLA-DRA	Monocytes	0.0635112	0.018221	0.000491021	FALSE
MR-link 2	Lymphocytes	RALGPS2	0.124096	0.0228248	5.42183e-08	TRUE
MR-IVW	Lymphocytes	RALGPS2	0.124133	0.02508	7.44108e-07	TRUE
MR-IVW LD	Lymphocytes	RALGPS2	0.120887	0.0240179	4.82289e-07	TRUE
MR-PCA	Lymphocytes	RALGPS2	0.131149	0.0205647	1.8016e-10	TRUE
MR-link 2	Monocytes	FCN1	0.318402	0.0210578	1.18808e-51	TRUE
MR-IVW	Monocytes	FCN1	0.289276	0.0236548	2.17442e-34	TRUE
MR-IVW LD	Monocytes	FCN1	0.279733	0.0227736	1.11482e-34	TRUE
MR-PCA	Monocytes	FCN1	0.268277	0.0204379	2.32271e-39	TRUE
MR-link 2	Monocytes	CTSS	0.16019	0.0208121	1.39311e-14	TRUE
MR-IVW	Monocytes	CTSS	0.131372	0.0236093	2.6304e-08	TRUE
MR-IVW LD	Monocytes	CTSS	0.148114	0.0227745	7.84566e-11	TRUE
MR-PCA	Monocytes	CTSS	0.142032	0.0204386	3.67405e-12	TRUE
MR-link 2	Lymphocytes	NKG7	0.0586042	0.0255652	0.0218858	TRUE
MR-IVW	Lymphocytes	NKG7	0.0392148	0.0279996	0.161349	TRUE
MR-IVW LD	Lymphocytes	NKG7	0.039936	0.0271129	0.140764	TRUE
MR-PCA	Lymphocytes	NKG7	0.0387921	0.0232195	0.0947875	TRUE
MR-link 2	Lymphocytes	CST7	0.00146893	0.0028774	0.609696	TRUE
MR-IVW	Lymphocytes	CST7	-0.00149439	0.0261842	0.954488	TRUE
MR-IVW LD	Lymphocytes	CST7	0.00558648	0.0256582	0.827642	TRUE
MR-PCA	Lymphocytes	CST7	-0.00604355	0.0220014	0.783555	TRUE
MR-link 2	BANK1	Lymphocytes	-0.00771798	0.0275994	0.779752	FALSE
MR-IVW	BANK1	Lymphocytes	0.108855	0.0168185	9.64938e-11	FALSE
MR-IVW LD	BANK1	Lymphocytes	0.0387702	0.0130403	0.00294812	FALSE
MR-PCA	BANK1	Lymphocytes	0.0074873	0.00989038	0.449033	FALSE
MR-APSS	TYROBP	Monocytes	0.0105238	0.0794646	0.89464	FALSE
MR-APSS	CD74	Lymphocytes	-1.01786	0.668956	0.12812	FALSE
MR-APSS	CD74	Monocytes	0.830307	6.04496	0.89075	FALSE
MR-APSS	TMSB10	Lymphocytes	0.588368	0.33237	0.07669	FALSE
Raw	LYZ	Monocytes	0.0538961	0.0237726	0.0859974	FALSE
Outlier-corrected	LYZ	Monocytes	0.0676114	0.00185442	0.0174566	FALSE
MR-APSS	LYZ	Monocytes	0.0559623	0.0247414	0.023704	FALSE
MR-APSS	CD79A	Lymphocytes	3.70979	2.22483	0.095425	FALSE
MR-APSS	LDHB	Lymphocytes	0.978427	0.4635	0.034776	FALSE
Raw	GZMK	Lymphocytes	0.0235394	0.0930233	0.81658	FALSE
Outlier-corrected	GZMK	Lymphocytes	-0.00670426			FALSE
MR-APSS	GZMK	Lymphocytes	0.105238	0.0742743	0.15652	FALSE
Raw	F13A1	Platelets	0.144047	0.102121	0.231199	FALSE
Outlier-corrected	F13A1	Platelets				FALSE
MR-APSS	F13A1	Platelets	0.122254	0.0969129	0.20713	FALSE
MR-APSS	HCST	Lymphocytes	-0.0732948	0.0695321	0.29183	FALSE
Raw	GNG11	Platelets	0.0799768	0.218928	0.739116	FALSE
Outlier-corrected	GNG11	Platelets				FALSE
MR-APSS	GNG11	Platelets	0.0659585	0.138365	0.63358	FALSE
MR-APSS	TPT1	Lymphocytes	0.0500553	5.309	0.99248	FALSE
MR-APSS	CD3G	Lymphocytes	0.418187	0.294301	0.15533	FALSE
Raw	CTSW	Lymphocytes	-0.0107283	0.0204108	0.621619	FALSE
Outlier-corrected	CTSW	Lymphocytes	-0.0337521	0.0185681	0.166696	FALSE
MR-APSS	CTSW	Lymphocytes	0.000857987	0.0262138	0.97389	FALSE
MR-APSS	HLA-DQB1	Monocytes	0.00397951	0.0572227	0.94456	FALSE
MR-APSS	HLA-DRB1	Monocytes	0.39714	0.273516	0.14651	FALSE
MR-APSS	HLA-DQA1	Lymphocytes	-0.0456584	0.0354292	0.19749	FALSE
MR-APSS	HLA-DQA1	Monocytes	0.116997	0.0714685	0.10162	FALSE
MR-APSS	PSAP	Monocytes	0.431509	0.331214	0.19264	FALSE
MR-APSS	AIF1	Monocytes	0.324147	1.0047	0.74697	FALSE
MR-APSS	HLA-DPB1	Monocytes	0.153031	0.169884	0.3677	FALSE
MR-APSS	LTB	Lymphocytes	-0.124605	0.128422	0.33191	FALSE
MR-APSS	HLA-DPA1	Monocytes	0.0501194	0.0264504	0.058113	FALSE
Raw	Lymphocytes	CD79B	0.147033	0.028405	2.97399e-07	TRUE
Outlier-corrected	Lymphocytes	CD79B	0.138145	0.0275915	7.04884e-07	TRUE
MR-APSS	Lymphocytes	CD79B	0.162149	0.0359022	6.2892e-06	TRUE
Raw	Lymphocytes	CD4	0.0749302	0.0261496	0.00429139	TRUE
Outlier-corrected	Lymphocytes	CD4	0.069122	0.0257941	0.00754438	TRUE
MR-APSS	Lymphocytes	CD4	0.11412	0.0329032	0.00052365	TRUE
Raw	Lymphocytes	CD74	-0.0205555	0.030544	0.501186	TRUE
Outlier-corrected	Lymphocytes	CD74				TRUE
MR-APSS	Lymphocytes	CD74	-0.0398604	0.0365132	0.27498	TRUE
Raw	Lymphocytes	TMSB10	0.121069	0.0360991	0.000840899	TRUE
Outlier-corrected	Lymphocytes	TMSB10				TRUE
MR-APSS	Lymphocytes	TMSB10	0.128455	0.0438262	0.0033786	TRUE
Raw	Lymphocytes	CST7	-0.00641606	0.0295226	0.828018	TRUE
Outlier-corrected	Lymphocytes	CST7	-0.00930269	0.0293409	0.751298	TRUE
MR-APSS	Lymphocytes	CST7	0.0175266	0.0363075	0.62929	TRUE
Raw	Lymphocytes	MEF2C	-0.0313455	0.0288032	0.276859	TRUE
Outlier-corrected	Lymphocytes	MEF2C	-0.0304819	0.0272268	0.263297	TRUE
MR-APSS	Lymphocytes	MEF2C	-0.0274474	0.0375986	0.46538	TRUE
Raw	Lymphocytes	CD79A	0.166237	0.029332	2.13282e-08	TRUE
Outlier-corrected	Lymphocytes	CD79A				TRUE
MR-APSS	Lymphocytes	CD79A	0.184569	0.0349954	1.3342e-07	TRUE
Raw	Lymphocytes	NKG7	0.0617612	0.0308824	0.0459056	TRUE
Outlier-corrected	Lymphocytes	NKG7				TRUE
MR-APSS	Lymphocytes	NKG7	0.0786514	0.0375396	0.036157	TRUE
Raw	Lymphocytes	LDHB	0.317187	0.0366202	3.3104e-17	TRUE
Outlier-corrected	Lymphocytes	LDHB	0.323961	0.0364448	5.38781e-18	TRUE
MR-APSS	Lymphocytes	LDHB	0.362787	0.0481923	5.1564e-14	TRUE
Raw	Lymphocytes	KLRB1	0.0443596	0.0300318	0.14011	TRUE
Outlier-corrected	Lymphocytes	KLRB1	0.0599359	0.0289071	0.0385105	TRUE
MR-APSS	Lymphocytes	KLRB1	0.056926	0.0372867	0.12683	TRUE
Raw	Lymphocytes	GZMK	0.113361	0.0320228	0.000427067	TRUE
Outlier-corrected	Lymphocytes	GZMK	0.11647	0.0307335	0.000164214	TRUE
MR-APSS	Lymphocytes	GZMK	0.121657	0.0426853	0.0043707	TRUE
Raw	Lymphocytes	RALGPS2	0.147296	0.0279429	1.81519e-07	TRUE
Outlier-corrected	Lymphocytes	RALGPS2	0.155154	0.0279205	3.92893e-08	TRUE
MR-APSS	Lymphocytes	RALGPS2	0.13833	0.0359746	0.00012045	TRUE
Raw	Lymphocytes	HCST	0.0856264	0.0273106	0.00178995	TRUE
Outlier-corrected	Lymphocytes	HCST				TRUE
MR-APSS	Lymphocytes	HCST	0.0629381	0.0331709	0.057776	TRUE
Raw	Lymphocytes	TPT1	0.0612276	0.0298601	0.0406957	TRUE
Outlier-corrected	Lymphocytes	TPT1				TRUE
MR-APSS	Lymphocytes	TPT1	0.0797873	0.0359906	0.02663	TRUE
Raw	Lymphocytes	KLRG1	0.0364712	0.0301958	0.22753	TRUE
Outlier-corrected	Lymphocytes	KLRG1	0.0451732	0.0290543	0.120461	TRUE
MR-APSS	Lymphocytes	KLRG1	0.0355398	0.0388026	0.35971	TRUE
Raw	Lymphocytes	LYAR	0.0598015	0.0288176	0.0383415	TRUE
Outlier-corrected	Lymphocytes	LYAR				TRUE
MR-APSS	Lymphocytes	LYAR	0.0517556	0.0347962	0.13691	TRUE
Raw	Lymphocytes	GZMA	0.0724772	0.0301318	0.0164205	TRUE
Outlier-corrected	Lymphocytes	GZMA	0.0676302	0.0292418	0.0210304	TRUE
MR-APSS	Lymphocytes	GZMA	0.0807294	0.0379053	0.033191	TRUE
Raw	Lymphocytes	BANK1	0.150488	0.0270987	4.00652e-08	TRUE
Outlier-corrected	Lymphocytes	BANK1	0.144529	0.0265781	7.50747e-08	TRUE
MR-APSS	Lymphocytes	BANK1	0.169822	0.0350949	1.3053e-06	TRUE
Raw	Lymphocytes	CD8A	0.0666172	0.0312337	0.0332892	TRUE
Outlier-corrected	Lymphocytes	CD8A	0.0659369	0.029649	0.0264806	TRUE
MR-APSS	Lymphocytes	CD8A	0.0501158	0.0388944	0.19757	TRUE
Raw	Lymphocytes	MS4A1	0.219854	0.0281831	2.28539e-14	TRUE
Outlier-corrected	Lymphocytes	MS4A1	0.200984	0.0273281	5.49847e-13	TRUE
MR-APSS	Lymphocytes	MS4A1	0.217203	0.0365797	2.8889e-09	TRUE
Raw	Lymphocytes	TNFRSF13C	0.223298	0.0281675	9.03644e-15	TRUE
Outlier-corrected	Lymphocytes	TNFRSF13C	0.216507	0.0274171	1.14191e-14	TRUE
MR-APSS	Lymphocytes	TNFRSF13C	0.222858	0.0362062	7.4959e-10	TRUE
Raw	Lymphocytes	CD3G	0.328735	0.0362861	1.34397e-18	TRUE
Outlier-corrected	Lymphocytes	CD3G				TRUE
MR-APSS	Lymphocytes	CD3G	0.373063	0.0455169	2.4823e-16	TRUE
Raw	Lymphocytes	CD3D	0.137625	0.0324802	2.5716e-05	TRUE
Outlier-corrected	Lymphocytes	CD3D	0.137884	0.0321379	2.04014e-05	TRUE
MR-APSS	Lymphocytes	CD3D	0.141853	0.0387481	0.00025133	TRUE
Raw	Lymphocytes	IL7R	0.115625	0.0320913	0.000337224	TRUE
Outlier-corrected	Lymphocytes	IL7R	0.115591	0.0317047	0.000286649	TRUE
MR-APSS	Lymphocytes	IL7R	0.124072	0.039641	0.0017487	TRUE
Raw	Lymphocytes	MAL	0.153075	0.0274975	3.71949e-08	TRUE
Outlier-corrected	Lymphocytes	MAL	0.158196	0.0272646	9.98877e-09	TRUE
MR-APSS	Lymphocytes	MAL	0.199049	0.0365767	5.2697e-08	TRUE
Raw	Lymphocytes	CD8B	0.0608485	0.0256436	0.0179253	TRUE
Outlier-corrected	Lymphocytes	CD8B				TRUE
MR-APSS	Lymphocytes	CD8B	0.0649342	0.0319457	0.042089	TRUE
Raw	Lymphocytes	CTSW	0.0906773	0.0286711	0.00163188	TRUE
Outlier-corrected	Lymphocytes	CTSW	0.0830651	0.0269052	0.00210115	TRUE
MR-APSS	Lymphocytes	CTSW	0.10307	0.0378664	0.0064902	TRUE
Raw	Lymphocytes	HLA-DQA1	0.102636	0.0370142	0.00570666	TRUE
Outlier-corrected	Lymphocytes	HLA-DQA1				TRUE
MR-APSS	Lymphocytes	HLA-DQA1	0.102582	0.0466285	0.027808	TRUE
Raw	Lymphocytes	CD3E	0.134078	0.0264207	4.99894e-07	TRUE
Outlier-corrected	Lymphocytes	CD3E	0.137908	0.0261444	1.78338e-07	TRUE
MR-APSS	Lymphocytes	CD3E	0.146309	0.0322719	5.7978e-06	TRUE
Raw	Lymphocytes	TRDC	0.109629	0.0379501	0.00398918	TRUE
Outlier-corrected	Lymphocytes	TRDC	0.106343	0.0374884	0.00469284	TRUE
MR-APSS	Lymphocytes	TRDC	0.115062	0.0461294	0.01262	TRUE
Raw	Lymphocytes	IGHM	0.300626	0.0429833	6.3485e-12	TRUE
Outlier-corrected	Lymphocytes	IGHM	0.286749	0.0407563	4.85406e-12	TRUE
MR-APSS	Lymphocytes	IGHM	0.314603	0.0565299	2.6176e-08	TRUE
Raw	Lymphocytes	TRGC2	0.0726663	0.0384006	0.0588685	TRUE
Outlier-corrected	Lymphocytes	TRGC2	0.0693481	0.0375837	0.0654452	TRUE
MR-APSS	Lymphocytes	TRGC2	0.0604567	0.0455944	0.18485	TRUE
Raw	Lymphocytes	LTB	0.172337	0.0365322	2.89466e-06	TRUE
Outlier-corrected	Lymphocytes	LTB	0.179984	0.0359447	7.03282e-07	TRUE
MR-APSS	Lymphocytes	LTB	0.208417	0.0463525	6.9131e-06	TRUE
Raw	Lymphocytes	LINC02446	0.123826	0.0422499	0.0034932	TRUE
Outlier-corrected	Lymphocytes	LINC02446	0.120993	0.0420632	0.00414656	TRUE
MR-APSS	Lymphocytes	LINC02446	0.133721	0.0506565	0.0082966	TRUE
Raw	Monocytes	TYROBP	0.0606589	0.0284262	0.0332125	TRUE
Outlier-corrected	Monocytes	TYROBP				TRUE
MR-APSS	Monocytes	TYROBP	0.0700826	0.0346191	0.04293	TRUE
Raw	Monocytes	CD74	0.0756207	0.0295378	0.0106814	TRUE
Outlier-corrected	Monocytes	CD74				TRUE
MR-APSS	Monocytes	CD74	0.0961763	0.034917	0.0058795	TRUE
Raw	Monocytes	FCN1	0.252822	0.0296235	9.3927e-17	TRUE
Outlier-corrected	Monocytes	FCN1	0.255747	0.0291944	1.59187e-17	TRUE
MR-APSS	Monocytes	FCN1	0.258949	0.0359759	6.1169e-13	TRUE
Raw	Monocytes	LYZ	0.230137	0.0273419	2.33728e-16	TRUE
Outlier-corrected	Monocytes	LYZ				TRUE
MR-APSS	Monocytes	LYZ	0.259865	0.0325658	1.4671e-15	TRUE
Raw	Monocytes	CST3	0.200397	0.0288722	9.22025e-12	TRUE
Outlier-corrected	Monocytes	CST3				TRUE
MR-APSS	Monocytes	CST3	0.206208	0.0350585	4.0579e-09	TRUE
Raw	Monocytes	CCDC88A	0.164494	0.0239941	1.6143e-11	TRUE
Outlier-corrected	Monocytes	CCDC88A				TRUE
MR-APSS	Monocytes	CCDC88A	0.175482	0.0281948	4.8485e-10	TRUE
Raw	Monocytes	CTSS	0.110444	0.0296714	0.000214018	TRUE
Outlier-corrected	Monocytes	CTSS	0.104071	0.0292292	0.000396309	TRUE
MR-APSS	Monocytes	CTSS	0.1158	0.0349247	0.00091415	TRUE
Raw	Monocytes	S100A9	0.0520757	0.0297608	0.0806092	TRUE
Outlier-corrected	Monocytes	S100A9	0.0529392	0.0279519	0.0586653	TRUE
MR-APSS	Monocytes	S100A9	0.0471798	0.0356252	0.18539	TRUE
Raw	Monocytes	MNDA	0.0032626	0.0296687	0.912468	TRUE
Outlier-corrected	Monocytes	MNDA	-0.0143512	0.0287372	0.617665	TRUE
MR-APSS	Monocytes	MNDA	0.00162816	0.0314838	0.95876	TRUE
Raw	Monocytes	HLA-DQB1	0.0940592	0.0260199	0.000323	TRUE
Outlier-corrected	Monocytes	HLA-DQB1				TRUE
MR-APSS	Monocytes	HLA-DQB1	0.105674	0.0309236	0.00063252	TRUE
Raw	Monocytes	HLA-DRB1	0.208291	0.0345144	2.63637e-09	TRUE
Outlier-corrected	Monocytes	HLA-DRB1	0.194955	0.0335056	9.23989e-09	TRUE
MR-APSS	Monocytes	HLA-DRB1	0.224427	0.0408494	3.9291e-08	TRUE
Raw	Monocytes	HLA-DQA1	0.0855814	0.0356992	0.0167902	TRUE
Outlier-corrected	Monocytes	HLA-DQA1				TRUE
MR-APSS	Monocytes	HLA-DQA1	0.0912222	0.0417845	0.029024	TRUE
Raw	Monocytes	SERPINA1	0.0504603	0.0302413	0.0956658	TRUE
Outlier-corrected	Monocytes	SERPINA1	0.0443174	0.0295059	0.133574	TRUE
MR-APSS	Monocytes	SERPINA1	0.0416043	0.0355053	0.24129	TRUE
Raw	Monocytes	PSAP	0.149354	0.0278384	1.1159e-07	TRUE
Outlier-corrected	Monocytes	PSAP				TRUE
MR-APSS	Monocytes	PSAP	0.154851	0.0332808	3.2736e-06	TRUE
Raw	Monocytes	HLA-DMA	0.254057	0.035888	3.68041e-12	TRUE
Outlier-corrected	Monocytes	HLA-DMA				TRUE
MR-APSS	Monocytes	HLA-DMA	0.284456	0.042423	2.0108e-11	TRUE
Raw	Monocytes	HLA-DRA	0.26888	0.0355183	1.24229e-13	TRUE
Outlier-corrected	Monocytes	HLA-DRA	0.255617	0.0353068	1.24265e-12	TRUE
MR-APSS	Monocytes	HLA-DRA	0.299709	0.0422683	1.335e-12	TRUE
Raw	Monocytes	AIF1	0.197326	0.0346013	1.76986e-08	TRUE
Outlier-corrected	Monocytes	AIF1	0.191886	0.0339011	2.24956e-08	TRUE
MR-APSS	Monocytes	AIF1	0.203219	0.0423665	1.6131e-06	TRUE
Raw	Monocytes	HLA-DPB1	0.158459	0.0354085	8.97434e-06	TRUE
Outlier-corrected	Monocytes	HLA-DPB1	0.153701	0.0351749	1.44311e-05	TRUE
MR-APSS	Monocytes	HLA-DPB1	0.177947	0.0410665	1.4699e-05	TRUE
Raw	Monocytes	HLA-DPA1	0.188016	0.0359873	2.33644e-07	TRUE
Outlier-corrected	Monocytes	HLA-DPA1	0.184781	0.0357952	3.22523e-07	TRUE
MR-APSS	Monocytes	HLA-DPA1	0.209256	0.0429845	1.1264e-06	TRUE
Raw	Monocytes	NEAT1	-0.0385531	0.0258833	0.136826	TRUE
Outlier-corrected	Monocytes	NEAT1	-0.0270991	0.0250091	0.278948	TRUE
MR-APSS	Monocytes	NEAT1	-0.0291202	0.0302475	0.33568	TRUE
Raw	Platelets	F13A1	0.16426	0.0260376	4.54802e-10	TRUE
Outlier-corrected	Platelets	F13A1	0.155522	0.0241135	1.90504e-10	TRUE
MR-APSS	Platelets	F13A1	0.17746	0.0325749	5.1012e-08	TRUE
Raw	Platelets	GNG11	0.188166	0.0254528	3.47597e-13	TRUE
Outlier-corrected	Platelets	GNG11	0.179153	0.0236295	9.09598e-14	TRUE
MR-APSS	Platelets	GNG11	0.198083	0.0325325	1.1378e-09	TRUE
