# Supplementary material for: MR-link-2: pleiotropy robust cis Mendelian randomization validated in three independent reference datasets of causality
Source: Nat Commun. 2025 Jul 3;16:6112. doi: 10.1038/s41467-025-60868-1 (PMC12229666; doi:10.1038/s41467-025-60868-1)
Supplement: Supplementary file 18 — Supplementary Data 16 [file 41467_2025_60868_MOESM18_ESM.xlsx]

## Sheet: Sheet1
Complex trait	Publication	Maximum sample size	DOI	notes
low_density_lipoprotein_cholesterol	Graham et al. 2021	1320016	https://doi.org/10.1038/s41586-021-04064-3
non_high_density_lipoprotein_cholesterol	Graham et al. 2021	1320016	https://doi.org/10.1038/s41586-021-04064-4
high_density_lipoprotein_cholesterol	Graham et al. 2021	1320016	https://doi.org/10.1038/s41586-021-04064-5
smoking	Karlsson Linnér et al. 2019	518633	https://doi.org/10.1038/s41588-018-0309-3
stroke	Mishra et al. 2022	1308460	https://doi.org/10.1038/s41586-022-05165-3
type_2_diabetes	Mahajan et al. 2022	251510	https://doi.org/10.1038/s41588-022-01058-3	Maximum sample size is the effective sample size multiplied by the percentage of european individiduals in the cohort: 492,191 * 0.511 = 251,510
coronary_artery_disease	Aragam et al. 2022	1165690	https://doi.org/10.1038/s41588-022-01233-6
systolic_blood_pressure	Warren et al. 2017	745820	https://doi.org/10.1038/ng.3768
diastolic_blood_pressure	Warren et al. 2017	757601	https://doi.org/10.1038/ng.3768
adult_onset_asthma	Ferreira et al. 2019	327253	https://doi.org/10.1016/j.ajhg.2019.02.022
child_onset_asthma	Ferreira et al. 2019	314633	https://doi.org/10.1016/j.ajhg.2019.02.022
body_mass_index	Puli et al. 2019	806834	https://doi.org/10.1093/hmg/ddy327
IL18 measurements	Sun et al. 2023	54219	https://doi.org/10.1038/s41586-023-06592-6
Atopic dermititis	Budu-Aggrey et al. 2022	112800	https://doi.org/10.1038/s41467-023-41180-2	Effective sample size derived from 60,653 European ancestry cases, 804,329 European ancestry controls
Covid-19	COVID-19 Host Genetics Initiative (2021)	12096	https://doi.org/10.1038/s41586-021-03767-x	Effective sample size as reported by the COVID host genetics consortium
