# Supplementary material for: MR-link-2: pleiotropy robust cis Mendelian randomization validated in three independent reference datasets of causality
Source: Nat Commun. 2025 Jul 3;16:6112. doi: 10.1038/s41467-025-60868-1 (PMC12229666; doi:10.1038/s41467-025-60868-1)
Supplement: Supplementary file 19 — Supplementary Data 17 [file 41467_2025_60868_MOESM19_ESM.xlsx]

## Sheet: Sheet1
	Female	Male	Total
CODAM	79	98	177
EstBB_IlluminaHT12v3	386	403	789
EstBB_RNAseq	225	258	483
Fehrmann-H8v2	117	88	205
Fehrmann-HT12v3	314	803	1117
LL	599	433	1032
LLS_660Q	184	173	357
LLS_OmniExpr	140	107	247
NTR_Affy6	424	189	613
NTR_GoNL	62	66	128
PAN	64	99	163
RS	411	301	712
GTEx_2017-06-05_v8_EUR	188	358	546
INTERVAL	1932	2439	4371
KORA	569	526	1095
YFS	717	591	1308
InCHIANTI	278	224	502
RotterdamStudy	372	328	700
BSGS	154	160	314
